# Supplementary material for: Selective delignification of poplar wood with a newly isolated white-rot basidiomycete Peniophora incarnata T-7 by submerged fermentation to enhance saccharification
Source: Biotechnol Biofuels. 2021 Jun 12;14:135. doi: 10.1186/s13068-021-01986-y (PMC8199694; doi:10.1186/s13068-021-01986-y)
Supplement: Supplementary file 3 — Additional file 3: Table S1. The lignin-derived pyrolysates from poplar wood samples before and after treated by P. incarnate T-7 with different time identified by Py-GC/MS with relative peak areas. [file 13068_2021_1986_MOESM3_ESM.xlsx]

## Sheet: Annotation_Summary
Genes	Gene Length	NR GI	NR ID	NR Score	NR Evalue	NR Description	NT GI	NT ID	NT Score	NT Evalue	NT Description	KO ID	KO Name	KO Description	Http Link	Swissprot ID	Swissprot Score	Swissprot Evalue	Swissprot Description	PFAM ID	PFAM description	Gene Ontology Biological Pathway	BP Description	Gene Ontology Molecular Function	MF Description	Gene Ontology Cellular Component	CC Description	KOG ID	KOG Description
Cluster-1894.10025	1897	1024067698	KZV60931.1	1536	1.5e-167	hypothetical protein PENSPDRAFT_671351 [Peniophora sp. CONT]	--	--	--	--	--	--	--	--	--	P08540	675	2.8e-69	Probable acid phosphatase OS=Kluyveromyces lactis (strain ATCC 8585 / CBS 2359 / DSM 70799 / NBRC 1267 / NRRL Y-1140 / WM37) OX=284590 GN=KLLA0B14839g PE=4 SV=2	PF04185	Phosphoesterase family	--	--	GO:0016788	hydrolase activity, acting on ester bonds	--	--	--	--
Cluster-1894.9455	1219	1024081053	KZV73957.1	897	1.2e-93	hypothetical protein PENSPDRAFT_602017 [Peniophora sp. CONT]	--	--	--	--	--	--	--	--	--	--	--	--	--	--	--	--	--	--	--	--	--	--	--
Cluster-1894.9452	2687	1024073310	KZV66330.1	2631	2.2e-294	hypothetical protein PENSPDRAFT_585458 [Peniophora sp. CONT]	--	--	--	--	--	--	--	--	--	Q9CRC8	230	1.6e-17	Leucine-rich repeat-containing protein 40 OS=Mus musculus OX=10090 GN=Lrrc40 PE=1 SV=2	PF04971//PF13855//PF00560//PF13516	Bacteriophage P21 holin S//Leucine rich repeat//Leucine Rich Repeat//Leucine Rich repeat	GO:0019835	cytolysis	GO:0005515	protein binding	--	--	KOG0619	FOG: Leucine rich repeat
Cluster-1894.9453	3997	1024067134	KZV60413.1	1036	3e-109	hypothetical protein PENSPDRAFT_760010 [Peniophora sp. CONT]	--	--	--	--	--	--	--	--	--	--	--	--	--	PF09788	Transmembrane protein 55A	GO:0046856	phosphatidylinositol dephosphorylation	GO:0034597	phosphatidylinositol-4,5-bisphosphate 4-phosphatase activity	--	--	--	--
Cluster-1894.2985	4417	1024074783	KZV67773.1	2219	2.2e-246	ARM repeat-containing protein [Peniophora sp. CONT]	--	--	--	--	--	K12400	AP4E1	AP-4 complex subunit epsilon-1	http://www.genome.jp/dbget-bin/www_bget?ko:K12400	Q9UPM8	230	2.6e-17	AP-4 complex subunit epsilon-1 OS=Homo sapiens OX=9606 GN=AP4E1 PE=1 SV=2	PF02935//PF01602//PF02985//PF00514//PF00067//PF02826	Cytochrome c oxidase subunit VIIc//Adaptin N terminal region//HEAT repeat//Armadillo/beta-catenin-like repeat//Cytochrome P450//D-isomer specific 2-hydroxyacid dehydrogenase, NAD binding domain	GO:0006886//GO:0055114//GO:0006123//GO:0016192	intracellular protein transport//oxidation-reduction process//mitochondrial electron transport, cytochrome c to oxygen//vesicle-mediated transport	GO:0051287//GO:0005506//GO:0016705//GO:0020037//GO:0004129//GO:0005515	NAD binding//iron ion binding//oxidoreductase activity, acting on paired donors, with incorporation or reduction of molecular oxygen//heme binding//cytochrome-c oxidase activity//protein binding	GO:0045277//GO:0030117	respiratory chain complex IV//membrane coat	--	--
Cluster-1894.2984	4395	751014843	KIK56581.1	801	5.8e-82	hypothetical protein GYMLUDRAFT_46925 [Gymnopus luxurians FD-317 M1]	--	--	--	--	--	--	--	--	--	--	--	--	--	PF01080//PF00069//PF07714	Presenilin//Protein kinase domain//Protein tyrosine and serine/threonine kinase	GO:0016485//GO:0006468	protein processing//protein phosphorylation	GO:0005524//GO:0004672//GO:0004190	ATP binding//protein kinase activity//aspartic-type endopeptidase activity	GO:0016021	integral component of membrane	--	--
Cluster-1894.2987	1869	1024082723	KZV75613.1	1122	1.5e-119	hypothetical protein PENSPDRAFT_748278 [Peniophora sp. CONT]	--	--	--	--	--	--	--	--	--	--	--	--	--	PF12937	F-box-like	--	--	GO:0005515	protein binding	--	--	--	--
Cluster-1894.2986	3887	1024084006	KZV76888.1	4898	0	Nrap protein [Peniophora sp. CONT]	--	--	--	--	--	K14544	UTP22, NOL6	U3 small nucleolar RNA-associated protein 22	http://www.genome.jp/dbget-bin/www_bget?ko:K14544	Q9H6R4	731	1.8e-75	Nucleolar protein 6 OS=Homo sapiens OX=9606 GN=NOL6 PE=1 SV=2	--	--	--	--	--	--	--	--	KOG2054	Nucleolar RNA-associated protein (NRAP)
Cluster-1894.2981	4246	1024070899	KZV63983.1	337	3.6e-28	STE3-domain-containing protein [Peniophora sp. CONT]	--	--	--	--	--	--	--	--	--	--	--	--	--	PF02076	Pheromone A receptor	GO:0007186//GO:0007606//GO:0019236	G protein-coupled receptor signaling pathway//sensory perception of chemical stimulus//response to pheromone	GO:0004932	mating-type factor pheromone receptor activity	GO:0016021	integral component of membrane	--	--
Cluster-1894.2980	3105	1024073028	KZV66055.1	1316	7.8e-142	Ribokinase-like protein [Peniophora sp. CONT]	--	--	--	--	--	--	--	--	--	Q03263	320	6.7e-28	Uncharacterized transporter YMR279C OS=Saccharomyces cerevisiae (strain ATCC 204508 / S288c) OX=559292 GN=YMR279C PE=1 SV=1	PF00083//PF07690	Sugar (and other) transporter//Major Facilitator Superfamily	GO:0055085	transmembrane transport	GO:0022857	transmembrane transporter activity	GO:0016021	integral component of membrane	KOG2855	Ribokinase
Cluster-1894.2983	1380	1024079378	KZV72300.1	224	1.5e-15	hypothetical protein PENSPDRAFT_365285 [Peniophora sp. CONT]	--	--	--	--	--	--	--	--	--	--	--	--	--	PF08015	Fungal mating-type pheromone	GO:0007165	signal transduction	GO:0000772	mating pheromone activity	GO:0016020	membrane	--	--
Cluster-1803.0	1768	1024081336	KZV74238.1	591	5.2e-58	hypothetical protein PENSPDRAFT_648237 [Peniophora sp. CONT]	--	--	--	--	--	--	--	--	--	--	--	--	--	PF01790	Prolipoprotein diacylglyceryl transferase	GO:0042158	lipoprotein biosynthetic process	GO:0008961	phosphatidylglycerol-prolipoprotein diacylglyceryl transferase activity	GO:0005887	integral component of plasma membrane	--	--
Cluster-1894.9451	5225	1024067472	KZV60721.1	3256	0	TPR-like protein [Peniophora sp. CONT]	--	--	--	--	--	--	--	--	--	--	--	--	--	PF00931//PF07721//PF12937//PF05924//PF00515//PF13176//PF13181	NB-ARC domain//Tetratricopeptide repeat//F-box-like//SAMP Motif//Tetratricopeptide repeat//Tetratricopeptide repeat//Tetratricopeptide repeat	GO:0016055	Wnt signaling pathway	GO:0008013//GO:0042802//GO:0043531//GO:0005515	beta-catenin binding//identical protein binding//ADP binding//protein binding	GO:0016342	catenin complex	--	--
Cluster-1894.2989	387	--	--	--	--	--	--	--	--	--	--	--	--	--	--	--	--	--	--	--	--	--	--	--	--	--	--	--	--
Cluster-1894.2988	2583	--	--	--	--	--	--	--	--	--	--	--	--	--	--	--	--	--	--	PF07359//PF02776	Liver-expressed antimicrobial peptide 2 precursor (LEAP-2)//Thiamine pyrophosphate enzyme, N-terminal TPP binding domain	GO:0042742	defense response to bacterium	GO:0030976	thiamine pyrophosphate binding	--	--	--	--
Cluster-1484.0	2084	1024071286	KZV64358.1	1679	4.2e-184	hypothetical protein PENSPDRAFT_757294 [Peniophora sp. CONT]	--	--	--	--	--	--	--	--	--	--	--	--	--	PF13640//PF03171	2OG-Fe(II) oxygenase superfamily//2OG-Fe(II) oxygenase superfamily	GO:0055114	oxidation-reduction process	GO:0016491	oxidoreductase activity	--	--	--	--
Cluster-1212.0	378	--	--	--	--	--	--	--	--	--	--	--	--	--	--	--	--	--	--	PF08558	Telomere repeat binding factor (TRF)	--	--	GO:0042803//GO:0042162	protein homodimerization activity//telomeric DNA binding	--	--	--	--
Cluster-1899.0	1970	1024076812	KZV69767.1	421	3e-38	hypothetical protein PENSPDRAFT_753063 [Peniophora sp. CONT]	--	--	--	--	--	--	--	--	--	--	--	--	--	PF12937	F-box-like	--	--	GO:0005515	protein binding	--	--	--	--
Cluster-993.0	602	--	--	--	--	--	--	--	--	--	--	--	--	--	--	--	--	--	--	PF12802	MarR family	GO:0006355	regulation of transcription, DNA-templated	GO:0003700	DNA-binding transcription factor activity	GO:0005667	transcription regulator complex	--	--
Cluster-1894.739	2906	1024079484	KZV72405.1	1568	4.4e-171	hypothetical protein PENSPDRAFT_362900 [Peniophora sp. CONT]	--	--	--	--	--	--	--	--	--	--	--	--	--	PF00069	Protein kinase domain	GO:0006468	protein phosphorylation	GO:0005524//GO:0004672	ATP binding//protein kinase activity	--	--	--	--
Cluster-1894.738	1199	749876778	KIJ46563.1	837	1.1e-86	hypothetical protein M422DRAFT_164997, partial [Sphaerobolus stellatus SS14]	--	--	--	--	--	--	--	--	--	Q00808	625	1.1e-63	Vegetative incompatibility protein HET-E-1 OS=Podospora anserina OX=2587412 GN=HET-E1 PE=4 SV=1	PF00400//PF03088	WD domain, G-beta repeat//Strictosidine synthase	GO:0016114//GO:0009058//GO:0042432	terpenoid biosynthetic process//biosynthetic process//indole biosynthetic process	GO:0005515//GO:0016844	protein binding//strictosidine synthase activity	--	--	KOG0266	WD40 repeat-containing protein
Cluster-1894.737	477	1024073151	KZV66175.1	546	2.3e-53	hypothetical protein PENSPDRAFT_689206 [Peniophora sp. CONT]	--	--	--	--	--	--	--	--	--	--	--	--	--	--	--	--	--	--	--	--	--	--	--
Cluster-1894.736	966	1024069845	KZV62965.1	891	4.7e-93	hypothetical protein PENSPDRAFT_228756 [Peniophora sp. CONT]	--	--	--	--	--	--	--	--	--	--	--	--	--	PF00651	BTB/POZ domain	--	--	GO:0005515	protein binding	--	--	--	--
Cluster-1894.735	537	1024078490	KZV71423.1	290	1.3e-23	hypothetical protein PENSPDRAFT_751811 [Peniophora sp. CONT]	--	--	--	--	--	--	--	--	--	--	--	--	--	PF00515	Tetratricopeptide repeat	--	--	GO:0005515	protein binding	--	--	--	--
Cluster-1894.734	2095	1024074132	KZV67135.1	823	7.7e-85	hypothetical protein PENSPDRAFT_611823 [Peniophora sp. CONT]	--	--	--	--	--	--	--	--	--	--	--	--	--	--	--	--	--	--	--	--	--	--	--
Cluster-1894.733	1241	--	--	--	--	--	--	--	--	--	--	--	--	--	--	--	--	--	--	--	--	--	--	--	--	--	--	--	--
Cluster-1894.732	307	--	--	--	--	--	--	--	--	--	--	--	--	--	--	--	--	--	--	--	--	--	--	--	--	--	--	--	--
Cluster-1894.731	2951	1024082413	KZV75306.1	840	1.2e-86	hypothetical protein PENSPDRAFT_600332 [Peniophora sp. CONT]	--	--	--	--	--	--	--	--	--	--	--	--	--	PF00096	Zinc finger, C2H2 type	--	--	GO:0003676	nucleic acid binding	--	--	--	--
Cluster-1894.730	1206	1024072857	KZV65888.1	673	1.1e-67	hypothetical protein PENSPDRAFT_655378 [Peniophora sp. CONT]	--	--	--	--	--	--	--	--	--	--	--	--	--	--	--	--	--	--	--	--	--	--	--
Cluster-56.0	314	--	--	--	--	--	--	--	--	--	--	--	--	--	--	--	--	--	--	--	--	--	--	--	--	--	--	--	--
Cluster-1894.1188	1262	1024074427	KZV67424.1	317	2.2e-26	hypothetical protein PENSPDRAFT_635733 [Peniophora sp. CONT]	--	--	--	--	--	--	--	--	--	--	--	--	--	PF01065	Hexon, adenovirus major coat protein, N-terminal domain	--	--	--	--	GO:0019028	viral capsid	--	--
Cluster-1894.1189	1421	1024084042	KZV76923.1	1290	3.7e-139	Metallo-hydrolase/oxidoreductase [Peniophora sp. CONT]	--	--	--	--	--	K00784	rnz	ribonuclease Z	http://www.genome.jp/dbget-bin/www_bget?ko:K00784	Q29RY4	265	7.3e-22	Zinc phosphodiesterase ELAC protein 1 OS=Bos taurus OX=9913 GN=ELAC1 PE=2 SV=1	PF02112//PF11107//PF13691	cAMP phosphodiesterases class-II//Fanconi anemia group F protein (FANCF)//tRNase Z endonuclease	GO:0008033//GO:0006198//GO:0036297	tRNA processing//cAMP catabolic process//interstrand cross-link repair	GO:0004115	3',5'-cyclic-AMP phosphodiesterase activity	GO:0043240	Fanconi anaemia nuclear complex	--	--
Cluster-1894.1184	4398	1024071104	KZV64182.1	2187	1.1e-242	alpha beta-hydrolase [Peniophora sp. CONT]	--	--	--	--	--	--	--	--	--	P32948	1033	2e-110	Lipase 4 OS=Diutina rugosa OX=5481 GN=LIP4 PE=3 SV=1	PF00326//PF07859	Prolyl oligopeptidase family//alpha/beta hydrolase fold	GO:0006508	proteolysis	GO:0016787//GO:0008236	hydrolase activity//serine-type peptidase activity	--	--	--	--
Cluster-1894.1185	529	1024071619	KZV64682.1	487	1.8e-46	NAD(P)-binding protein [Peniophora sp. CONT]	--	--	--	--	--	--	--	--	--	--	--	--	--	--	--	--	--	--	--	--	--	--	--
Cluster-1894.1186	2081	1024069211	KZV62359.1	619	3.5e-61	hypothetical protein PENSPDRAFT_758751 [Peniophora sp. CONT]	--	--	--	--	--	--	--	--	--	--	--	--	--	--	--	--	--	--	--	--	--	--	--
Cluster-1894.1187	1002	--	--	--	--	--	--	--	--	--	--	--	--	--	--	--	--	--	--	--	--	--	--	--	--	--	--	--	--
Cluster-1894.1180	1992	1024079270	KZV72193.1	1895	3.6e-209	hypothetical protein PENSPDRAFT_751101 [Peniophora sp. CONT]	--	--	--	--	--	--	--	--	--	--	--	--	--	PF12937	F-box-like	--	--	GO:0005515	protein binding	--	--	--	--
Cluster-1294.0	3069	1024069878	KZV62997.1	611	4.3e-60	hypothetical protein PENSPDRAFT_657683 [Peniophora sp. CONT]	--	--	--	--	--	--	--	--	--	A0A1B4XBI1	155	9e-09	Cytochrome P450 monooxygenase sdnQ OS=Sordaria araneosa OX=573841 GN=sdnQ PE=3 SV=1	PF00067	Cytochrome P450	GO:0055114	oxidation-reduction process	GO:0005506//GO:0016705//GO:0020037	iron ion binding//oxidoreductase activity, acting on paired donors, with incorporation or reduction of molecular oxygen//heme binding	--	--	--	--
Cluster-1894.1182	1577	1024079691	KZV72609.1	522	4.7e-50	hypothetical protein PENSPDRAFT_750753 [Peniophora sp. CONT]	--	--	--	--	--	--	--	--	--	--	--	--	--	--	--	--	--	--	--	--	--	--	--
Cluster-1894.1183	1467	--	--	--	--	--	--	--	--	--	--	--	--	--	--	--	--	--	--	PF02944	BESS motif	--	--	GO:0003677	DNA binding	--	--	--	--
Cluster-865.0	1793	1024079944	KZV72860.1	1035	1.7e-109	hypothetical protein PENSPDRAFT_335649 [Peniophora sp. CONT]	--	--	--	--	--	--	--	--	--	--	--	--	--	PF16782	Nucleotide exchange factor SIL1	--	--	GO:0000774	adenyl-nucleotide exchange factor activity	GO:0005783	endoplasmic reticulum	--	--
Cluster-1894.9650	1098	--	--	--	--	--	--	--	--	--	--	--	--	--	--	--	--	--	--	PF14993	Neuropeptide S precursor protein	GO:0007218	neuropeptide signaling pathway	--	--	GO:0005576	extracellular region	--	--
Cluster-1894.7554	2705	751735969	KIM84259.1	1707	3.1e-187	hypothetical protein PILCRDRAFT_405212 [Piloderma croceum F 1598]	XM_009546899.1	XM_009546899	559	0	Heterobasidion irregulare TC 32-1 hypothetical protein mRNA	K00053	ilvC	ketol-acid reductoisomerase	http://www.genome.jp/dbget-bin/www_bget?ko:K00053	P38674	1429	1.5e-156	Ketol-acid reductoisomerase, mitochondrial OS=Neurospora crassa (strain ATCC 24698 / 74-OR23-1A / CBS 708.71 / DSM 1257 / FGSC 987) OX=367110 GN=ilv-2 PE=3 SV=2	PF01450//PF01899	Acetohydroxy acid isomeroreductase, catalytic domain//Na+/H+ ion antiporter subunit	GO:0009097//GO:0006812//GO:0009082//GO:0055114//GO:0009098//GO:0015940//GO:0009099	isoleucine biosynthetic process//cation transport//branched-chain amino acid biosynthetic process//oxidation-reduction process//leucine biosynthetic process//pantothenate biosynthetic process//valine biosynthetic process	GO:0008324//GO:0004455	cation transmembrane transporter activity//ketol-acid reductoisomerase activity	GO:0016021	integral component of membrane	--	--
Cluster-924.0	472	1083155665	OGE50131.1	582	1.5e-57	hypothetical protein PENARI_c018G05301 [Penicillium arizonense]	--	--	--	--	--	--	--	--	--	--	--	--	--	PF04828	Glutathione-dependent formaldehyde-activating enzyme	--	--	GO:0016846	carbon-sulfur lyase activity	--	--	--	--
Cluster-1894.8644	4549	1024072912	KZV65942.1	373	2.5e-32	hypothetical protein PENSPDRAFT_586037 [Peniophora sp. CONT]	--	--	--	--	--	--	--	--	--	--	--	--	--	--	--	--	--	--	--	--	--	--	--
Cluster-1327.0	1654	1024070678	KZV63769.1	1619	3e-177	glycoside hydrolase family 5 protein [Peniophora sp. CONT]	--	--	--	--	--	K19355	MAN	mannan endo-1,4-beta-mannosidase	http://www.genome.jp/dbget-bin/www_bget?ko:K19355	B2B3C0	594	6e-60	Mannan endo-1,4-beta-mannosidase A OS=Podospora anserina (strain S / ATCC MYA-4624 / DSM 980 / FGSC 10383) OX=515849 GN=Pa_6_490 PE=1 SV=1	PF00734//PF02836//PF00150//PF02449	Fungal cellulose binding domain//Glycosyl hydrolases family 2, TIM barrel domain//Cellulase (glycosyl hydrolase family 5)//Beta-galactosidase	GO:0006687//GO:0006012//GO:0046486//GO:0006027//GO:0005975	glycosphingolipid metabolic process//galactose metabolic process//glycerolipid metabolic process//glycosaminoglycan catabolic process//carbohydrate metabolic process	GO:0004553//GO:0004565//GO:0030248	hydrolase activity, hydrolyzing O-glycosyl compounds//beta-galactosidase activity//cellulose binding	GO:0005576//GO:0009341	extracellular region//beta-galactosidase complex	--	--
Cluster-1035.0	1187	1024066603	KZV59948.1	1405	1.4e-152	Aldo/keto reductase [Peniophora sp. CONT]	--	--	--	--	--	--	--	--	--	B9WYE6	852	5.2e-90	Versiconal hemiacetal acetate reductase OS=Aspergillus parasiticus OX=5067 GN=vrdA PE=1 SV=1	PF03822	NAF domain	GO:0007165	signal transduction	--	--	--	--	KOG1575	Voltage-gated shaker-like K+ channel, subunit beta/KCNAB
Cluster-85.0	345	--	--	--	--	--	--	--	--	--	--	--	--	--	--	--	--	--	--	--	--	--	--	--	--	--	--	--	--
Cluster-1276.0	909	1024070369	KZV63471.1	325	1.9e-27	hypothetical protein PENSPDRAFT_657305, partial [Peniophora sp. CONT]	--	--	--	--	--	--	--	--	--	--	--	--	--	--	--	--	--	--	--	--	--	--	--
Cluster-1894.2982	2202	--	--	--	--	--	--	--	--	--	--	--	--	--	--	--	--	--	--	--	--	--	--	--	--	--	--	--	--
Cluster-1894.9652	1719	1024079886	KZV72802.1	578	1.6e-56	hypothetical protein PENSPDRAFT_750619 [Peniophora sp. CONT]	--	--	--	--	--	--	--	--	--	--	--	--	--	PF00967	Barwin family	GO:0042742//GO:0050832	defense response to bacterium//defense response to fungus	--	--	--	--	--	--
Cluster-1894.1984	2517	1024075737	KZV68710.1	1187	5.8e-127	hypothetical protein PENSPDRAFT_735808 [Peniophora sp. CONT]	--	--	--	--	--	--	--	--	--	--	--	--	--	PF09222	Fimbrial adhesin F17-AG, lectin domain	GO:0044406	adhesion of symbiont to host	--	--	GO:0009289	pilus	--	--
Cluster-1894.1985	3032	1024080551	KZV73460.1	1379	3.8e-149	hypothetical protein PENSPDRAFT_288337 [Peniophora sp. CONT]	--	--	--	--	--	--	--	--	--	--	--	--	--	PF09222	Fimbrial adhesin F17-AG, lectin domain	GO:0044406	adhesion of symbiont to host	--	--	GO:0009289	pilus	--	--
Cluster-1894.1986	3651	1024077710	KZV70653.1	4229	0	DNA mismatch repair protein MSH3 [Peniophora sp. CONT]	--	--	--	--	--	K08736	MSH3	DNA mismatch repair protein MSH3	http://www.genome.jp/dbget-bin/www_bget?ko:K08736	P0CO92	1765	2.2e-195	DNA mismatch repair protein MSH3 OS=Cryptococcus neoformans var. neoformans serotype D (strain JEC21 / ATCC MYA-565) OX=214684 GN=MSH3 PE=3 SV=1	PF00488//PF17642//PF05190//PF01624//PF05188//PF03936//PF05192	MutS domain V//Hemolysin coregulated protein Hcp (TssD)//MutS family domain IV//MutS domain I//MutS domain II//Terpene synthase family, metal binding domain//MutS domain III	GO:1901998//GO:0006298	toxin transport//mismatch repair	GO:0005524//GO:0016829//GO:0030983//GO:0000287//GO:0010333	ATP binding//lyase activity//mismatched DNA binding//magnesium ion binding//terpene synthase activity	GO:0033104	type VI protein secretion system complex	KOG0217	Mismatch repair ATPase MSH6 (MutS family)
Cluster-1894.1987	2138	1024078283	KZV71218.1	1377	4.5e-149	hypothetical protein PENSPDRAFT_751927 [Peniophora sp. CONT]	--	--	--	--	--	--	--	--	--	--	--	--	--	PF12937	F-box-like	--	--	GO:0005515	protein binding	--	--	--	--
Cluster-1894.1980	2273	--	--	--	--	--	--	--	--	--	--	--	--	--	--	--	--	--	--	PF01318	Bromovirus coat protein	--	--	GO:0005198	structural molecule activity	GO:0019028	viral capsid	--	--
Cluster-1894.1981	2058	1024080028	KZV72943.1	1601	4.6e-175	hypothetical protein PENSPDRAFT_649363 [Peniophora sp. CONT]	--	--	--	--	--	K11426	SMYD	SET and MYND domain-containing protein	http://www.genome.jp/dbget-bin/www_bget?ko:K11426	--	--	--	--	PF01783//PF13929	Ribosomal L32p protein family//mRNA stabilisation	GO:0048255//GO:0042254//GO:0006412	mRNA stabilization//ribosome biogenesis//translation	GO:0003735	structural constituent of ribosome	GO:0015934//GO:0005840	large ribosomal subunit//ribosome	--	--
Cluster-1894.1982	3709	1024082249	KZV75143.1	3045	0	hypothetical protein PENSPDRAFT_647423 [Peniophora sp. CONT]	--	--	--	--	--	K15376	GPHN	gephyrin	http://www.genome.jp/dbget-bin/www_bget?ko:K15376	Q8BUV3	653	2e-66	Gephyrin OS=Mus musculus OX=10090 GN=Gphn PE=1 SV=2	PF03453//PF03454	MoeA N-terminal region (domain I and II)//MoeA C-terminal region (domain IV)	GO:0032324	molybdopterin cofactor biosynthetic process	--	--	--	--	KOG2371	Molybdopterin biosynthesis protein
Cluster-1894.1983	2105	1024077814	KZV70755.1	1327	2.8e-143	hypothetical protein PENSPDRAFT_433032 [Peniophora sp. CONT]	--	--	--	--	--	--	--	--	--	--	--	--	--	PF00539//PF12937	Transactivating regulatory protein (Tat)//F-box-like	GO:0050434	positive regulation of viral transcription	GO:0001070//GO:0005515	RNA-binding transcription regulator activity//protein binding	GO:0042025	host cell nucleus	--	--
Cluster-1894.9517	2146	1024079007	KZV71933.1	852	3.4e-88	hypothetical protein PENSPDRAFT_377986 [Peniophora sp. CONT]	--	--	--	--	--	--	--	--	--	--	--	--	--	PF04499//PF03412	SIT4 phosphatase-associated protein//Peptidase C39 family	GO:0006508//GO:0043666	proteolysis//regulation of phosphoprotein phosphatase activity	GO:0019903//GO:0005524//GO:0008233	protein phosphatase binding//ATP binding//peptidase activity	GO:0016021	integral component of membrane	--	--
Cluster-1894.1988	1400	1024067730	KZV60960.1	942	8.2e-99	mitochondrial carrier [Peniophora sp. CONT]	--	--	--	--	--	K15118	SLC25A38	solute carrier family 25, member 38	http://www.genome.jp/dbget-bin/www_bget?ko:K15118	B0DK57	552	3.8e-55	Mitochondrial glycine transporter OS=Laccaria bicolor (strain S238N-H82 / ATCC MYA-4686) OX=486041 GN=LACBIDRAFT_191230 PE=3 SV=1	--	--	--	--	--	--	--	--	KOG0766	Predicted mitochondrial carrier protein
Cluster-1894.1989	1348	1434136092	RDB17590.1	232	1.7e-16	hypothetical protein Hypma_001126 [Hypsizygus marmoreus]	--	--	--	--	--	--	--	--	--	--	--	--	--	--	--	--	--	--	--	--	--	--	--
Cluster-1894.10138	2107	1024077502	KZV70447.1	1193	9.7e-128	hypothetical protein PENSPDRAFT_752507 [Peniophora sp. CONT]	--	--	--	--	--	--	--	--	--	--	--	--	--	PF12937	F-box-like	--	--	GO:0005515	protein binding	--	--	--	--
Cluster-1894.10139	1808	1024073651	KZV66664.1	296	8.6e-24	hypothetical protein PENSPDRAFT_654705 [Peniophora sp. CONT]	--	--	--	--	--	--	--	--	--	--	--	--	--	PF12937	F-box-like	--	--	GO:0005515	protein binding	--	--	--	--
Cluster-1894.5082	2730	1024079714	KZV72632.1	1911	7e-211	hypothetical protein PENSPDRAFT_348204 [Peniophora sp. CONT]	--	--	--	--	--	--	--	--	--	Q9HDZ3	163	9.5e-10	Meiotically up-regulated gene 82 protein OS=Schizosaccharomyces pombe (strain 972 / ATCC 24843) OX=284812 GN=mug82 PE=1 SV=1	PF00472	RF-1 domain	GO:0006415//GO:0006449	translational termination//regulation of translational termination	GO:0003747	translation release factor activity	GO:0018444//GO:0005840	translation release factor complex//ribosome	KOG3429	Predicted peptidyl-tRNA hydrolase
Cluster-2492.0	2324	1024067744	KZV60973.1	1574	7.1e-172	cytochrome P450 [Peniophora sp. CONT]	--	--	--	--	--	--	--	--	--	A0A286LF02	675	3.4e-69	Tryptamine 4-monooxygenase OS=Psilocybe cyanescens OX=93625 GN=psiH PE=2 SV=1	PF03550//PF00067	Outer membrane lipoprotein LolB//Cytochrome P450	GO:0055114//GO:0015031	oxidation-reduction process//protein transport	GO:0020037//GO:0016705//GO:0005506	heme binding//oxidoreductase activity, acting on paired donors, with incorporation or reduction of molecular oxygen//iron ion binding	GO:0009279	cell outer membrane	KOG0156	Cytochrome P450 CYP2 subfamily
Cluster-2492.1	494	1024068666	KZV61840.1	624	2.2e-62	Aldo/keto reductase [Peniophora sp. CONT]	--	--	--	--	--	K18097	GCY1	glycerol 2-dehydrogenase (NADP+)	http://www.genome.jp/dbget-bin/www_bget?ko:K18097	Q12458	336	1.5e-30	Putative reductase 1 OS=Saccharomyces cerevisiae (strain ATCC 204508 / S288c) OX=559292 GN=YPR1 PE=1 SV=1	PF03136	Pup-ligase protein	GO:0019941//GO:0010498	modification-dependent protein catabolic process//proteasomal protein catabolic process	--	--	--	--	KOG1577	Aldo/keto reductase family proteins
Cluster-1894.9653	3440	1024076039	KZV69006.1	1811	3.5e-199	hypothetical protein PENSPDRAFT_753666 [Peniophora sp. CONT]	--	--	--	--	--	K10901	BLM, RECQL3, SGS1	bloom syndrome protein	http://www.genome.jp/dbget-bin/www_bget?ko:K10901	Q09811	568	1.3e-56	ATP-dependent DNA helicase hus2/rqh1 OS=Schizosaccharomyces pombe (strain 972 / ATCC 24843) OX=284812 GN=rqh1 PE=1 SV=1	PF04851//PF09382//PF00270	Type III restriction enzyme, res subunit//RQC domain//DEAD/DEAH box helicase	GO:0006260//GO:0006281	DNA replication//DNA repair	GO:0016787//GO:0005524//GO:0003677//GO:0003676//GO:0043138	hydrolase activity//ATP binding//DNA binding//nucleic acid binding//3'-5' DNA helicase activity	GO:0005657	replication fork	KOG0351	ATP-dependent DNA helicase
Cluster-598.0	1170	1024079464	KZV72385.1	583	2.9e-57	hypothetical protein PENSPDRAFT_362117 [Peniophora sp. CONT]	--	--	--	--	--	--	--	--	--	--	--	--	--	PF06422	CDR ABC transporter	GO:0006810//GO:0055085	transport//transmembrane transport	GO:0042626//GO:0005524	ATPase-coupled transmembrane transporter activity//ATP binding	GO:0016021	integral component of membrane	--	--
Cluster-1894.8348	4763	1024069580	KZV62712.1	688	7.9e-69	class II peroxidase [Peniophora sp. CONT]	AJ745879.4	AJ745879	103	1.25e-44	Trametes versicolor mRNA for manganese-dependent peroxidase (mnp gene)	K20205	mpn	manganese peroxidase	http://www.genome.jp/dbget-bin/www_bget?ko:K20205	Q9UVP6	487	4.4e-47	Versatile peroxidase VPS1 OS=Pleurotus eryngii OX=5323 GN=vps1 PE=1 SV=1	PF00141	Peroxidase	GO:0006979//GO:0055114//GO:0006804	response to oxidative stress//oxidation-reduction process//obsolete peroxidase reaction	GO:0004601//GO:0020037	peroxidase activity//heme binding	--	--	--	--
Cluster-77.0	328	--	--	--	--	--	--	--	--	--	--	--	--	--	--	--	--	--	--	--	--	--	--	--	--	--	--	--	--
Cluster-684.0	414	--	--	--	--	--	--	--	--	--	--	--	--	--	--	--	--	--	--	--	--	--	--	--	--	--	--	--	--
Cluster-1894.8341	2816	1024079183	KZV72107.1	2341	9.9e-261	hypothetical protein PENSPDRAFT_683970 [Peniophora sp. CONT]	--	--	--	--	--	K14570	REX1, REXO1, RNH70	RNA exonuclease 1	http://www.genome.jp/dbget-bin/www_bget?ko:K14570	P48778	383	3e-35	Exonuclease GOR OS=Pan troglodytes OX=9598 GN=REXO1L1 PE=2 SV=3	--	--	--	--	--	--	--	--	KOG2248	3'-5' exonuclease
Cluster-1894.8340	1961	1024080834	KZV73740.1	1309	3.2e-141	Thi4-domain-containing protein [Peniophora sp. CONT]	XM_007363947.1	XM_007363947	248	1.27e-125	Dichomitus squalens LYAD-421 SS1 Thi4-domain-containing protein (DICSQDRAFT_134894), mRNA	K03146	THI4, THI1	thiamine thiazole synthase	http://www.genome.jp/dbget-bin/www_bget?ko:K03146	A8NSD1	1133	2.3e-122	Thiamine thiazole synthase OS=Coprinopsis cinerea (strain Okayama-7 / 130 / ATCC MYA-4618 / FGSC 9003) OX=240176 GN=CC1G_04976 PE=3 SV=2	PF01266//PF13180//PF07992	FAD dependent oxidoreductase//PDZ domain//Pyridine nucleotide-disulphide oxidoreductase	GO:0055114	oxidation-reduction process	GO:0016491//GO:0005515	oxidoreductase activity//protein binding	--	--	KOG3129	26S proteasome regulatory complex, subunit PSMD9
Cluster-1894.8343	3893	1024071392	KZV64461.1	4070	0	hypothetical protein PENSPDRAFT_656537 [Peniophora sp. CONT]	XM_025742956.1	XM_025742956	168	7.51e-81	Tilletiopsis washingtonensis protein prenylyltransferase (FA09DRAFT_331285), mRNA	K12867	SYF1, XAB2	pre-mRNA-splicing factor SYF1	http://www.genome.jp/dbget-bin/www_bget?ko:K12867	P0CO09	2429	2.4e-272	Pre-mRNA-splicing factor SYF1 OS=Cryptococcus neoformans var. neoformans serotype D (strain B-3501A) OX=283643 GN=SYF1 PE=3 SV=1	PF05843//PF02184//PF04162//PF00646	Suppressor of forked protein (Suf)//HAT (Half-A-TPR) repeat//Gyrovirus capsid protein (VP1)//F-box domain	GO:0006397//GO:0006396	mRNA processing//RNA processing	GO:0005515	protein binding	GO:0005634//GO:0019028	nucleus//viral capsid	KOG2047	mRNA splicing factor
Cluster-1894.8342	6181	1024083700	KZV76583.1	1787	3.8e-196	D-amino-acid oxidase [Peniophora sp. CONT]	XM_007869783.1	XM_007869783	120	5.76e-54	Gloeophyllum trabeum ATCC 11539 Pkinase-domain-containing protein partial mRNA	--	--	--	--	Q96WV9	642	6.1e-65	Probable cyclin-dependent kinase 9 OS=Schizosaccharomyces pombe (strain 972 / ATCC 24843) OX=284812 GN=cdk9 PE=1 SV=1	PF02173//PF07714//PF05778//PF00468//PF02140//PF00069//PF00293//PF01266	pKID domain//Protein tyrosine and serine/threonine kinase//Apolipoprotein CIII (Apo-CIII)//Ribosomal protein L34//Galactose binding lectin domain//Protein kinase domain//NUDIX domain//FAD dependent oxidoreductase	GO:0006869//GO:0042254//GO:0042157//GO:0006468//GO:0006355//GO:0006412//GO:0055114	lipid transport//ribosome biogenesis//lipoprotein metabolic process//protein phosphorylation//regulation of transcription, DNA-templated//translation//oxidation-reduction process	GO:0005515//GO:0030246//GO:0003735//GO:0016787//GO:0005524//GO:0008289//GO:0016491//GO:0004672	protein binding//carbohydrate binding//structural constituent of ribosome//hydrolase activity//ATP binding//lipid binding//oxidoreductase activity//protein kinase activity	GO:0005576//GO:0005840	extracellular region//ribosome	KOG0600	Cdc2-related protein kinase
Cluster-1894.8345	5449	1024068220	KZV61419.1	1755	1.7e-192	hypothetical protein PENSPDRAFT_298261 [Peniophora sp. CONT]	--	--	--	--	--	--	--	--	--	Q01484	382	7.6e-35	Ankyrin-2 OS=Homo sapiens OX=9606 GN=ANK2 PE=1 SV=4	PF13606//PF00023//PF00910//PF01563	Ankyrin repeat//Ankyrin repeat//RNA helicase//Alphavirus E3 glycoprotein	--	--	GO:0004252//GO:0005515//GO:0003724//GO:0003723	serine-type endopeptidase activity//protein binding//RNA helicase activity//RNA binding	GO:0019028//GO:0055036	viral capsid//virion membrane	KOG4177	Ankyrin
Cluster-1337.0	1029	1024072466	KZV65506.1	527	8e-51	hypothetical protein PENSPDRAFT_129913 [Peniophora sp. CONT]	--	--	--	--	--	--	--	--	--	--	--	--	--	PF05115	Cytochrome B6-F complex subunit VI (PetL)	GO:0006118	obsolete electron transport	GO:0009055	electron transfer activity	GO:0009512	cytochrome b6f complex	--	--
Cluster-1894.8347	3267	1024069659	KZV62787.1	1490	5.5e-162	protein serine/threonine phosphatase 2C [Peniophora sp. CONT]	--	--	--	--	--	K01102	PDP	pyruvate dehydrogenase phosphatase	http://www.genome.jp/dbget-bin/www_bget?ko:K01102	Q12511	134	2.6e-06	[Pyruvate dehydrogenase [acetyl-transferring]]-phosphatase 1, mitochondrial OS=Saccharomyces cerevisiae (strain ATCC 204508 / S288c) OX=559292 GN=PTC5 PE=1 SV=1	PF12300//PF00481	ATP-dependent RNA helicase RhlB//Protein phosphatase 2C	--	--	GO:0003824//GO:0016817	catalytic activity//hydrolase activity, acting on acid anhydrides	--	--	--	--
Cluster-1894.8346	4424	1024070801	KZV63889.1	2495	2.2e-278	hypothetical protein PENSPDRAFT_197093 [Peniophora sp. CONT]	--	--	--	--	--	--	--	--	--	--	--	--	--	PF00250	Forkhead domain	GO:0006355	regulation of transcription, DNA-templated	GO:0043565//GO:0003700	sequence-specific DNA binding//DNA-binding transcription factor activity	GO:0005667	transcription regulator complex	--	--
Cluster-1894.8391	6896	1024080722	KZV73630.1	6614	0	ankyrin [Peniophora sp. CONT]	--	--	--	--	--	--	--	--	--	Q8LAD0	421	2.9e-39	Probable pyridoxal 5'-phosphate synthase subunit PDX2 OS=Arabidopsis thaliana OX=3702 GN=PDX2 PE=1 SV=1	PF01174//PF07820//PF07685//PF06333//PF13606//PF02878//PF03575//PF00023//PF06305	SNO glutamine amidotransferase family//TraC-like protein//CobB/CobQ-like glutamine amidotransferase domain//Mediator complex subunit 13 C-terminal domain//Ankyrin repeat//Phosphoglucomutase/phosphomannomutase, alpha/beta/alpha domain I//Peptidase family S51//Ankyrin repeat//Lipopolysaccharide assembly protein A domain	GO:0006357//GO:0042819//GO:0006541//GO:0042823//GO:0006508//GO:0005975//GO:0009236//GO:0000746	regulation of transcription by RNA polymerase II//vitamin B6 biosynthetic process//glutamine metabolic process//pyridoxal phosphate biosynthetic process//proteolysis//carbohydrate metabolic process//cobalamin biosynthetic process//conjugation	GO:0003824//GO:0016868//GO:0005515//GO:0008236//GO:0003712//GO:0004359	catalytic activity//intramolecular transferase activity, phosphotransferases//protein binding//serine-type peptidase activity//transcription coregulator activity//glutaminase activity	GO:0005887//GO:0016592//GO:0005667	integral component of plasma membrane//mediator complex//transcription regulator complex	KOG3210	Imidazoleglycerol-phosphate synthase subunit H-like
Cluster-2263.2	459	--	--	--	--	--	--	--	--	--	--	--	--	--	--	--	--	--	--	--	--	--	--	--	--	--	--	--	--
Cluster-2263.0	337	--	--	--	--	--	--	--	--	--	--	--	--	--	--	--	--	--	--	--	--	--	--	--	--	--	--	--	--
Cluster-2263.1	480	--	--	--	--	--	--	--	--	--	--	--	--	--	--	--	--	--	--	--	--	--	--	--	--	--	--	--	--
Cluster-1894.9654	2214	1024073847	KZV66856.1	1234	1.8e-132	hypothetical protein PENSPDRAFT_688639 [Peniophora sp. CONT]	--	--	--	--	--	--	--	--	--	--	--	--	--	--	--	--	--	--	--	--	--	--	--
Cluster-1894.6732	2679	389747416	EIM88595.1	2984	0	glutamine-tRNA ligase [Stereum hirsutum FP-91666 SS1]	XM_009545193.1	XM_009545193	425	0	Heterobasidion irregulare TC 32-1 hypothetical protein partial mRNA	K01886	QARS, glnS	glutaminyl-tRNA synthetase	http://www.genome.jp/dbget-bin/www_bget?ko:K01886	Q9Y7Y8	1892	3e-210	Probable glutamine--tRNA ligase OS=Schizosaccharomyces pombe (strain 972 / ATCC 24843) OX=284812 GN=qrs1 PE=3 SV=1	PF04557//PF03950//PF04216//PF00749//PF04558	Glutaminyl-tRNA synthetase, non-specific RNA binding region part 2//tRNA synthetases class I (E and Q), anti-codon binding domain//Protein involved in formate dehydrogenase formation//tRNA synthetases class I (E and Q), catalytic domain//Glutaminyl-tRNA synthetase, non-specific RNA binding region part 1	GO:0006425//GO:0043039//GO:0006418	glutaminyl-tRNA aminoacylation//tRNA aminoacylation//tRNA aminoacylation for protein translation	GO:0004819//GO:0005524//GO:0004812//GO:0000166	glutamine-tRNA ligase activity//ATP binding//aminoacyl-tRNA ligase activity//nucleotide binding	GO:0005737	cytoplasm	KOG1148	Glutaminyl-tRNA synthetase
Cluster-335.0	1687	1024084870	KZV77749.1	2042	2.8e-226	WD40 repeat-like protein [Peniophora sp. CONT]	--	--	--	--	--	K11462	EED	polycomb protein EED	http://www.genome.jp/dbget-bin/www_bget?ko:K11462	--	--	--	--	PF00400	WD domain, G-beta repeat	--	--	GO:0005515	protein binding	--	--	--	--
Cluster-1894.6730	894	1024081851	KZV74748.1	611	1.3e-60	hypothetical protein PENSPDRAFT_647749 [Peniophora sp. CONT]	--	--	--	--	--	K13628	iscA, ISCA1	iron-sulfur cluster assembly protein	http://www.genome.jp/dbget-bin/www_bget?ko:K13628	Q07821	322	1.1e-28	Iron-sulfur assembly protein 1 OS=Saccharomyces cerevisiae (strain ATCC 204508 / S288c) OX=559292 GN=ISA1 PE=1 SV=1	PF05460	Origin recognition complex subunit 6 (ORC6)	GO:0006260	DNA replication	GO:0003677	DNA binding	GO:0005664	nuclear origin of replication recognition complex	KOG1120	Fe-S cluster biosynthesis protein ISA1 (contains a HesB-like domain)
Cluster-2093.0	1199	1024082758	KZV75648.1	342	2.6e-29	hypothetical protein PENSPDRAFT_680876 [Peniophora sp. CONT]	--	--	--	--	--	--	--	--	--	--	--	--	--	--	--	--	--	--	--	--	--	--	--
Cluster-1894.6731	6043	1024077915	KZV70855.1	1697	1e-185	cysteine proteinase [Peniophora sp. CONT]	XM_028620808.1	XM_028620808	38	2.16e-08	Apiotrichum porosum ubiquitin-specific protease doa4 (DOA4), partial mRNA	K11839	USP8, UBP5	ubiquitin carboxyl-terminal hydrolase 8	http://www.genome.jp/dbget-bin/www_bget?ko:K11839	Q80U87	644	3.5e-65	Ubiquitin carboxyl-terminal hydrolase 8 OS=Mus musculus OX=10090 GN=Usp8 PE=1 SV=2	PF00443//PF06554//PF02244//PF02993//PF02891	Ubiquitin carboxyl-terminal hydrolase//Olfactory marker protein//Carboxypeptidase activation peptide//Minor capsid protein VI//MIZ/SP-RING zinc finger	GO:0006508//GO:0039664//GO:0007165//GO:0007608//GO:0016579	proteolysis//lysis of host organelle involved in viral entry into host cell//signal transduction//sensory perception of smell//protein deubiquitination	GO:0008270//GO:0004180//GO:0036459	zinc ion binding//carboxypeptidase activity//thiol-dependent ubiquitinyl hydrolase activity	GO:0019028	viral capsid	KOG1868	Ubiquitin C-terminal hydrolase
Cluster-1894.6736	3132	1024080184	KZV73097.1	3250	0	ras GTPase-activating protein [Peniophora sp. CONT]	XM_007387888.1	XM_007387888	591	0	Punctularia strigosozonata HHB-11173 SS5 ras GTPase-activating protein (PUNSTDRAFT_92475), mRNA	K05767	IQGAP2_3	Ras GTPase-activating-like protein IQGAP2/3	http://www.genome.jp/dbget-bin/www_bget?ko:K05767	P33277	1377	1.8e-150	GTPase-activating protein OS=Schizosaccharomyces pombe (strain 972 / ATCC 24843) OX=284812 GN=gap1 PE=4 SV=1	PF03836//PF00616	RasGAP C-terminus//GTPase-activator protein for Ras-like GTPase	GO:0043087	regulation of GTPase activity	GO:0005515	protein binding	--	--	--	--
Cluster-1894.6737	3774	618814626	XP_007309952.1	2819	0	protein SEY1 [Stereum hirsutum FP-91666 SS1]	XM_003234560.1	XM_003234560	58	1.02e-19	Trichophyton rubrum CBS 118892 GTP-binding protein Sey1 (TERG_05203) mRNA, complete cds	--	--	--	--	B0D0N9	2715	1.6e-305	Protein SEY1 OS=Laccaria bicolor (strain S238N-H82 / ATCC MYA-4686) OX=486041 GN=SEY1 PE=3 SV=1	PF02263//PF02421//PF03114//PF00735//PF01926//PF06253	Guanylate-binding protein, N-terminal domain//Ferrous iron transport protein B//BAR domain//Septin//50S ribosome-binding GTPase//Trimethylamine methyltransferase (MTTB)	GO:0015948	methanogenesis	GO:0005515//GO:0005525//GO:0003924//GO:0008168	protein binding//GTP binding//GTPase activity//methyltransferase activity	GO:0005737	cytoplasm	KOG3771	Amphiphysin
Cluster-1894.6734	2604	749899416	KIJ66985.1	1343	4.8e-145	hypothetical protein HYDPIDRAFT_108958 [Hydnomerulius pinastri MD-312]	XM_003027104.1	XM_003027104	260	3.6e-132	Schizophyllum commune H4-8 hypothetical protein, mRNA	--	--	--	--	Q6AYD3	752	4.5e-78	Proliferation-associated protein 2G4 OS=Rattus norvegicus OX=10116 GN=Pa2g4 PE=1 SV=1	--	--	--	--	--	--	--	--	KOG2776	Metallopeptidase
Cluster-1894.8699	5873	1024069164	KZV62314.1	855	4.2e-88	STE3-domain-containing protein [Peniophora sp. CONT]	--	--	--	--	--	K04627	STE3	pheromone a factor receptor	http://www.genome.jp/dbget-bin/www_bget?ko:K04627	Q92275	165	1.2e-09	Pheromone B alpha 1 receptor OS=Schizophyllum commune OX=5334 GN=BAR1 PE=3 SV=2	PF08285//PF02076//PF02845//PF12235	Dolichol-phosphate mannosyltransferase subunit 3 (DPM3)//Pheromone A receptor//CUE domain//Fragile X-related 1 protein core C terminal	GO:0006486//GO:0019236//GO:0007186//GO:0007606	protein glycosylation//response to pheromone//G protein-coupled receptor signaling pathway//sensory perception of chemical stimulus	GO:0003723//GO:0005515//GO:0004932	RNA binding//protein binding//mating-type factor pheromone receptor activity	GO:0016021	integral component of membrane	--	--
Cluster-1894.8698	2716	1024081831	KZV74728.1	1378	4.4e-149	hypothetical protein PENSPDRAFT_749080 [Peniophora sp. CONT]	--	--	--	--	--	--	--	--	--	--	--	--	--	PF12937	F-box-like	--	--	GO:0005515	protein binding	--	--	--	--
Cluster-1894.8645	2234	1024082334	KZV75227.1	2703	8.3e-303	hypothetical protein PENSPDRAFT_624637 [Peniophora sp. CONT]	--	--	--	--	--	--	--	--	--	--	--	--	--	PF04346	Ethanolamine utilisation protein, EutH	GO:0034229	ethanolamine transport	GO:0034228	ethanolamine transmembrane transporter activity	GO:0016021	integral component of membrane	--	--
Cluster-1885.0	1065	--	--	--	--	--	--	--	--	--	--	--	--	--	--	--	--	--	--	--	--	--	--	--	--	--	--	--	--
Cluster-1894.8695	749	1024070675	KZV63767.1	290	1.8e-23	hypothetical protein PENSPDRAFT_757746 [Peniophora sp. CONT]	--	--	--	--	--	--	--	--	--	--	--	--	--	PF06701	Mib_herc2	GO:0016567	protein ubiquitination	GO:0046872//GO:0004842	metal ion binding//ubiquitin-protein transferase activity	--	--	--	--
Cluster-1894.6735	4975	1608046139	TFY52786.1	2376	1.5e-264	hypothetical protein EVG20_g10403 [Dentipellis fragilis]	--	--	--	--	--	--	--	--	--	--	--	--	--	PF02153	Prephenate dehydrogenase	GO:0006571//GO:0000162//GO:0009094//GO:0055114	tyrosine biosynthetic process//tryptophan biosynthetic process//L-phenylalanine biosynthetic process//oxidation-reduction process	GO:0004665//GO:0008977	prephenate dehydrogenase (NADP+) activity//prephenate dehydrogenase (NAD+) activity	--	--	--	--
Cluster-1894.8693	698	1024083301	KZV76187.1	576	1.1e-56	hypothetical protein PENSPDRAFT_747881 [Peniophora sp. CONT]	--	--	--	--	--	--	--	--	--	--	--	--	--	--	--	--	--	--	--	--	--	--	--
Cluster-1894.8692	422	--	--	--	--	--	--	--	--	--	--	--	--	--	--	--	--	--	--	--	--	--	--	--	--	--	--	--	--
Cluster-1894.8691	5783	1024074314	KZV67313.1	3459	0	hypothetical protein PENSPDRAFT_667139 [Peniophora sp. CONT]	XM_008040902.1	XM_008040902	116	9.02e-52	Trametes versicolor FP-101664 SS1 hypothetical protein mRNA	--	--	--	--	P38148	306	5.3e-26	Dual specificity protein phosphatase PPS1 OS=Saccharomyces cerevisiae (strain ATCC 204508 / S288c) OX=559292 GN=PPS1 PE=3 SV=1	PF00782//PF00102	Dual specificity phosphatase, catalytic domain//Protein-tyrosine phosphatase	GO:0006470//GO:0016311//GO:0006570	protein dephosphorylation//dephosphorylation//tyrosine metabolic process	GO:0008138//GO:0004725	protein tyrosine/serine/threonine phosphatase activity//protein tyrosine phosphatase activity	--	--	KOG1716	Dual specificity phosphatase
Cluster-1894.8690	2368	1024071307	KZV64379.1	1287	1.4e-138	TPR-like protein [Peniophora sp. CONT]	--	--	--	--	--	--	--	--	--	--	--	--	--	PF13181//PF00515//PF13176	Tetratricopeptide repeat//Tetratricopeptide repeat//Tetratricopeptide repeat	--	--	GO:0005515	protein binding	--	--	--	--
Cluster-1728.0	1866	1024068167	KZV61369.1	1250	2.1e-134	hypothetical protein PENSPDRAFT_759475 [Peniophora sp. CONT]	--	--	--	--	--	--	--	--	--	--	--	--	--	PF12937	F-box-like	--	--	GO:0005515	protein binding	--	--	--	--
Cluster-1894.9656	2846	749762524	KII87308.1	546	1.4e-52	hypothetical protein PLICRDRAFT_61225, partial [Plicaturopsis crispa FD-325 SS-3]	--	--	--	--	--	--	--	--	--	--	--	--	--	PF03184//PF05225//PF00376//PF02954//PF02052	DDE superfamily endonuclease//helix-turn-helix, Psq domain//MerR family regulatory protein//Bacterial regulatory protein, Fis family//Gallidermin	GO:0042742//GO:0006355	defense response to bacterium//regulation of transcription, DNA-templated	GO:0003676//GO:0003677//GO:0043565	nucleic acid binding//DNA binding//sequence-specific DNA binding	GO:0005576	extracellular region	--	--
Cluster-1383.0	1918	1024079691	KZV72609.1	171	2.8e-09	hypothetical protein PENSPDRAFT_750753 [Peniophora sp. CONT]	--	--	--	--	--	--	--	--	--	--	--	--	--	PF00003	7 transmembrane sweet-taste receptor of 3 GCPR	GO:0007186	G protein-coupled receptor signaling pathway	GO:0004930	G protein-coupled receptor activity	GO:0016021	integral component of membrane	--	--
Cluster-2539.0	535	--	--	--	--	--	--	--	--	--	--	--	--	--	--	--	--	--	--	--	--	--	--	--	--	--	--	--	--
Cluster-2539.1	906	--	--	--	--	--	--	--	--	--	--	--	--	--	--	--	--	--	--	--	--	--	--	--	--	--	--	--	--
Cluster-1894.8092	4576	1024082412	KZV75305.1	1293	5.3e-139	NAP-domain-containing protein [Peniophora sp. CONT]	XM_007298384.1	XM_007298384	308	1.32e-158	Stereum hirsutum FP-91666 SS1 NAP-domain-containing protein (STEHIDRAFT_135964), mRNA	K11279	NAP1L1, NRP	nucleosome assembly protein 1-like 1	http://www.genome.jp/dbget-bin/www_bget?ko:K11279	O59797	511	7e-50	Putative nucleosome assembly protein C364.06 OS=Schizosaccharomyces pombe (strain 972 / ATCC 24843) OX=284812 GN=SPCC364.06 PE=1 SV=1	PF01494//PF00956//PF11770//PF02254//PF05199//PF00732//PF07927//PF01266//PF04889//PF07992	FAD binding domain//Nucleosome assembly protein (NAP)//GRB2-binding adapter (GAPT)//TrkA-N domain//GMC oxidoreductase//GMC oxidoreductase//HicA toxin of bacterial toxin-antitoxin,//FAD dependent oxidoreductase//Cwf15/Cwc15 cell cycle control protein//Pyridine nucleotide-disulphide oxidoreductase	GO:0000398//GO:0006334//GO:0055114//GO:0006813	mRNA splicing, via spliceosome//nucleosome assembly//oxidation-reduction process//potassium ion transport	GO:0071949//GO:0003729//GO:0050660//GO:0016491//GO:0016614	FAD binding//mRNA binding//flavin adenine dinucleotide binding//oxidoreductase activity//oxidoreductase activity, acting on CH-OH group of donors	GO:0016021//GO:0005681//GO:0005634	integral component of membrane//spliceosomal complex//nucleus	KOG1507	Nucleosome assembly protein NAP-1
Cluster-1894.6501	4181	1024073396	KZV66414.1	2494	2.7e-278	subtilisin-like protein [Peniophora sp. CONT]	--	--	--	--	--	K01279	TPP1, CLN2	tripeptidyl-peptidase I	http://www.genome.jp/dbget-bin/www_bget?ko:K01279	Q70J59	984	9.1e-105	Tripeptidyl-peptidase sed2 OS=Neosartorya fumigata (strain ATCC MYA-4609 / Af293 / CBS 101355 / FGSC A1100) OX=330879 GN=sed2 PE=1 SV=1	PF00082//PF09286//PF12937	Subtilase family//Pro-kumamolisin, activation domain//F-box-like	GO:0006508	proteolysis	GO:0005515//GO:0004252//GO:0008236	protein binding//serine-type endopeptidase activity//serine-type peptidase activity	--	--	--	--
Cluster-1894.2068	3834	1024071444	KZV64512.1	364	2.4e-31	hypothetical protein PENSPDRAFT_656525 [Peniophora sp. CONT]	--	--	--	--	--	--	--	--	--	--	--	--	--	PF00096	Zinc finger, C2H2 type	--	--	GO:0003676	nucleic acid binding	--	--	--	--
Cluster-1894.2069	1817	1024081394	KZV74295.1	247	4.1e-18	hypothetical protein PENSPDRAFT_749435 [Peniophora sp. CONT]	--	--	--	--	--	--	--	--	--	--	--	--	--	--	--	--	--	--	--	--	--	--	--
Cluster-1894.9657	342	1024073193	KZV66216.1	272	9.8e-22	hypothetical protein PENSPDRAFT_97482 [Peniophora sp. CONT]	--	--	--	--	--	--	--	--	--	P87237	166	5.3e-11	Uncharacterized RING finger protein C4G3.12c OS=Schizosaccharomyces pombe (strain 972 / ATCC 24843) OX=284812 GN=SPCC4G3.12c PE=4 SV=1	--	--	--	--	--	--	--	--	KOG4628	Predicted E3 ubiquitin ligase
Cluster-1894.2062	756	1024082055	KZV74951.1	610	1.4e-60	hypothetical protein PENSPDRAFT_681647 [Peniophora sp. CONT]	--	--	--	--	--	--	--	--	--	--	--	--	--	--	--	--	--	--	--	--	--	--	--
Cluster-1894.2063	1267	1024071794	KZV64851.1	349	4.3e-30	hypothetical protein PENSPDRAFT_151094 [Peniophora sp. CONT]	--	--	--	--	--	--	--	--	--	--	--	--	--	PF02781	Glucose-6-phosphate dehydrogenase, C-terminal domain	GO:0006749//GO:0055114//GO:0006098//GO:0006006	glutathione metabolic process//oxidation-reduction process//pentose-phosphate shunt//glucose metabolic process	GO:0004345//GO:0050661	glucose-6-phosphate dehydrogenase activity//NADP binding	--	--	--	--
Cluster-1752.0	1969	1024071610	KZV64673.1	705	3.5e-71	hypothetical protein PENSPDRAFT_757088 [Peniophora sp. CONT]	--	--	--	--	--	--	--	--	--	--	--	--	--	--	--	--	--	--	--	--	--	--	--
Cluster-1894.2061	2363	1024081008	KZV73913.1	562	1.6e-54	hypothetical protein PENSPDRAFT_648487 [Peniophora sp. CONT]	--	--	--	--	--	--	--	--	--	--	--	--	--	--	--	--	--	--	--	--	--	--	--
Cluster-1894.2066	2413	1024082068	KZV74963.1	1215	3.1e-130	NAD(P)-binding protein [Peniophora sp. CONT]	--	--	--	--	--	K06123	AYR1	1-acylglycerone phosphate reductase	http://www.genome.jp/dbget-bin/www_bget?ko:K06123	Q09851	342	1.5e-30	NADPH-dependent 1-acyldihydroxyacetone phosphate reductase OS=Schizosaccharomyces pombe (strain 972 / ATCC 24843) OX=284812 GN=ayr1 PE=3 SV=2	PF01370//PF10541//PF03480	NAD dependent epimerase/dehydratase family//Nuclear envelope localisation domain//Bacterial extracellular solute-binding protein, family 7	GO:0055085	transmembrane transport	GO:0003824//GO:0050662	catalytic activity//obsolete coenzyme binding	GO:0016021	integral component of membrane	KOG1209	1-Acyl dihydroxyacetone phosphate reductase and related dehydrogenases
Cluster-1894.2067	2586	1024072720	KZV65754.1	1887	4e-208	hypothetical protein PENSPDRAFT_737500 [Peniophora sp. CONT]	--	--	--	--	--	--	--	--	--	--	--	--	--	PF08181	DegQ (SacQ) family	GO:1900192	positive regulation of single-species biofilm formation	--	--	--	--	--	--
Cluster-1894.2064	592	1024071326	KZV64397.1	626	1.5e-62	hypothetical protein PENSPDRAFT_169879 [Peniophora sp. CONT]	--	--	--	--	--	--	--	--	--	--	--	--	--	PF12937//PF06268//PF00646	F-box-like//Fascin domain//F-box domain	--	--	GO:0005515//GO:0030674//GO:0051015	protein binding//protein-macromolecule adaptor activity//actin filament binding	--	--	--	--
Cluster-1894.2065	1931	1024071711	KZV64771.1	1007	3.3e-106	hypothetical protein PENSPDRAFT_656302 [Peniophora sp. CONT]	--	--	--	--	--	--	--	--	--	--	--	--	--	PF00228	Bowman-Birk serine protease inhibitor family	--	--	GO:0004867	serine-type endopeptidase inhibitor activity	GO:0005576	extracellular region	--	--
Cluster-1894.9512	4702	1024069019	KZV62176.1	2431	6e-271	P-loop containing nucleoside triphosphate hydrolase protein [Peniophora sp. CONT]	--	--	--	--	--	K18422	MOV10	helicase MOV-10	http://www.genome.jp/dbget-bin/www_bget?ko:K18422	Q0V8H6	1021	5.3e-109	Putative helicase MOV-10 OS=Bos taurus OX=9913 GN=MOV10 PE=2 SV=1	PF13361//PF07535//PF01443//PF05970//PF07728//PF00580//PF09830//PF02562//PF00096//PF00004//PF04851	UvrD-like helicase C-terminal domain//DBF zinc finger//Viral (Superfamily 1) RNA helicase//PIF1-like helicase//AAA domain (dynein-related subfamily)//UvrD/REP helicase N-terminal domain//ATP adenylyltransferase//PhoH-like protein//Zinc finger, C2H2 type//ATPase family associated with various cellular activities (AAA)//Type III restriction enzyme, res subunit	GO:0006144//GO:0006281//GO:0000723	purine nucleobase metabolic process//DNA repair//telomere maintenance	GO:0016887//GO:0008270//GO:0003677//GO:0003678//GO:0016787//GO:0005524//GO:0003877//GO:0003676	ATPase activity//zinc ion binding//DNA binding//DNA helicase activity//hydrolase activity//ATP binding//ATP adenylyltransferase activity//nucleic acid binding	GO:0005657	replication fork	KOG1802	RNA helicase nonsense mRNA reducing factor (pNORF1)
Cluster-1311.0	450	--	--	--	--	--	--	--	--	--	--	--	--	--	--	--	--	--	--	--	--	--	--	--	--	--	--	--	--
Cluster-2214.0	425	1184854136	OSC99379.1	216	3.8e-15	hypothetical protein PYCCODRAFT_840847 [Trametes coccinea BRFM310]	--	--	--	--	--	--	--	--	--	--	--	--	--	--	--	--	--	--	--	--	--	--	--
Cluster-2278.0	425	--	--	--	--	--	--	--	--	--	--	--	--	--	--	--	--	--	--	--	--	--	--	--	--	--	--	--	--
Cluster-526.0	496	1024077641	KZV70584.1	433	3.1e-40	glycoside hydrolase family 71 protein [Peniophora sp. CONT]	--	--	--	--	--	K08254	E3.2.1.59	glucan endo-1,3-alpha-glucosidase	http://www.genome.jp/dbget-bin/www_bget?ko:K08254	--	--	--	--	PF03659	Glycosyl hydrolase family 71	--	--	GO:0016787	hydrolase activity	--	--	--	--
Cluster-1894.2208	358	1024082354	KZV75247.1	355	2.4e-31	fungal pheromone STE3G-protein-coupled receptor [Peniophora sp. CONT]	--	--	--	--	--	K04627	STE3	pheromone a factor receptor	http://www.genome.jp/dbget-bin/www_bget?ko:K04627	--	--	--	--	PF02076	Pheromone A receptor	GO:0019236//GO:0007186//GO:0007606	response to pheromone//G protein-coupled receptor signaling pathway//sensory perception of chemical stimulus	GO:0004932	mating-type factor pheromone receptor activity	GO:0016021	integral component of membrane	--	--
Cluster-1894.2209	631	1024077066	KZV70018.1	151	1.9e-07	alpha/beta-hydrolase [Peniophora sp. CONT]	--	--	--	--	--	--	--	--	--	--	--	--	--	--	--	--	--	--	--	--	--	--	--
Cluster-1894.2206	3114	1024084843	KZV77722.1	2179	6.7e-242	hypothetical protein PENSPDRAFT_12612 [Peniophora sp. CONT]	--	--	--	--	--	--	--	--	--	O42839	133	3.3e-06	Anaphase-promoting complex subunit 4 OS=Schizosaccharomyces pombe (strain 972 / ATCC 24843) OX=284812 GN=cut20 PE=1 SV=2	--	--	--	--	--	--	--	--	--	--
Cluster-1894.2207	3515	1024084556	KZV77435.1	739	7.1e-75	hypothetical protein PENSPDRAFT_858 [Peniophora sp. CONT]	--	--	--	--	--	--	--	--	--	--	--	--	--	--	--	--	--	--	--	--	--	--	--
Cluster-439.0	610	1024077206	KZV70156.1	192	3.3e-12	hypothetical protein PENSPDRAFT_685792 [Peniophora sp. CONT]	--	--	--	--	--	--	--	--	--	--	--	--	--	--	--	--	--	--	--	--	--	--	--
Cluster-1894.2205	1863	1024077924	KZV70864.1	822	9e-85	hypothetical protein PENSPDRAFT_685144 [Peniophora sp. CONT]	--	--	--	--	--	--	--	--	--	--	--	--	--	--	--	--	--	--	--	--	--	--	--
Cluster-1894.2202	2438	1024078614	KZV71545.1	1296	1.3e-139	class II peroxidase [Peniophora sp. CONT]	KJ622361.1	KJ622361	62	3.94e-22	Peniophora incarnata isolate KUC8836 manganese-dependent peroxidase mRNA, complete cds	K20205	mpn	manganese peroxidase	http://www.genome.jp/dbget-bin/www_bget?ko:K20205	Q9UR19	732	8.9e-76	Versatile peroxidase VPL1 OS=Pleurotus eryngii OX=5323 GN=vpl1 PE=1 SV=1	PF00141	Peroxidase	GO:0006979//GO:0055114//GO:0006804	response to oxidative stress//oxidation-reduction process//obsolete peroxidase reaction	GO:0020037//GO:0004601	heme binding//peroxidase activity	--	--	--	--
Cluster-1319.0	1342	1024069668	KZV62796.1	708	1.1e-71	hypothetical protein PENSPDRAFT_617458 [Peniophora sp. CONT]	--	--	--	--	--	--	--	--	--	--	--	--	--	PF13417//PF13409	Glutathione S-transferase, N-terminal domain//Glutathione S-transferase, N-terminal domain	--	--	GO:0005515	protein binding	--	--	--	--
Cluster-1894.2200	680	--	--	--	--	--	--	--	--	--	--	--	--	--	--	--	--	--	--	--	--	--	--	--	--	--	--	--	--
Cluster-1894.2201	3025	1024074700	KZV67692.1	1839	1.7e-202	UV-endonuclease UvdE [Peniophora sp. CONT]	--	--	--	--	--	--	--	--	--	Q10988	798	2.4e-83	UV-damage endonuclease OS=Schizosaccharomyces pombe (strain 972 / ATCC 24843) OX=284812 GN=uve1 PE=2 SV=1	PF03851	UV-endonuclease UvdE	GO:0006289//GO:0009411	nucleotide-excision repair//response to UV	GO:0004519	endonuclease activity	--	--	--	--
Cluster-2306.0	823	1024072051	KZV65101.1	223	1.1e-15	hypothetical protein PENSPDRAFT_756765 [Peniophora sp. CONT]	--	--	--	--	--	--	--	--	--	--	--	--	--	PF05417	Hepatitis E cysteine protease	GO:0019082	viral protein processing	--	--	--	--	--	--
Cluster-811.0	1553	1024072573	KZV65610.1	673	1.4e-67	hypothetical protein PENSPDRAFT_689689 [Peniophora sp. CONT]	--	--	--	--	--	--	--	--	--	--	--	--	--	--	--	--	--	--	--	--	--	--	--
Cluster-2309.0	895	597913577	XP_007304087.1	438	1.4e-40	hypothetical protein STEHIDRAFT_156685 [Stereum hirsutum FP-91666 SS1]	--	--	--	--	--	K03654	recQ	ATP-dependent DNA helicase RecQ	http://www.genome.jp/dbget-bin/www_bget?ko:K03654	--	--	--	--	--	--	--	--	--	--	--	--	--	--
Cluster-2255.0	624	1024068702	KZV61874.1	599	2.2e-59	hypothetical protein PENSPDRAFT_272745 [Peniophora sp. CONT]	--	--	--	--	--	--	--	--	--	--	--	--	--	--	--	--	--	--	--	--	--	--	--
Cluster-405.0	459	--	--	--	--	--	--	--	--	--	--	--	--	--	--	--	--	--	--	PF09077	Mu B transposition protein, C terminal	GO:0006313	transposition, DNA-mediated	GO:0003677	DNA binding	--	--	--	--
Cluster-704.0	548	1024080462	KZV73372.1	315	1.6e-26	hypothetical protein PENSPDRAFT_750121 [Peniophora sp. CONT]	--	--	--	--	--	--	--	--	--	--	--	--	--	--	--	--	--	--	--	--	--	--	--
Cluster-188.0	314	--	--	--	--	--	--	--	--	--	--	--	--	--	--	--	--	--	--	--	--	--	--	--	--	--	--	--	--
Cluster-1894.9210	4734	1608064911	TFY69524.1	2201	2.8e-244	hypothetical protein EVG20_g3128 [Dentipellis fragilis]	XM_007362425.1	XM_007362425	101	1.61e-43	Dichomitus squalens LYAD-421 SS1 phosphate transporter (DICSQDRAFT_152927), mRNA	K11126	TERT, EST2	telomerase reverse transcriptase	http://www.genome.jp/dbget-bin/www_bget?ko:K11126	O70372	754	4.8e-78	Telomerase reverse transcriptase OS=Mus musculus OX=10090 GN=Tert PE=1 SV=1	PF11654//PF12009//PF00083	Non-classical export protein 1//Telomerase ribonucleoprotein complex - RNA binding domain//Sugar (and other) transporter	GO:0006278//GO:0009306//GO:0055085	RNA-dependent DNA biosynthetic process//protein secretion//transmembrane transport	GO:0003964//GO:0022857	RNA-directed DNA polymerase activity//transmembrane transporter activity	GO:0016021	integral component of membrane	KOG1005	Telomerase catalytic subunit/reverse transcriptase TERT
Cluster-1894.8738	5089	1024071642	KZV64704.1	5554	0	hypothetical protein PENSPDRAFT_656364 [Peniophora sp. CONT]	XM_007302129.1	XM_007302129	65	1.78e-23	Stereum hirsutum FP-91666 SS1 multidrug resistance-associated ABC transporter (STEHIDRAFT_145962), partial mRNA	--	--	--	--	Q9P7V2	1612	1.7e-177	ATP-binding cassette transporter abc4 OS=Schizosaccharomyces pombe (strain 972 / ATCC 24843) OX=284812 GN=abc4 PE=3 SV=1	PF03193//PF01580//PF03205//PF12937//PF01926//PF00005//PF13304//PF00664//PF08188	RsgA GTPase//FtsK/SpoIIIE family//Molybdopterin guanine dinucleotide synthesis protein B//F-box-like//50S ribosome-binding GTPase//ABC transporter//AAA domain, putative AbiEii toxin, Type IV TA system//ABC transporter transmembrane region//Spermatozal protamine family	GO:0006777//GO:0006810//GO:0035092//GO:0055085	Mo-molybdopterin cofactor biosynthetic process//transport//sperm chromatin condensation//transmembrane transport	GO:0003924//GO:0003677//GO:0005525//GO:0005524//GO:0005515//GO:0042626//GO:0000166//GO:0016887	GTPase activity//DNA binding//GTP binding//ATP binding//protein binding//ATPase-coupled transmembrane transporter activity//nucleotide binding//ATPase activity	GO:0016021//GO:0000228	integral component of membrane//nuclear chromosome	KOG0054	Multidrug resistance-associated protein/mitoxantrone resistance protein, ABC superfamily
Cluster-24.0	356	1024070847	KZV63933.1	206	4.6e-14	TPR-like protein [Peniophora sp. CONT]	--	--	--	--	--	--	--	--	--	--	--	--	--	--	--	--	--	--	--	--	--	--	--
Cluster-1894.1181	470	--	--	--	--	--	--	--	--	--	--	--	--	--	--	--	--	--	--	--	--	--	--	--	--	--	--	--	--
Cluster-1894.128	402	--	--	--	--	--	--	--	--	--	--	--	--	--	--	--	--	--	--	--	--	--	--	--	--	--	--	--	--
Cluster-1894.129	873	1024071858	KZV64914.1	360	1.6e-31	hypothetical protein PENSPDRAFT_756926 [Peniophora sp. CONT]	--	--	--	--	--	--	--	--	--	--	--	--	--	--	--	--	--	--	--	--	--	--	--
Cluster-2511.0	664	1024082946	KZV75835.1	678	1.6e-68	hypothetical protein PENSPDRAFT_570814 [Peniophora sp. CONT]	--	--	--	--	--	--	--	--	--	--	--	--	--	--	--	--	--	--	--	--	--	--	--
Cluster-1894.122	3489	1247974668	SJK96842.1	925	1.9e-96	uncharacterized protein ARMOST_00088 [Armillaria ostoyae]	--	--	--	--	--	--	--	--	--	--	--	--	--	PF03184	DDE superfamily endonuclease	--	--	GO:0003676	nucleic acid binding	--	--	--	--
Cluster-1894.123	1829	1024083801	KZV76684.1	881	1.3e-91	hypothetical protein PENSPDRAFT_598193 [Peniophora sp. CONT]	--	--	--	--	--	--	--	--	--	--	--	--	--	--	--	--	--	--	--	--	--	--	--
Cluster-1894.120	835	1024075018	KZV68003.1	326	1.3e-27	hypothetical protein PENSPDRAFT_754433 [Peniophora sp. CONT]	--	--	--	--	--	--	--	--	--	--	--	--	--	PF12937//PF15966//PF00646	F-box-like//F-box//F-box domain	--	--	GO:0005515	protein binding	--	--	--	--
Cluster-1894.121	1845	1024084419	KZV77299.1	492	1.6e-46	succinate dehydrogenase cytochrome b560 subunit [Peniophora sp. CONT]	--	--	--	--	--	K00236	SDHC, SDH3	succinate dehydrogenase (ubiquinone) cytochrome b560 subunit	http://www.genome.jp/dbget-bin/www_bget?ko:K00236	O74882	255	1.4e-20	Succinate dehydrogenase cytochrome B subunit, mitochondrial OS=Schizosaccharomyces pombe (strain 972 / ATCC 24843) OX=284812 GN=sdh3 PE=3 SV=1	PF01127	Succinate dehydrogenase/Fumarate reductase transmembrane subunit	--	--	GO:0016627	oxidoreductase activity, acting on the CH-CH group of donors	--	--	KOG0449	Succinate dehydrogenase, cytochrome b subunit
Cluster-1894.126	2329	1024082209	KZV75103.1	553	1.7e-53	hypothetical protein PENSPDRAFT_748714 [Peniophora sp. CONT]	--	--	--	--	--	--	--	--	--	--	--	--	--	--	--	--	--	--	--	--	--	--	--
Cluster-1894.127	1785	1024084700	KZV77579.1	1818	2.8e-200	carbohydrate-binding module family 5 protein [Peniophora sp. CONT]	--	--	--	--	--	K01183	E3.2.1.14	chitinase	http://www.genome.jp/dbget-bin/www_bget?ko:K01183	P29027	625	1.7e-63	Chitinase 2 OS=Rhizopus oligosporus OX=4847 GN=CHI2 PE=1 SV=1	PF00704//PF02839	Glycosyl hydrolases family 18//Carbohydrate binding domain	GO:0005975	carbohydrate metabolic process	GO:0004553//GO:0030246	hydrolase activity, hydrolyzing O-glycosyl compounds//carbohydrate binding	GO:0005576	extracellular region	KOG4701	Chitinase
Cluster-1894.124	3430	1024078804	KZV71733.1	3159	0	hypothetical protein PENSPDRAFT_675209 [Peniophora sp. CONT]	XM_019151260.1	XM_019151260	34	2.04e-06	Kwoniella mangroviensis CBS 8507 dolichol kinase partial mRNA	K20098	ERCC6L2	DNA excision repair protein ERCC-6-like 2	http://www.genome.jp/dbget-bin/www_bget?ko:K20098	Q9JIM3	1075	2.1e-115	DNA excision repair protein ERCC-6-like 2 OS=Mus musculus OX=10090 GN=Ercc6l2 PE=1 SV=3	PF00176//PF07562	SNF2 family N-terminal domain//Nine Cysteines Domain of family 3 GPCR	GO:0007186	G protein-coupled receptor signaling pathway	GO:0005524//GO:0004930	ATP binding//G protein-coupled receptor activity	--	--	KOG0387	Transcription-coupled repair protein CSB/RAD26 (contains SNF2 family DNA-dependent ATPase domain)
Cluster-1894.125	1714	--	--	--	--	--	--	--	--	--	--	--	--	--	--	--	--	--	--	PF08369	Proto-chlorophyllide reductase 57 kD subunit	GO:0015979//GO:0055114//GO:0015995	photosynthesis//oxidation-reduction process//chlorophyll biosynthetic process	GO:0016491	oxidoreductase activity	--	--	--	--
Cluster-1894.3003	2842	1024082489	KZV75381.1	800	4.9e-82	hypothetical protein PENSPDRAFT_88875 [Peniophora sp. CONT]	--	--	--	--	--	--	--	--	--	--	--	--	--	PF05656//PF04545	Protein of unknown function (DUF805)//Sigma-70, region 4	GO:0006352//GO:0006355	DNA-templated transcription, initiation//regulation of transcription, DNA-templated	GO:0003700	DNA-binding transcription factor activity	GO:0016021//GO:0005667	integral component of membrane//transcription regulator complex	--	--
Cluster-1894.3002	2195	1045914889	OCH91972.1	777	1.7e-79	cytochrome P450 [Obba rivulosa]	--	--	--	--	--	--	--	--	--	O13345	497	1.4e-48	O-methylsterigmatocystin oxidoreductase OS=Aspergillus parasiticus (strain ATCC 56775 / NRRL 5862 / SRRC 143 / SU-1) OX=1403190 GN=aflQ PE=1 SV=1	PF00067	Cytochrome P450	GO:0055114	oxidation-reduction process	GO:0020037//GO:0016705//GO:0005506	heme binding//oxidoreductase activity, acting on paired donors, with incorporation or reduction of molecular oxygen//iron ion binding	--	--	--	--
Cluster-1894.3001	2700	1024083215	KZV76102.1	2105	2.2e-233	hypothetical protein PENSPDRAFT_599095 [Peniophora sp. CONT]	--	--	--	--	--	--	--	--	--	C4YTQ0	320	5.8e-28	Pheromone-regulated membrane protein 10 OS=Candida albicans (strain WO-1) OX=294748 GN=CAWG_05545 PE=3 SV=1	--	--	--	--	--	--	--	--	--	--
Cluster-1894.3000	698	--	--	--	--	--	--	--	--	--	--	--	--	--	--	--	--	--	--	--	--	--	--	--	--	--	--	--	--
Cluster-1894.3007	2113	1024080539	KZV73449.1	779	9.9e-80	hypothetical protein PENSPDRAFT_297873 [Peniophora sp. CONT]	--	--	--	--	--	--	--	--	--	--	--	--	--	PF12937	F-box-like	--	--	GO:0005515	protein binding	--	--	--	--
Cluster-1894.3006	2369	1024082525	KZV75417.1	420	4.7e-38	hypothetical protein PENSPDRAFT_748556 [Peniophora sp. CONT]	XM_009544891.1	XM_009544891	86	1.74e-35	Heterobasidion irregulare TC 32-1 hypothetical protein partial mRNA	K20301	TRAPPC2, TRS20	trafficking protein particle complex subunit 2	http://www.genome.jp/dbget-bin/www_bget?ko:K20301	--	--	--	--	PF01915//PF04628//PF14972	Glycosyl hydrolase family 3 C-terminal domain//Sedlin, N-terminal conserved region//Mitochondrial morphogenesis regulator	GO:0007005//GO:0006888//GO:0005975	mitochondrion organization//endoplasmic reticulum to Golgi vesicle-mediated transport//carbohydrate metabolic process	GO:0004553	hydrolase activity, hydrolyzing O-glycosyl compounds	GO:0031305	integral component of mitochondrial inner membrane	--	--
Cluster-1894.3005	2660	1024067745	KZV60974.1	1141	1.3e-121	cytochrome P450 [Peniophora sp. CONT]	--	--	--	--	--	--	--	--	--	A8NCK6	334	1.4e-29	Cytochrome P450 monooxygenase COX2 OS=Coprinopsis cinerea (strain Okayama-7 / 130 / ATCC MYA-4618 / FGSC 9003) OX=240176 GN=COX2 PE=1 SV=1	PF07690//PF00067	Major Facilitator Superfamily//Cytochrome P450	GO:0055114//GO:0055085	oxidation-reduction process//transmembrane transport	GO:0005506//GO:0020037//GO:0016705//GO:0022857	iron ion binding//heme binding//oxidoreductase activity, acting on paired donors, with incorporation or reduction of molecular oxygen//transmembrane transporter activity	--	--	KOG0156	Cytochrome P450 CYP2 subfamily
Cluster-1894.3004	2043	--	--	--	--	--	--	--	--	--	--	--	--	--	--	--	--	--	--	PF12162	STAT1 TAZ2 binding domain	--	--	GO:0003700	DNA-binding transcription factor activity	GO:0005667	transcription regulator complex	--	--
Cluster-1894.3559	4041	1024073879	KZV66887.1	2510	3.6e-280	hypothetical protein PENSPDRAFT_736854 [Peniophora sp. CONT]	--	--	--	--	--	K02309	DBF4	regulatory subunit for Cdc7p protein kinase	http://www.genome.jp/dbget-bin/www_bget?ko:K02309	O59836	170	2.2e-10	Hsk1-interacting molecule 1 OS=Schizosaccharomyces pombe (strain 972 / ATCC 24843) OX=284812 GN=him1 PE=1 SV=1	PF07535//PF07359	DBF zinc finger//Liver-expressed antimicrobial peptide 2 precursor (LEAP-2)	GO:0042742	defense response to bacterium	GO:0008270//GO:0003676	zinc ion binding//nucleic acid binding	--	--	--	--
Cluster-1894.3558	3276	1024080008	KZV72923.1	1486	1.6e-161	mitochondrial carrier [Peniophora sp. CONT]	--	--	--	--	--	--	--	--	--	Q8N413	258	1.1e-20	Solute carrier family 25 member 45 OS=Homo sapiens OX=9606 GN=SLC25A45 PE=2 SV=2	PF07536//PF01496//PF15683//PF07926	HWE histidine kinase//V-type ATPase 116kDa subunit family//Testis development-related protein//TPR/MLP1/MLP2-like protein	GO:1902600//GO:0006606//GO:0007283//GO:0016310	proton transmembrane transport//protein import into nucleus//spermatogenesis//phosphorylation	GO:0015078//GO:0004673	proton transmembrane transporter activity//protein histidine kinase activity	GO:0009365//GO:0033179	protein histidine kinase complex//proton-transporting V-type ATPase, V0 domain	KOG0758	Mitochondrial carnitine-acylcarnitine carrier protein
Cluster-1894.3009	1937	1024081895	KZV74792.1	1511	1.2e-164	hypothetical protein PENSPDRAFT_749133 [Peniophora sp. CONT]	--	--	--	--	--	--	--	--	--	--	--	--	--	PF12937	F-box-like	--	--	GO:0005515	protein binding	--	--	--	--
Cluster-180.0	586	754369610	KIP02444.1	634	1.8e-63	hypothetical protein PHLGIDRAFT_122457 [Phlebiopsis gigantea 11061_1 CR5-6]	--	--	--	--	--	K07119	K07119	uncharacterized protein	http://www.genome.jp/dbget-bin/www_bget?ko:K07119	Q39173	247	3.7e-20	NADP-dependent alkenal double bond reductase P2 OS=Arabidopsis thaliana OX=3702 GN=P2 PE=2 SV=2	PF00107	Zinc-binding dehydrogenase	GO:0055114	oxidation-reduction process	--	--	--	--	--	--
Cluster-1894.4059	815	--	--	--	--	--	--	--	--	--	--	--	--	--	--	--	--	--	--	PF00096	Zinc finger, C2H2 type	--	--	GO:0003676	nucleic acid binding	--	--	--	--
Cluster-1894.4058	1801	1024077333	KZV70281.1	1509	1.9e-164	hypothetical protein PENSPDRAFT_631924 [Peniophora sp. CONT]	--	--	--	--	--	--	--	--	--	--	--	--	--	PF11857//PF10345	Domain of unknown function (DUF3377)//Cohesin loading factor	GO:0007064	mitotic sister chromatid cohesion	GO:0004222	metalloendopeptidase activity	--	--	--	--
Cluster-1894.9413	620	--	--	--	--	--	--	--	--	--	--	--	--	--	--	--	--	--	--	PF01642	Methylmalonyl-CoA mutase	--	--	GO:0016866//GO:0031419	intramolecular transferase activity//cobalamin binding	--	--	--	--
Cluster-1339.0	1417	1519175472	RPD68022.1	202	5.3e-13	hypothetical protein L226DRAFT_474072 [Lentinus tigrinus ALCF2SS1-7]	--	--	--	--	--	--	--	--	--	--	--	--	--	PF04408	Helicase associated domain (HA2)	--	--	GO:0004386	helicase activity	--	--	--	--
Cluster-1894.4413	1263	1024068040	KZV61250.1	1386	2.4e-150	eukaryotic translation initiation factor 2 beta [Peniophora sp. CONT]	XM_001270879.1	XM_001270879	90	5.49e-38	Aspergillus clavatus NRRL 1 translational initiation factor 2 beta (ACLA_036580), partial mRNA	K03238	EIF2S2	translation initiation factor 2 subunit 2	http://www.genome.jp/dbget-bin/www_bget?ko:K03238	P56329	630	3.1e-64	Probable eukaryotic translation initiation factor 2 subunit beta OS=Schizosaccharomyces pombe (strain 972 / ATCC 24843) OX=284812 GN=tif212 PE=1 SV=2	PF07503//PF01873	HypF finger//Domain found in IF2B/IF5	GO:0006446//GO:0006413	regulation of translational initiation//translational initiation	GO:0008270//GO:0003743	zinc ion binding//translation initiation factor activity	GO:0005840	ribosome	KOG2768	Translation initiation factor 2, beta subunit (eIF-2beta)
Cluster-2003.0	470	--	--	--	--	--	--	--	--	--	--	--	--	--	--	--	--	--	--	PF06466	PCAF (P300/CBP-associated factor) N-terminal domain	GO:0042967//GO:0006355	obsolete acyl-carrier-protein biosynthetic process//regulation of transcription, DNA-templated	GO:0004402	histone acetyltransferase activity	GO:0005634//GO:0000123	nucleus//histone acetyltransferase complex	--	--
Cluster-1421.1	309	1024080903	KZV73809.1	184	1.4e-11	hypothetical protein PENSPDRAFT_648575 [Peniophora sp. CONT]	--	--	--	--	--	--	--	--	--	--	--	--	--	PF12822	ECF transporter, substrate-specific component	--	--	GO:0022857	transmembrane transporter activity	--	--	--	--
Cluster-1421.0	1059	1024080903	KZV73809.1	705	1.9e-71	hypothetical protein PENSPDRAFT_648575 [Peniophora sp. CONT]	--	--	--	--	--	--	--	--	--	--	--	--	--	--	--	--	--	--	--	--	--	--	--
Cluster-1894.5892	1038	1024082096	KZV74991.1	401	3.3e-36	hypothetical protein PENSPDRAFT_748838 [Peniophora sp. CONT]	--	--	--	--	--	K17422	MRPL41	large subunit ribosomal protein L41	http://www.genome.jp/dbget-bin/www_bget?ko:K17422	--	--	--	--	--	--	--	--	--	--	--	--	--	--
Cluster-1894.5893	5282	1024072276	KZV65320.1	4361	0	WD40 repeat-like protein [Peniophora sp. CONT]	--	--	--	--	--	--	--	--	--	Q9FNN2	223	2e-16	WD repeat-containing protein 26 homolog OS=Arabidopsis thaliana OX=3702 GN=WDR26 PE=1 SV=1	PF00860//PF00400	Permease family//WD domain, G-beta repeat	GO:0055085	transmembrane transport	GO:0005515//GO:0022857	protein binding//transmembrane transporter activity	GO:0016020	membrane	KOG0293	WD40 repeat-containing protein
Cluster-1894.5890	2323	1024083506	KZV76391.1	2818	0	glycosyltransferase family 22 protein [Peniophora sp. CONT]	--	--	--	--	--	K03846	ALG9	alpha-1,2-mannosyltransferase	http://www.genome.jp/dbget-bin/www_bget?ko:K03846	Q9H6U8	573	2.3e-57	Alpha-1,2-mannosyltransferase ALG9 OS=Homo sapiens OX=9606 GN=ALG9 PE=1 SV=2	PF03901	Alg9-like mannosyltransferase family	--	--	GO:0016757	transferase activity, transferring glycosyl groups	--	--	KOG2515	Mannosyltransferase
Cluster-395.0	361	--	--	--	--	--	--	--	--	--	--	--	--	--	--	--	--	--	--	--	--	--	--	--	--	--	--	--	--
Cluster-1866.0	1259	1024068595	KZV61773.1	1199	1.2e-128	Osmotin thaumatin-like protein [Peniophora sp. CONT]	XM_007777330.1	XM_007777330	81	5.51e-33	Coniophora puteana RWD-64-598 SS2 thaumatin-like protein partial mRNA	--	--	--	--	P83335	442	1.9e-42	Thaumatin-like protein 2 OS=Prunus persica OX=3760 PE=2 SV=1	--	--	--	--	--	--	--	--	--	--
Cluster-1866.1	1310	--	--	--	--	--	--	--	--	--	--	--	--	--	--	--	--	--	--	--	--	--	--	--	--	--	--	--	--
Cluster-1190.0	651	--	--	--	--	--	--	--	--	--	--	--	--	--	--	--	--	--	--	--	--	--	--	--	--	--	--	--	--
Cluster-1894.389	517	--	--	--	--	--	--	--	--	--	--	--	--	--	--	--	--	--	--	--	--	--	--	--	--	--	--	--	--
Cluster-1894.386	1823	1024067165	KZV60442.1	1300	3.3e-140	hypothetical protein PENSPDRAFT_759993 [Peniophora sp. CONT]	--	--	--	--	--	--	--	--	--	--	--	--	--	PF12937	F-box-like	--	--	GO:0005515	protein binding	--	--	--	--
Cluster-1894.387	1994	1024070670	KZV63762.1	1011	1.2e-106	hypothetical protein PENSPDRAFT_757741 [Peniophora sp. CONT]	--	--	--	--	--	--	--	--	--	--	--	--	--	PF12937	F-box-like	--	--	GO:0005515	protein binding	--	--	--	--
Cluster-1894.384	2561	1024073382	KZV66401.1	1054	1.5e-111	STE3-domain-containing protein [Peniophora sp. CONT]	--	--	--	--	--	K04627	STE3	pheromone a factor receptor	http://www.genome.jp/dbget-bin/www_bget?ko:K04627	Q92275	299	1.5e-25	Pheromone B alpha 1 receptor OS=Schizophyllum commune OX=5334 GN=BAR1 PE=3 SV=2	PF02076	Pheromone A receptor	GO:0019236//GO:0007606//GO:0007186	response to pheromone//sensory perception of chemical stimulus//G protein-coupled receptor signaling pathway	GO:0004932	mating-type factor pheromone receptor activity	GO:0016021	integral component of membrane	--	--
Cluster-1894.385	1060	1024082035	KZV74931.1	765	2.1e-78	hypothetical protein PENSPDRAFT_681628 [Peniophora sp. CONT]	--	--	--	--	--	--	--	--	--	--	--	--	--	--	--	--	--	--	--	--	--	--	--
Cluster-1894.382	1036	1024074257	KZV67257.1	875	3.6e-91	NAD-P-binding protein [Peniophora sp. CONT]	--	--	--	--	--	--	--	--	--	D7PI11	264	7e-22	Short chain dehydrogenase gsfK OS=Penicillium aethiopicum OX=36650 GN=gsfK PE=1 SV=1	PF00107	Zinc-binding dehydrogenase	GO:0055114	oxidation-reduction process	--	--	--	--	--	--
Cluster-1894.383	869	--	--	--	--	--	--	--	--	--	--	--	--	--	--	--	--	--	--	--	--	--	--	--	--	--	--	--	--
Cluster-1894.380	632	1024068601	KZV61778.1	461	2.2e-43	hypothetical protein PENSPDRAFT_274656 [Peniophora sp. CONT]	--	--	--	--	--	--	--	--	--	--	--	--	--	--	--	--	--	--	--	--	--	--	--
Cluster-1894.381	307	--	--	--	--	--	--	--	--	--	--	--	--	--	--	--	--	--	--	--	--	--	--	--	--	--	--	--	--
Cluster-1441.1	560	--	--	--	--	--	--	--	--	--	--	--	--	--	--	--	--	--	--	--	--	--	--	--	--	--	--	--	--
Cluster-1441.0	1934	1024082839	KZV75728.1	1844	2.9e-203	iron permease [Peniophora sp. CONT]	--	--	--	--	--	--	--	--	--	S0EEY7	742	4.9e-77	Efflux pump FUS6 OS=Gibberella fujikuroi (strain CBS 195.34 / IMI 58289 / NRRL A-6831) OX=1279085 GN=FUS6 PE=2 SV=1	PF07690	Major Facilitator Superfamily	GO:0055085	transmembrane transport	GO:0022857	transmembrane transporter activity	--	--	--	--
Cluster-1894.9984	1292	1024071980	KZV65032.1	1300	2.3e-140	hypothetical protein PENSPDRAFT_147238 [Peniophora sp. CONT]	--	--	--	--	--	--	--	--	--	--	--	--	--	--	--	--	--	--	--	--	--	--	--
Cluster-1894.9985	1869	1024074841	KZV67830.1	1533	3.2e-167	hypothetical protein PENSPDRAFT_40712 [Peniophora sp. CONT]	--	--	--	--	--	--	--	--	--	--	--	--	--	--	--	--	--	--	--	--	--	--	--
Cluster-1894.9986	380	1024082314	KZV75207.1	333	9.2e-29	hypothetical protein PENSPDRAFT_102839 [Peniophora sp. CONT]	--	--	--	--	--	--	--	--	--	--	--	--	--	--	--	--	--	--	--	--	--	--	--
Cluster-1894.9987	4484	1024074837	KZV67826.1	1531	1.3e-166	FAD/NAD(P)-binding domain-containing protein [Peniophora sp. CONT]	--	--	--	--	--	--	--	--	--	Q55CD9	723	1.8e-74	Probable NADH dehydrogenase OS=Dictyostelium discoideum OX=44689 GN=DDB_G0270104 PE=3 SV=2	PF03985//PF02993//PF01266//PF08241//PF02329//PF03445//PF08704//PF07992	Paf1//Minor capsid protein VI//FAD dependent oxidoreductase//Methyltransferase domain//Histidine carboxylase PI chain//Putative nucleotidyltransferase DUF294//tRNA methyltransferase complex GCD14 subunit//Pyridine nucleotide-disulphide oxidoreductase	GO:0006368//GO:0030488//GO:0009451//GO:0006547//GO:0039664//GO:0016570//GO:0008033//GO:0055114	transcription elongation from RNA polymerase II promoter//tRNA methylation//RNA modification//histidine metabolic process//lysis of host organelle involved in viral entry into host cell//histone modification//tRNA processing//oxidation-reduction process	GO:0008168//GO:0004398//GO:0016491//GO:0008773//GO:0016429	methyltransferase activity//histidine decarboxylase activity//oxidoreductase activity//[protein-PII] uridylyltransferase activity//tRNA (adenine-N1-)-methyltransferase activity	GO:0016593//GO:0031515//GO:0019028	Cdc73/Paf1 complex//tRNA (m1A) methyltransferase complex//viral capsid	KOG2495	NADH-dehydrogenase (ubiquinone)
Cluster-1170.0	1346	1103358329	OJA20408.1	783	2.2e-80	hypothetical protein AZE42_12946, partial [Rhizopogon vesiculosus]	--	--	--	--	--	--	--	--	--	Q94K49	237	1.2e-18	Protein ANTAGONIST OF LIKE HETEROCHROMATIN PROTEIN 1 OS=Arabidopsis thaliana OX=3702 GN=ALP1 PE=1 SV=1	PF04827//PF01609	Plant transposon protein//Transposase DDE domain	GO:0006313	transposition, DNA-mediated	GO:0004803//GO:0016788//GO:0003677	transposase activity//hydrolase activity, acting on ester bonds//DNA binding	--	--	--	--
Cluster-1894.9411	7799	1024069540	KZV62674.1	980	1.8e-102	hypothetical protein PENSPDRAFT_758536 [Peniophora sp. CONT]	--	--	--	--	--	--	--	--	--	Q9UT59	197	3.1e-13	Putative uncharacterized oxidoreductase C513.07 OS=Schizosaccharomyces pombe (strain 972 / ATCC 24843) OX=284812 GN=SPAC513.07 PE=3 SV=1	PF05144//PF02076//PF12937	Phage replication protein CRI//Pheromone A receptor//F-box-like	GO:0007186//GO:0006260//GO:0007606//GO:0019236	G protein-coupled receptor signaling pathway//DNA replication//sensory perception of chemical stimulus//response to pheromone	GO:0004932//GO:0005515	mating-type factor pheromone receptor activity//protein binding	GO:0016021	integral component of membrane	KOG1502	Flavonol reductase/cinnamoyl-CoA reductase
Cluster-1894.9982	301	--	--	--	--	--	--	--	--	--	--	--	--	--	--	--	--	--	--	--	--	--	--	--	--	--	--	--	--
Cluster-1894.9983	1590	1024079133	KZV72058.1	501	1.3e-47	hypothetical protein PENSPDRAFT_650142 [Peniophora sp. CONT]	--	--	--	--	--	--	--	--	--	--	--	--	--	PF01182	Glucosamine-6-phosphate isomerases/6-phosphogluconolactonase	GO:0005975	carbohydrate metabolic process	--	--	--	--	--	--
Cluster-1894.9519	3973	1024083929	KZV76811.1	1863	3.7e-205	MFS polyamine transporter [Peniophora sp. CONT]	--	--	--	--	--	--	--	--	--	D7PHY8	897	1.1e-94	Efflux pump vrtL OS=Penicillium aethiopicum OX=36650 GN=vrtL PE=1 SV=1	PF00083//PF07690	Sugar (and other) transporter//Major Facilitator Superfamily	GO:0055085	transmembrane transport	GO:0022857	transmembrane transporter activity	GO:0016021	integral component of membrane	--	--
Cluster-1462.0	512	--	--	--	--	--	--	--	--	--	--	--	--	--	--	--	--	--	--	--	--	--	--	--	--	--	--	--	--
Cluster-1894.8197	3543	1024082611	KZV75502.1	2240	6.4e-249	hypothetical protein PENSPDRAFT_680976 [Peniophora sp. CONT]	--	--	--	--	--	--	--	--	--	Q10951	226	6.1e-17	Protein byr4 OS=Schizosaccharomyces pombe (strain 972 / ATCC 24843) OX=284812 GN=byr4 PE=1 SV=1	--	--	--	--	--	--	--	--	--	--
Cluster-1894.6224	5129	1024071819	KZV64876.1	1250	5.8e-134	kinase-like protein, partial [Peniophora sp. CONT]	--	--	--	--	--	--	--	--	--	P08092	485	8.2e-47	Negative regulator of sexual conjugation and meiosis OS=Schizosaccharomyces pombe (strain 972 / ATCC 24843) OX=284812 GN=ran1 PE=1 SV=2	PF01370//PF02882//PF00069//PF07714//PF02737	NAD dependent epimerase/dehydratase family//Tetrahydrofolate dehydrogenase/cyclohydrolase, NAD(P)-binding domain//Protein kinase domain//Protein tyrosine and serine/threonine kinase//3-hydroxyacyl-CoA dehydrogenase, NAD binding domain	GO:0006574//GO:0006631//GO:0006468//GO:0006554//GO:0055114//GO:0006568//GO:0009396//GO:0006552//GO:0046487//GO:0006550//GO:0006633//GO:0018874	valine catabolic process//fatty acid metabolic process//protein phosphorylation//lysine catabolic process//oxidation-reduction process//tryptophan metabolic process//folic acid-containing compound biosynthetic process//leucine catabolic process//glyoxylate metabolic process//isoleucine catabolic process//fatty acid biosynthetic process//benzoate metabolic process	GO:0016491//GO:0004672//GO:0004488//GO:0003857//GO:0005524//GO:0050662//GO:0003824	oxidoreductase activity//protein kinase activity//methylenetetrahydrofolate dehydrogenase (NADP+) activity//3-hydroxyacyl-CoA dehydrogenase activity//ATP binding//obsolete coenzyme binding//catalytic activity	--	--	--	--
Cluster-2477.0	718	1024072754	KZV65787.1	587	6.1e-58	hypothetical protein PENSPDRAFT_112600 [Peniophora sp. CONT]	--	--	--	--	--	--	--	--	--	--	--	--	--	--	--	--	--	--	--	--	--	--	--
Cluster-1894.5098	5050	1024079116	KZV72041.1	1238	1.4e-132	hypothetical protein PENSPDRAFT_684065 [Peniophora sp. CONT]	--	--	--	--	--	--	--	--	--	--	--	--	--	PF01530	Zinc finger, C2HC type	GO:0006355	regulation of transcription, DNA-templated	GO:0008270	zinc ion binding	GO:0005634	nucleus	--	--
Cluster-1894.5099	1279	1024073618	KZV66632.1	513	4.2e-49	ricin B lectin [Peniophora sp. CONT]	--	--	--	--	--	--	--	--	--	--	--	--	--	--	--	--	--	--	--	--	--	--	--
Cluster-1894.5092	4495	1024066288	KZV59684.1	2017	5.9e-223	acid protease [Peniophora sp. CONT]	XM_007384900.1	XM_007384900	155	1.46e-73	Punctularia strigosozonata HHB-11173 SS5 acid protease (PUNSTDRAFT_121063), mRNA	--	--	--	--	O60020	635	2.9e-64	Aspartic protease OS=Phaffia rhodozyma OX=5421 GN=pr1 PE=1 SV=1	PF05926//PF07573	Phage head completion protein (GPL)//Nitrogen regulatory protein AreA N terminus	GO:0042128//GO:0019069	nitrate assimilation//viral capsid assembly	GO:0003677//GO:0008270	DNA binding//zinc ion binding	GO:0005634	nucleus	KOG1339	Aspartyl protease
Cluster-999.0	567	--	--	--	--	--	--	--	--	--	--	--	--	--	--	--	--	--	--	--	--	--	--	--	--	--	--	--	--
Cluster-1894.5090	2430	1024077322	KZV70270.1	1912	4.7e-211	hypothetical protein PENSPDRAFT_752708 [Peniophora sp. CONT]	--	--	--	--	--	--	--	--	--	--	--	--	--	PF07359//PF13085	Liver-expressed antimicrobial peptide 2 precursor (LEAP-2)//2Fe-2S iron-sulfur cluster binding domain	GO:0006118//GO:0042742	obsolete electron transport//defense response to bacterium	GO:0009055//GO:0051536	electron transfer activity//iron-sulfur cluster binding	--	--	--	--
Cluster-1894.5091	9400	1024071666	KZV64727.1	1400	4.3e-151	homeobox-domain-containing protein [Peniophora sp. CONT]	XM_007387841.1	XM_007387841	78	1.95e-30	Punctularia strigosozonata HHB-11173 SS5 homeobox-domain-containing protein (PUNSTDRAFT_128149), partial mRNA	K12817	PRPF18, PRP18	pre-mRNA-splicing factor 18	http://www.genome.jp/dbget-bin/www_bget?ko:K12817	Q2HJ41	507	4.2e-49	Pre-mRNA-splicing factor 18 OS=Bos taurus OX=9913 GN=PRPF18 PE=2 SV=1	PF02840//PF00046	Prp18 domain//Homeodomain	GO:0008380	RNA splicing	GO:0003677	DNA binding	GO:0005681	spliceosomal complex	KOG2808	U5 snRNP-associated RNA splicing factor
Cluster-1894.5096	1139	1024074356	KZV67354.1	1438	2e-156	hypothetical protein PENSPDRAFT_654103 [Peniophora sp. CONT]	--	--	--	--	--	--	--	--	--	O14166	320	2.5e-28	Uncharacterized protein C4C5.03 OS=Schizosaccharomyces pombe (strain 972 / ATCC 24843) OX=284812 GN=SPAC4C5.03 PE=4 SV=1	--	--	--	--	--	--	--	--	--	--
Cluster-1449.0	1029	1024074870	KZV67858.1	601	2.1e-59	hypothetical protein PENSPDRAFT_736258 [Peniophora sp. CONT]	--	--	--	--	--	--	--	--	--	--	--	--	--	--	--	--	--	--	--	--	--	--	--
Cluster-1894.5094	1993	1024067263	KZV60531.1	2537	1.3e-283	subtilisin-like protein [Peniophora sp. CONT]	--	--	--	--	--	K01279	TPP1, CLN2	tripeptidyl-peptidase I	http://www.genome.jp/dbget-bin/www_bget?ko:K01279	C5FBW2	1038	2.4e-111	Tripeptidyl-peptidase SED2 OS=Arthroderma otae (strain ATCC MYA-4605 / CBS 113480) OX=554155 GN=SED2 PE=3 SV=1	PF00082//PF09286	Subtilase family//Pro-kumamolisin, activation domain	GO:0006508	proteolysis	GO:0004252//GO:0008236	serine-type endopeptidase activity//serine-type peptidase activity	--	--	--	--
Cluster-1894.5095	4898	1024069356	KZV62498.1	847	3e-87	hypothetical protein PENSPDRAFT_692445 [Peniophora sp. CONT]	--	--	--	--	--	--	--	--	--	--	--	--	--	PF00646//PF08027//PF12937	F-box domain//Albumin I chain b//F-box-like	GO:0009405	pathogenesis	GO:0045735//GO:0005515	nutrient reservoir activity//protein binding	--	--	--	--
Cluster-389.0	695	1024083824	KZV76707.1	282	1.4e-22	hypothetical protein PENSPDRAFT_720437 [Peniophora sp. CONT]	--	--	--	--	--	--	--	--	--	--	--	--	--	--	--	--	--	--	--	--	--	--	--
Cluster-1894.6225	2010	1024068755	KZV61925.1	702	8e-71	hypothetical protein PENSPDRAFT_271828 [Peniophora sp. CONT]	--	--	--	--	--	--	--	--	--	--	--	--	--	PF05870//PF01363	Phenolic acid decarboxylase (PAD)//FYVE zinc finger	--	--	GO:0046872//GO:0016831	metal ion binding//carboxy-lyase activity	--	--	--	--
Cluster-1850.1	373	--	--	--	--	--	--	--	--	--	--	--	--	--	--	--	--	--	--	--	--	--	--	--	--	--	--	--	--
Cluster-1850.0	559	--	--	--	--	--	--	--	--	--	--	--	--	--	--	--	--	--	--	--	--	--	--	--	--	--	--	--	--
Cluster-1894.854	2285	763728497	KJA25909.1	253	1.1e-18	hypothetical protein HYPSUDRAFT_1067108, partial [Hypholoma sublateritium FD-334 SS-4]	--	--	--	--	--	--	--	--	--	--	--	--	--	PF03286	Pox virus Ag35 surface protein	--	--	--	--	GO:0019031	viral envelope	--	--
Cluster-1894.679	820	1024083301	KZV76187.1	863	7e-90	hypothetical protein PENSPDRAFT_747881 [Peniophora sp. CONT]	--	--	--	--	--	--	--	--	--	--	--	--	--	PF02146//PF16519	Sir2 family//Tetramerisation domain of TRPM	GO:0051262	protein tetramerization	GO:0070403	NAD+ binding	--	--	--	--
Cluster-1894.9776	650	--	--	--	--	--	--	--	--	--	--	--	--	--	--	--	--	--	--	PF02577	Domain of unknown function (DUF151)	--	--	GO:0004518	nuclease activity	--	--	--	--
Cluster-778.0	417	1024072943	KZV65972.1	291	7.5e-24	fungal pheromone STE3G-protein-coupled receptor [Peniophora sp. CONT]	--	--	--	--	--	--	--	--	--	--	--	--	--	PF02076	Pheromone A receptor	GO:0019236//GO:0007186//GO:0007606	response to pheromone//G protein-coupled receptor signaling pathway//sensory perception of chemical stimulus	GO:0004932	mating-type factor pheromone receptor activity	GO:0016021	integral component of membrane	--	--
Cluster-2034.0	318	--	--	--	--	--	--	--	--	--	--	--	--	--	--	--	--	--	--	--	--	--	--	--	--	--	--	--	--
Cluster-1894.9425	1617	1024083554	KZV76438.1	1195	4.4e-128	NAD-P-binding protein [Peniophora sp. CONT]	--	--	--	--	--	--	--	--	--	A0A144Y7G4	347	2.6e-31	Short chain dehydrogenase mpl6 OS=Monascus purpureus OX=5098 GN=mpl6 PE=1 SV=1	PF02882//PF02737//PF12242//PF01370	Tetrahydrofolate dehydrogenase/cyclohydrolase, NAD(P)-binding domain//3-hydroxyacyl-CoA dehydrogenase, NAD binding domain//NAD(P)H binding domain of trans-2-enoyl-CoA reductase//NAD dependent epimerase/dehydratase family	GO:0006568//GO:0055114//GO:0006631//GO:0006574//GO:0006554//GO:0018874//GO:0006633//GO:0006552//GO:0009396//GO:0006550//GO:0046487	tryptophan metabolic process//oxidation-reduction process//fatty acid metabolic process//valine catabolic process//lysine catabolic process//benzoate metabolic process//fatty acid biosynthetic process//leucine catabolic process//folic acid-containing compound biosynthetic process//isoleucine catabolic process//glyoxylate metabolic process	GO:0016491//GO:0003857//GO:0004488//GO:0050662//GO:0003824	oxidoreductase activity//3-hydroxyacyl-CoA dehydrogenase activity//methylenetetrahydrofolate dehydrogenase (NADP+) activity//obsolete coenzyme binding//catalytic activity	--	--	--	--
Cluster-1894.9414	4401	1024080117	KZV73031.1	474	4.8e-44	hypothetical protein PENSPDRAFT_750502 [Peniophora sp. CONT]	--	--	--	--	--	--	--	--	--	--	--	--	--	PF00397//PF08436//PF00802	WW domain//1-deoxy-D-xylulose 5-phosphate reductoisomerase C-terminal domain//Pneumovirus attachment glycoprotein G	--	--	GO:0005515	protein binding	GO:0055036	virion membrane	--	--
Cluster-1894.4042	4264	1024081494	KZV74394.1	1107	1.8e-117	40S ribosomal protein S2 [Peniophora sp. CONT]	XM_008035897.1	XM_008035897	441	0	Trametes versicolor FP-101664 SS1 40S ribosomal protein S2 partial mRNA	K02981	RP-S2e, RPS2	small subunit ribosomal protein S2e	http://www.genome.jp/dbget-bin/www_bget?ko:K02981	O74892	833	3e-87	40S ribosomal protein S2 OS=Schizosaccharomyces pombe (strain 972 / ATCC 24843) OX=284812 GN=rps2 PE=1 SV=1	PF12937//PF03719//PF00333	F-box-like//Ribosomal protein S5, C-terminal domain//Ribosomal protein S5, N-terminal domain	GO:0042254//GO:0006412	ribosome biogenesis//translation	GO:0003723//GO:0003735//GO:0005515	RNA binding//structural constituent of ribosome//protein binding	GO:0005840	ribosome	KOG0877	40S ribosomal protein S2/30S ribosomal protein S5
Cluster-1399.0	2624	1024084011	KZV76893.1	1907	1.9e-210	FAD-binding domain-containing protein [Peniophora sp. CONT]	--	--	--	--	--	--	--	--	--	D4B1P2	337	6.1e-30	Uncharacterized FAD-linked oxidoreductase ARB_02372 OS=Arthroderma benhamiae (strain ATCC MYA-4681 / CBS 112371) OX=663331 GN=ARB_02372 PE=1 SV=1	PF08031//PF01565	Berberine and berberine like//FAD binding domain	GO:0055114	oxidation-reduction process	GO:0016491//GO:0050660	oxidoreductase activity//flavin adenine dinucleotide binding	--	--	--	--
Cluster-1894.9962	1957	1024066223	KZV59632.1	1861	3.1e-205	hypothetical protein PENSPDRAFT_721312 [Peniophora sp. CONT]	--	--	--	--	--	--	--	--	--	--	--	--	--	--	--	--	--	--	--	--	--	--	--
Cluster-1894.9377	378	1024083259	KZV76145.1	195	9.2e-13	hypothetical protein PENSPDRAFT_725982, partial [Peniophora sp. CONT]	--	--	--	--	--	--	--	--	--	--	--	--	--	PF11081	Protein of unknown function (DUF2890)	GO:0019073	viral DNA genome packaging	--	--	--	--	--	--
Cluster-890.0	1500	--	--	--	--	--	--	--	--	--	--	--	--	--	--	--	--	--	--	--	--	--	--	--	--	--	--	--	--
Cluster-1894.9376	3400	1024082416	KZV75309.1	560	3.9e-54	hypothetical protein PENSPDRAFT_681261 [Peniophora sp. CONT]	--	--	--	--	--	--	--	--	--	--	--	--	--	PF01643//PF00514	Acyl-ACP thioesterase//Armadillo/beta-catenin-like repeat	GO:0006633	fatty acid biosynthetic process	GO:0005515//GO:0016790	protein binding//thiolester hydrolase activity	--	--	--	--
Cluster-1894.6679	3747	1024078793	KZV71722.1	582	1.2e-56	hypothetical protein PENSPDRAFT_751527 [Peniophora sp. CONT]	--	--	--	--	--	--	--	--	--	P0CO25	223	1.4e-16	Non-histone chromosomal protein 6 OS=Cryptococcus neoformans var. neoformans serotype D (strain B-3501A) OX=283643 GN=NHP6 PE=3 SV=1	--	--	--	--	--	--	--	--	KOG0381	HMG box-containing protein
Cluster-2483.0	726	--	--	--	--	--	--	--	--	--	--	--	--	--	--	--	--	--	--	--	--	--	--	--	--	--	--	--	--
Cluster-609.0	364	--	--	--	--	--	--	--	--	--	--	--	--	--	--	--	--	--	--	PF14861	Plant antimicrobial peptide	GO:0050832	defense response to fungus	--	--	--	--	--	--
Cluster-1894.2848	3281	--	--	--	--	--	--	--	--	--	--	--	--	--	--	--	--	--	--	PF02504//PF03832//PF06221//PF05750//PF01176	Fatty acid synthesis protein//WSK motif//Putative zinc finger motif, C2HC5-type//Rubella capsid protein//Translation initiation factor 1A / IF-1	GO:0006633//GO:0007165//GO:0006413//GO:0006355//GO:0006446//GO:0006605	fatty acid biosynthetic process//signal transduction//translational initiation//regulation of transcription, DNA-templated//regulation of translational initiation//protein targeting	GO:0003824//GO:0016747//GO:0003723//GO:0003743//GO:0008270	catalytic activity//transferase activity, transferring acyl groups other than amino-acyl groups//RNA binding//translation initiation factor activity//zinc ion binding	GO:0016021//GO:0019013//GO:0005840//GO:0005634	integral component of membrane//viral nucleocapsid//ribosome//nucleus	--	--
Cluster-1894.2849	2481	1024077176	KZV70126.1	222	4.5e-15	hypothetical protein PENSPDRAFT_651773 [Peniophora sp. CONT]	--	--	--	--	--	--	--	--	--	--	--	--	--	PF09297//PF08092//PF00096//PF03784//PF02827	NADH pyrophosphatase zinc ribbon domain//Magi peptide toxin family//Zinc finger, C2H2 type//Cyclotide family//cAMP-dependent protein kinase inhibitor	GO:0006810//GO:0006469//GO:0045859//GO:0006952	transport//negative regulation of protein kinase activity//regulation of protein kinase activity//defense response	GO:0046872//GO:0004862//GO:0016787//GO:0003676//GO:0019871	metal ion binding//cAMP-dependent protein kinase inhibitor activity//hydrolase activity//nucleic acid binding//sodium channel inhibitor activity	GO:0005952//GO:0005576	cAMP-dependent protein kinase complex//extracellular region	--	--
Cluster-985.0	905	--	--	--	--	--	--	--	--	--	--	--	--	--	--	--	--	--	--	--	--	--	--	--	--	--	--	--	--
Cluster-1894.2854	1073	1024078985	KZV71911.1	430	1.5e-39	hypothetical protein PENSPDRAFT_377296 [Peniophora sp. CONT]	--	--	--	--	--	--	--	--	--	--	--	--	--	--	--	--	--	--	--	--	--	--	--
Cluster-973.0	790	1024078116	KZV71053.1	377	1.5e-33	hypothetical protein PENSPDRAFT_650950 [Peniophora sp. CONT]	--	--	--	--	--	--	--	--	--	--	--	--	--	--	--	--	--	--	--	--	--	--	--
Cluster-1894.9963	2414	1608059387	TFY64336.1	565	7.4e-55	hypothetical protein EVG20_g5973 [Dentipellis fragilis]	--	--	--	--	--	--	--	--	--	Q01200	165	4.9e-10	Protein priA OS=Lentinula edodes OX=5353 GN=priA PE=2 SV=1	PF09773//PF03243	Meckelin (Transmembrane protein 67)//Alkylmercury lyase	GO:0060271//GO:0010826//GO:0046413	cilium assembly//negative regulation of centrosome duplication//organomercury catabolic process	GO:0018836	alkylmercury lyase activity	GO:0036038	MKS complex	--	--
Cluster-1894.8630	10223	1024080002	KZV72917.1	4201	0	ARM repeat-containing protein [Peniophora sp. CONT]	--	--	--	--	--	K16803	CKAP5, XMAP215	cytoskeleton-associated protein 5	http://www.genome.jp/dbget-bin/www_bget?ko:K16803	O94534	740	4.4e-76	Spindle pole body component alp14 OS=Schizosaccharomyces pombe (strain 972 / ATCC 24843) OX=284812 GN=alp14 PE=1 SV=1	PF02985//PF11640	HEAT repeat//Telomere-length maintenance and DNA damage repair	GO:0016310//GO:0009069	phosphorylation//serine family amino acid metabolic process	GO:0004674//GO:0005515	protein serine/threonine kinase activity//protein binding	--	--	KOG1820	Microtubule-associated protein
Cluster-1894.2840	2748	1024067618	KZV60856.1	547	1e-52	hypothetical protein PENSPDRAFT_759782 [Peniophora sp. CONT]	--	--	--	--	--	--	--	--	--	--	--	--	--	PF04995	Heme exporter protein D (CcmD)	GO:0017004//GO:0015886	cytochrome complex assembly//heme transport	--	--	GO:0016021	integral component of membrane	--	--
Cluster-1894.2841	2092	1024070294	KZV63398.1	956	2.9e-100	hypothetical protein PENSPDRAFT_709330 [Peniophora sp. CONT]	--	--	--	--	--	--	--	--	--	--	--	--	--	PF12937	F-box-like	--	--	GO:0005515	protein binding	--	--	--	--
Cluster-1894.2842	2706	1024080700	KZV73608.1	1343	5e-145	hypothetical protein PENSPDRAFT_750011 [Peniophora sp. CONT]	--	--	--	--	--	K14800	TSR2	pre-rRNA-processing protein TSR2	http://www.genome.jp/dbget-bin/www_bget?ko:K14800	Q06672	174	5e-11	Pre-rRNA-processing protein TSR2 OS=Saccharomyces cerevisiae (strain ATCC 204508 / S288c) OX=559292 GN=TSR2 PE=1 SV=2	PF12937	F-box-like	--	--	GO:0005515	protein binding	--	--	--	--
Cluster-1894.2843	3318	1024077703	KZV70646.1	342	7.3e-29	hypothetical protein PENSPDRAFT_685358 [Peniophora sp. CONT]	--	--	--	--	--	--	--	--	--	--	--	--	--	PF13841	Beta defensin	GO:0045087	innate immune response	--	--	GO:0005576	extracellular region	--	--
Cluster-1894.2844	1635	1024069607	KZV62738.1	589	8.2e-58	hypothetical protein PENSPDRAFT_758496 [Peniophora sp. CONT]	--	--	--	--	--	--	--	--	--	--	--	--	--	--	--	--	--	--	--	--	--	--	--
Cluster-1894.2845	1812	1024076563	KZV69522.1	1449	1.7e-157	hypothetical protein PENSPDRAFT_652275 [Peniophora sp. CONT]	--	--	--	--	--	K03011	RPB3, POLR2C	DNA-directed RNA polymerase II subunit RPB3	http://www.genome.jp/dbget-bin/www_bget?ko:K03011	P37382	667	2.3e-68	DNA-directed RNA polymerase II subunit RPB3 OS=Schizosaccharomyces pombe (strain 972 / ATCC 24843) OX=284812 GN=rpb3 PE=1 SV=2	PF01193//PF01000	RNA polymerase Rpb3/Rpb11 dimerisation domain//RNA polymerase Rpb3/RpoA insert domain	GO:0006206//GO:0006144//GO:0006351	pyrimidine nucleobase metabolic process//purine nucleobase metabolic process//transcription, DNA-templated	GO:0003899//GO:0046983	DNA-directed 5'-3' RNA polymerase activity//protein dimerization activity	GO:0005730	nucleolus	KOG1522	RNA polymerase II, subunit POLR2C/RPB3
Cluster-1894.2846	4579	1024082290	KZV75184.1	2504	2e-279	hypothetical protein PENSPDRAFT_647463 [Peniophora sp. CONT]	--	--	--	--	--	--	--	--	--	P49413	177	3.8e-11	Positive regulator of purine utilization OS=Emericella nidulans (strain FGSC A4 / ATCC 38163 / CBS 112.46 / NRRL 194 / M139) OX=227321 GN=uaY PE=4 SV=2	PF00172//PF04082	Fungal Zn(2)-Cys(6) binuclear cluster domain//Fungal specific transcription factor domain	GO:0006355//GO:0006351	regulation of transcription, DNA-templated//transcription, DNA-templated	GO:0003677//GO:0008270//GO:0000981	DNA binding//zinc ion binding//DNA-binding transcription factor activity, RNA polymerase II-specific	GO:0005634	nucleus	--	--
Cluster-1894.2847	2984	1024072791	KZV65823.1	844	4e-87	NAD-binding protein [Peniophora sp. CONT]	--	--	--	--	--	--	--	--	--	P50166	310	9.3e-27	D-arabinitol 2-dehydrogenase [ribulose-forming] OS=Candida tropicalis OX=5482 GN=ARD PE=1 SV=1	PF01370	NAD dependent epimerase/dehydratase family	--	--	GO:0050662//GO:0003824	obsolete coenzyme binding//catalytic activity	--	--	KOG0725	Reductases with broad range of substrate specificities
Cluster-1894.3421	2024	1024080125	KZV73039.1	1222	4e-131	NAD(P)-binding protein [Peniophora sp. CONT]	XM_007299812.1	XM_007299812	51	4.25e-16	Stereum hirsutum FP-91666 SS1 DnaJ-domain-containing protein (STEHIDRAFT_91054), mRNA	--	--	--	--	A0A140JWS5	345	5.5e-31	Short-chain dehydrogenase ptmH OS=Penicillium simplicissimum OX=69488 GN=ptmH PE=3 SV=1	PF02075	Crossover junction endodeoxyribonuclease RuvC	GO:0006310//GO:0006281//GO:0006308	DNA recombination//DNA repair//DNA catabolic process	GO:0004520	endodeoxyribonuclease activity	--	--	KOG1209	1-Acyl dihydroxyacetone phosphate reductase and related dehydrogenases
Cluster-1894.9371	834	--	--	--	--	--	--	--	--	--	--	--	--	--	--	--	--	--	--	--	--	--	--	--	--	--	--	--	--
Cluster-1894.3420	2636	1024081692	KZV74590.1	1977	1.5e-218	cytochrome P450 [Peniophora sp. CONT]	XM_009551389.1	XM_009551389	39	2.6e-09	Heterobasidion irregulare TC 32-1 cytochrome P450 monooxygenase 25 (cyp25), partial mRNA	--	--	--	--	A8NCK6	582	2.4e-58	Cytochrome P450 monooxygenase COX2 OS=Coprinopsis cinerea (strain Okayama-7 / 130 / ATCC MYA-4618 / FGSC 9003) OX=240176 GN=COX2 PE=1 SV=1	PF00067	Cytochrome P450	GO:0055114	oxidation-reduction process	GO:0016705//GO:0020037//GO:0005506	oxidoreductase activity, acting on paired donors, with incorporation or reduction of molecular oxygen//heme binding//iron ion binding	--	--	--	--
Cluster-1894.9370	1875	1024075365	KZV68344.1	1252	1.2e-134	hypothetical protein PENSPDRAFT_19832 [Peniophora sp. CONT]	--	--	--	--	--	--	--	--	--	--	--	--	--	--	--	--	--	--	--	--	--	--	--
Cluster-1894.3423	1556	1024074209	KZV67210.1	1714	2.8e-188	AAA-domain-containing protein [Peniophora sp. CONT]	--	--	--	--	--	--	--	--	--	P28737	822	2.1e-86	Protein MSP1 OS=Saccharomyces cerevisiae (strain ATCC 204508 / S288c) OX=559292 GN=MSP1 PE=1 SV=2	PF00910//PF05496//PF14532//PF00005//PF07724//PF06068//PF01637//PF07728//PF01695//PF01443//PF02367//PF00004//PF01057//PF06414//PF07726//PF00158	RNA helicase//Holliday junction DNA helicase RuvB P-loop domain//Sigma-54 interaction domain//ABC transporter//AAA domain (Cdc48 subfamily)//TIP49 P-loop domain//ATPase domain predominantly from Archaea//AAA domain (dynein-related subfamily)//IstB-like ATP binding protein//Viral (Superfamily 1) RNA helicase//Threonylcarbamoyl adenosine biosynthesis protein TsaE//ATPase family associated with vari…	GO:0019079//GO:0002949//GO:0006310//GO:0006355//GO:0006281	viral genome replication//tRNA threonylcarbamoyladenosine modification//DNA recombination//regulation of transcription, DNA-templated//DNA repair	GO:0003724//GO:0003678//GO:0008134//GO:0016887//GO:0009378//GO:0005524//GO:0016301//GO:0003723	RNA helicase activity//DNA helicase activity//transcription factor binding//ATPase activity//four-way junction helicase activity//ATP binding//kinase activity//RNA binding	GO:0005657//GO:0009379//GO:0005667	replication fork//Holliday junction helicase complex//transcription regulator complex	KOG0737	AAA+-type ATPase
Cluster-1110.0	1232	1024067370	KZV60628.1	987	4.4e-104	hypothetical protein PENSPDRAFT_593852, partial [Peniophora sp. CONT]	--	--	--	--	--	--	--	--	--	--	--	--	--	--	--	--	--	--	--	--	--	--	--
Cluster-1894.3422	4384	1024070685	KZV63776.1	2461	1.9e-274	FAD dependent oxidoreductase [Peniophora sp. CONT]	--	--	--	--	--	--	--	--	--	P44732	176	4.7e-11	Probable oxidoreductase OrdL OS=Haemophilus influenzae (strain ATCC 51907 / DSM 11121 / KW20 / Rd) OX=71421 GN=ordL PE=4 SV=1	PF14862//PF01266//PF04505//PF06100//PF07992//PF06039//PF12937	Big defensin//FAD dependent oxidoreductase//Interferon-induced transmembrane protein//MCRA family//Pyridine nucleotide-disulphide oxidoreductase//Malate:quinone oxidoreductase (Mqo)//F-box-like	GO:0006090//GO:0006099//GO:0050829//GO:0006631//GO:0050830//GO:0055114	pyruvate metabolic process//tricarboxylic acid cycle//defense response to Gram-negative bacterium//fatty acid metabolic process//defense response to Gram-positive bacterium//oxidation-reduction process	GO:0050151//GO:0016491//GO:0005515//GO:0071949//GO:0008924	oleate hydratase activity//oxidoreductase activity//protein binding//FAD binding//malate dehydrogenase (quinone) activity	GO:0016021	integral component of membrane	--	--
Cluster-1894.3425	5484	1024069608	KZV62739.1	1712	1.7e-187	epoxide hydrolase [Peniophora sp. CONT]	--	--	--	--	--	--	--	--	--	D7UQ42	381	1e-34	Short chain dehydrogenase sol3 OS=Alternaria solani OX=48100 GN=sol3 PE=3 SV=1	PF07224//PF00326//PF00899//PF05699//PF04159	Chlorophyllase//Prolyl oligopeptidase family//ThiF family//hAT family C-terminal dimerisation region//NB glycoprotein	GO:0006508//GO:0015996//GO:0015994	proteolysis//chlorophyll catabolic process//chlorophyll metabolic process	GO:0047746//GO:0046983//GO:0008641//GO:0008236	chlorophyllase activity//protein dimerization activity//ubiquitin-like modifier activating enzyme activity//serine-type peptidase activity	GO:0016021	integral component of membrane	--	--
Cluster-1894.3424	1156	1024079802	KZV72719.1	1388	1.3e-150	TFIID-18kDa-domain-containing protein [Peniophora sp. CONT]	--	--	--	--	--	K11313	SUPT3H, SPT3	transcription initiation protein SPT3	http://www.genome.jp/dbget-bin/www_bget?ko:K11313	O14311	572	1.5e-57	SAGA complex subunit spt3 OS=Schizosaccharomyces pombe (strain 972 / ATCC 24843) OX=284812 GN=spt3 PE=1 SV=2	PF02269//PF16178	Transcription initiation factor IID, 18kD subunit//Dimerisation domain of Ca+-activated chloride-channel, anoctamin	GO:0006366	transcription by RNA polymerase II	GO:0046983	protein dimerization activity	--	--	KOG3901	Transcription initiation factor IID subunit
Cluster-1894.8982	371	--	--	--	--	--	--	--	--	--	--	--	--	--	--	--	--	--	--	--	--	--	--	--	--	--	--	--	--
Cluster-1894.3427	4394	1024075194	KZV68176.1	4661	0	P-loop containing nucleoside triphosphate hydrolase protein [Peniophora sp. CONT]	XM_008041025.1	XM_008041025	69	9.17e-26	Trametes versicolor FP-101664 SS1 UvrD-helicase-domain-containing protein partial mRNA	K03657	uvrD, pcrA	DNA helicase II / ATP-dependent DNA helicase PcrA	http://www.genome.jp/dbget-bin/www_bget?ko:K03657	Q10213	764	3.1e-79	ATP-dependent DNA helicase srs2 OS=Schizosaccharomyces pombe (strain 972 / ATCC 24843) OX=284812 GN=srs2 PE=1 SV=1	PF13361//PF00580//PF01443	UvrD-like helicase C-terminal domain//UvrD/REP helicase N-terminal domain//Viral (Superfamily 1) RNA helicase	--	--	GO:0005524//GO:0016787	ATP binding//hydrolase activity	--	--	KOG2108	3'-5' DNA helicase
Cluster-1894.3426	3175	1024069482	KZV62619.1	1068	4.6e-113	hypothetical protein PENSPDRAFT_242590 [Peniophora sp. CONT]	--	--	--	--	--	--	--	--	--	--	--	--	--	PF02189	Immunoreceptor tyrosine-based activation motif	GO:0007166//GO:0007165	cell surface receptor signaling pathway//signal transduction	GO:0004888	transmembrane signaling receptor activity	GO:0016020	membrane	--	--
Cluster-1894.1575	1491	1024075701	KZV68674.1	1226	1e-131	hypothetical protein PENSPDRAFT_652984 [Peniophora sp. CONT]	--	--	--	--	--	--	--	--	--	--	--	--	--	PF07714//PF00836//PF00069	Protein tyrosine and serine/threonine kinase//Stathmin family//Protein kinase domain	GO:0006468//GO:0031110	protein phosphorylation//regulation of microtubule polymerization or depolymerization	GO:0004672//GO:0005524	protein kinase activity//ATP binding	--	--	--	--
Cluster-1894.1574	643	--	--	--	--	--	--	--	--	--	--	--	--	--	--	--	--	--	--	--	--	--	--	--	--	--	--	--	--
Cluster-1894.1577	2306	1024079372	KZV72294.1	2048	7.6e-227	STE3-domain-containing protein [Peniophora sp. CONT]	--	--	--	--	--	K04627	STE3	pheromone a factor receptor	http://www.genome.jp/dbget-bin/www_bget?ko:K04627	P78741	646	7.9e-66	Pheromone B beta 1 receptor OS=Schizophyllum commune OX=5334 GN=BBR1 PE=3 SV=2	PF02076	Pheromone A receptor	GO:0007606//GO:0007186//GO:0019236	sensory perception of chemical stimulus//G protein-coupled receptor signaling pathway//response to pheromone	GO:0004932	mating-type factor pheromone receptor activity	GO:0016021	integral component of membrane	--	--
Cluster-1894.1576	2319	1024084242	KZV77122.1	911	5.3e-95	Metallo-dependent phosphatase [Peniophora sp. CONT]	--	--	--	--	--	--	--	--	--	O15442	281	1.7e-23	Metallophosphoesterase domain-containing protein 1 OS=Homo sapiens OX=9606 GN=MPPED1 PE=2 SV=3	PF00149//PF01543	Calcineurin-like phosphoesterase//Hepatitis C virus capsid protein	--	--	GO:0016787//GO:0005198	hydrolase activity//structural molecule activity	GO:0019028	viral capsid	KOG3947	Phosphoesterases
Cluster-1894.1571	799	--	--	--	--	--	--	--	--	--	--	--	--	--	--	--	--	--	--	--	--	--	--	--	--	--	--	--	--
Cluster-1894.1570	1936	1024082409	KZV75302.1	1077	2.5e-114	GMC oxidoreductase [Peniophora sp. CONT]	--	--	--	--	--	--	--	--	--	P81156	307	1.3e-26	Glucose oxidase OS=Penicillium amagasakiense OX=63559 PE=1 SV=1	PF00732//PF05199	GMC oxidoreductase//GMC oxidoreductase	GO:0055114	oxidation-reduction process	GO:0016614//GO:0050660	oxidoreductase activity, acting on CH-OH group of donors//flavin adenine dinucleotide binding	--	--	KOG1238	Glucose dehydrogenase/choline dehydrogenase/mandelonitrile lyase (GMC oxidoreductase family)
Cluster-1894.1573	3659	1024070318	KZV63421.1	1043	4.2e-110	hypothetical protein PENSPDRAFT_757963 [Peniophora sp. CONT]	--	--	--	--	--	--	--	--	--	--	--	--	--	PF12937	F-box-like	--	--	GO:0005515	protein binding	--	--	--	--
Cluster-1894.1572	2727	--	--	--	--	--	--	--	--	--	--	--	--	--	--	--	--	--	--	--	--	--	--	--	--	--	--	--	--
Cluster-1894.9378	2696	1024071023	KZV64103.1	856	1.5e-88	hypothetical protein PENSPDRAFT_669246 [Peniophora sp. CONT]	--	--	--	--	--	--	--	--	--	A0A1P8B554	155	7.9e-09	Thaumatin-like protein 1 OS=Arabidopsis thaliana OX=3702 GN=TLP1 PE=2 SV=1	--	--	--	--	--	--	--	--	--	--
Cluster-1894.1579	1355	1024073618	KZV66632.1	401	4.3e-36	ricin B lectin [Peniophora sp. CONT]	--	--	--	--	--	--	--	--	--	--	--	--	--	--	--	--	--	--	--	--	--	--	--
Cluster-1894.1578	2738	--	--	--	--	--	--	--	--	--	--	--	--	--	--	--	--	--	--	--	--	--	--	--	--	--	--	--	--
Cluster-1894.9418	2881	1024067169	KZV60445.1	2229	9.8e-248	hypothetical protein PENSPDRAFT_620016 [Peniophora sp. CONT]	--	--	--	--	--	--	--	--	--	--	--	--	--	PF12937//PF02724//PF00646	F-box-like//CDC45-like protein//F-box domain	GO:0006270	DNA replication initiation	GO:0005515	protein binding	--	--	--	--
Cluster-1894.7939	8837	1024082156	KZV75051.1	3915	0	glycoside hydrolase family 92 protein [Peniophora sp. CONT]	XM_007872809.1	XM_007872809	173	2.84e-83	Gloeophyllum trabeum ATCC 11539 manganese superoxide dismutase mRNA	--	--	--	--	D4ATR3	1142	9.2e-123	Uncharacterized secreted glycosidase ARB_07629 OS=Arthroderma benhamiae (strain ATCC MYA-4681 / CBS 112371) OX=663331 GN=ARB_07629 PE=1 SV=1	PF02777//PF00075//PF08115//PF12937//PF00081//PF17879//PF06363	Iron/manganese superoxide dismutases, C-terminal domain//RNase H//SFI toxin family//F-box-like//Iron/manganese superoxide dismutases, alpha-hairpin domain//DNA ligase C-terminal domain//Picornaviridae P3A protein	GO:0051252//GO:0006801//GO:0009405//GO:0055114	regulation of RNA metabolic process//superoxide metabolic process//pathogenesis//oxidation-reduction process	GO:0005515//GO:0046872//GO:0004784//GO:0003690//GO:0003676//GO:0004523	protein binding//metal ion binding//superoxide dismutase activity//double-stranded DNA binding//nucleic acid binding//RNA-DNA hybrid ribonuclease activity	GO:0005576//GO:0019012	extracellular region//virion	KOG0876	Manganese superoxide dismutase
Cluster-1894.4438	2631	1024081768	KZV74666.1	2051	3.9e-227	hypothetical protein PENSPDRAFT_647867 [Peniophora sp. CONT]	--	--	--	--	--	--	--	--	--	--	--	--	--	PF07496	CW-type Zinc Finger	--	--	GO:0008270	zinc ion binding	--	--	--	--
Cluster-1894.7395	2864	1024083658	KZV76542.1	1114	1.9e-118	DEAD-domain-containing protein [Peniophora sp. CONT]	--	--	--	--	--	K14805	DDX24, MAK5	ATP-dependent RNA helicase DDX24/MAK5	http://www.genome.jp/dbget-bin/www_bget?ko:K14805	P0CQ91	736	3.6e-76	ATP-dependent RNA helicase MAK5 OS=Cryptococcus neoformans var. neoformans serotype D (strain B-3501A) OX=283643 GN=MAK5 PE=3 SV=1	PF04851//PF00270	Type III restriction enzyme, res subunit//DEAD/DEAH box helicase	--	--	GO:0003676//GO:0005524//GO:0016787//GO:0003677	nucleic acid binding//ATP binding//hydrolase activity//DNA binding	--	--	KOG0347	RNA helicase
Cluster-1792.0	413	1024073580	KZV66595.1	218	2.2e-15	hypothetical protein PENSPDRAFT_755617 [Peniophora sp. CONT]	--	--	--	--	--	--	--	--	--	--	--	--	--	--	--	--	--	--	--	--	--	--	--
Cluster-2501.0	1166	1024077457	KZV70403.1	366	4.2e-32	hypothetical protein PENSPDRAFT_444529 [Peniophora sp. CONT]	--	--	--	--	--	--	--	--	--	--	--	--	--	--	--	--	--	--	--	--	--	--	--
Cluster-1894.7933	1441	1585547424	TBU56099.1	254	5.1e-19	hypothetical protein BD310DRAFT_932136 [Dichomitus squalens]	--	--	--	--	--	--	--	--	--	--	--	--	--	--	--	--	--	--	--	--	--	--	--
Cluster-1894.5926	6919	1608102433	TFY83527.1	2509	8e-280	hypothetical protein EWM64_g474 [Hericium alpestre]	XM_007767611.1	XM_007767611	510	0	Coniophora puteana RWD-64-598 SS2 hypothetical protein mRNA	K03353	APC6, CDC16	anaphase-promoting complex subunit 6	http://www.genome.jp/dbget-bin/www_bget?ko:K03353	Q9UTM4	2047	8.3e-228	T-complex protein 1 subunit epsilon OS=Schizosaccharomyces pombe (strain 972 / ATCC 24843) OX=284812 GN=cct5 PE=3 SV=1	PF13176//PF00515//PF07721//PF00118//PF13174//PF13181	Tetratricopeptide repeat//Tetratricopeptide repeat//Tetratricopeptide repeat//TCP-1/cpn60 chaperonin family//Tetratricopeptide repeat//Tetratricopeptide repeat	--	--	GO:0042802//GO:0005515//GO:0005524	identical protein binding//protein binding//ATP binding	--	--	KOG0357	Chaperonin complex component, TCP-1 epsilon subunit (CCT5)
Cluster-1894.7931	3293	1024069089	KZV62243.1	3632	0	glycoside hydrolase family 92 protein [Peniophora sp. CONT]	XM_007391285.1	XM_007391285	148	8.32e-70	Phanerochaete carnosa HHB-10118-sp glycoside hydrolase family 92 protein (PHACADRAFT_248819), mRNA	--	--	--	--	O86365	619	1.5e-62	Uncharacterized glycosidase Rv0584 OS=Mycobacterium tuberculosis (strain ATCC 25618 / H37Rv) OX=83332 GN=Rv0584 PE=3 SV=1	--	--	--	--	--	--	--	--	--	--
Cluster-1894.7930	5152	1024074330	KZV67329.1	2190	5.8e-243	PLP-dependent transferase [Peniophora sp. CONT]	CP019371.1	CP019371	38	1.84e-08	Trametes hirsuta strain 072 chromosome 1, complete sequence	K14265	Tam1	tryptophan aminotransferase	http://www.genome.jp/dbget-bin/www_bget?ko:K14265	A7XRY8	809	2.2e-84	Aminotransferase tdiD OS=Emericella nidulans (strain FGSC A4 / ATCC 38163 / CBS 112.46 / NRRL 194 / M139) OX=227321 GN=tdiD PE=1 SV=1	PF00155//PF01053	Aminotransferase class I and II//Cys/Met metabolism PLP-dependent enzyme	GO:0009058//GO:0019346	biosynthetic process//transsulfuration	GO:0030170	pyridoxal phosphate binding	--	--	KOG0634	Aromatic amino acid aminotransferase and related proteins
Cluster-1894.7937	4692	1024071662	KZV64723.1	1827	6.6e-201	GMP synthase [Peniophora sp. CONT]	XM_007870935.1	XM_007870935	410	0	Gloeophyllum trabeum ATCC 11539 hypothetical protein partial mRNA	K01951	guaA, GMPS	GMP synthase (glutamine-hydrolysing)	http://www.genome.jp/dbget-bin/www_bget?ko:K01951	Q4P763	1508	1.8e-165	GMP synthase [glutamine-hydrolyzing] OS=Ustilago maydis (strain 521 / FGSC 9021) OX=237631 GN=GUA1 PE=3 SV=1	PF01507//PF09507//PF03228//PF00764//PF02568//PF07722//PF03868//PF00958	Phosphoadenosine phosphosulfate reductase family//DNA polymerase subunit Cdc27//Adenoviral core protein VII//Arginosuccinate synthase//Thiamine biosynthesis protein (ThiI)//Peptidase C26//Ribosomal protein L6, N-terminal domain//GMP synthase C terminal domain	GO:0006260//GO:0042254//GO:0006522//GO:0006144//GO:0006531//GO:0006526//GO:0006412//GO:0006177//GO:0006164//GO:0006560//GO:0006536//GO:0008033	DNA replication//ribosome biogenesis//alanine metabolic process//purine nucleobase metabolic process//aspartate metabolic process//arginine biosynthetic process//translation//GMP biosynthetic process//purine nucleotide biosynthetic process//proline metabolic process//glutamate metabolic process//tRNA processing	GO:0003824//GO:0016787//GO:0005524//GO:0003735//GO:0004810//GO:0004055//GO:0003922	catalytic activity//hydrolase activity//ATP binding//structural constituent of ribosome//tRNA adenylyltransferase activity//argininosuccinate synthase activity//GMP synthase (glutamine-hydrolyzing) activity	GO:0005840//GO:0043625//GO:0005634//GO:0019028	ribosome//delta DNA polymerase complex//nucleus//viral capsid	KOG1622	GMP synthase
Cluster-1830.0	1010	1024083513	KZV76398.1	258	1.2e-19	hypothetical protein PENSPDRAFT_646421 [Peniophora sp. CONT]	--	--	--	--	--	--	--	--	--	--	--	--	--	--	--	--	--	--	--	--	--	--	--
Cluster-1894.7935	4873	1024081711	KZV74609.1	1464	8.5e-159	hypothetical protein PENSPDRAFT_572801 [Peniophora sp. CONT]	--	--	--	--	--	--	--	--	--	P10815	609	3.2e-61	G2/mitotic-specific cyclin cdc13 OS=Schizosaccharomyces pombe (strain 972 / ATCC 24843) OX=284812 GN=cdc13 PE=1 SV=1	PF01585//PF02984//PF07448//PF00498//PF09061//PF02245	G-patch domain//Cyclin, C-terminal domain//Secreted phosphoprotein 24 (Spp-24) cystatin-like domain//FHA domain//Stirrup//Methylpurine-DNA glycosylase (MPG)	GO:0046849//GO:0006284	bone remodeling//base-excision repair	GO:0016788//GO:0005515//GO:0003677//GO:0003676//GO:0003905	hydrolase activity, acting on ester bonds//protein binding//DNA binding//nucleic acid binding//alkylbase DNA N-glycosylase activity	GO:0005576//GO:0042025	extracellular region//host cell nucleus	KOG0653	Cyclin B and related kinase-activating proteins
Cluster-1894.5927	977	--	--	--	--	--	--	--	--	--	--	--	--	--	--	--	--	--	--	--	--	--	--	--	--	--	--	--	--
Cluster-1894.8635	1013	1024080347	KZV73258.1	252	6.1e-19	hypothetical protein PENSPDRAFT_302637 [Peniophora sp. CONT]	--	--	--	--	--	--	--	--	--	--	--	--	--	PF08534	Redoxin	--	--	GO:0016491	oxidoreductase activity	--	--	--	--
Cluster-1868.0	2195	1024082281	KZV75175.1	320	1.7e-26	hypothetical protein PENSPDRAFT_647454 [Peniophora sp. CONT]	--	--	--	--	--	--	--	--	--	--	--	--	--	PF07415	Gammaherpesvirus latent membrane protein (LMP2) protein	GO:0019042	viral latency	--	--	GO:0033644	host cell membrane	--	--
Cluster-1894.5924	3704	1024069458	KZV62596.1	1368	8.7e-148	mitochondrial carrier protein [Peniophora sp. CONT]	XM_003032639.1	XM_003032639	450	0	Schizophyllum commune H4-8 mitochondrial carrier protein, mRNA	K15102	SLC25A3, PHC, PIC	solute carrier family 25 (mitochondrial phosphate transporter), member 3	http://www.genome.jp/dbget-bin/www_bget?ko:K15102	O61703	716	9.7e-74	Phosphate carrier protein, mitochondrial OS=Choristoneura fumiferana OX=7141 PE=2 SV=1	PF00926	3,4-dihydroxy-2-butanone 4-phosphate synthase	GO:0009231	riboflavin biosynthetic process	GO:0008686	3,4-dihydroxy-2-butanone-4-phosphate synthase activity	--	--	KOG0767	Mitochondrial phosphate carrier protein
Cluster-2193.0	387	1024084801	KZV77680.1	553	2.9e-54	kinase-like protein, partial [Peniophora sp. CONT]	--	--	--	--	--	--	--	--	--	--	--	--	--	PF00498	FHA domain	--	--	GO:0005515	protein binding	--	--	--	--
Cluster-1894.5433	1234	1024078256	KZV71191.1	1401	4.3e-152	NAD-P-binding protein [Peniophora sp. CONT]	--	--	--	--	--	--	--	--	--	O74959	342	7.5e-31	Uncharacterized oxidoreductase C736.13 OS=Schizosaccharomyces pombe (strain 972 / ATCC 24843) OX=284812 GN=SPCC736.13 PE=3 SV=1	PF01370//PF02737	NAD dependent epimerase/dehydratase family//3-hydroxyacyl-CoA dehydrogenase, NAD binding domain	GO:0018874//GO:0006633//GO:0006568//GO:0055114//GO:0006554//GO:0006550//GO:0006631//GO:0006574//GO:0006552	benzoate metabolic process//fatty acid biosynthetic process//tryptophan metabolic process//oxidation-reduction process//lysine catabolic process//isoleucine catabolic process//fatty acid metabolic process//valine catabolic process//leucine catabolic process	GO:0050662//GO:0003824//GO:0003857//GO:0016491	obsolete coenzyme binding//catalytic activity//3-hydroxyacyl-CoA dehydrogenase activity//oxidoreductase activity	--	--	KOG1208	Dehydrogenases with different specificities (related to short-chain alcohol dehydrogenases)
Cluster-1894.9419	1807	1024078673	KZV71603.1	614	1.1e-60	hypothetical protein PENSPDRAFT_650467 [Peniophora sp. CONT]	--	--	--	--	--	--	--	--	--	--	--	--	--	--	--	--	--	--	--	--	--	--	--
Cluster-1500.0	1909	1024079571	KZV72491.1	1519	1.4e-165	hypothetical protein PENSPDRAFT_750939 [Peniophora sp. CONT]	--	--	--	--	--	--	--	--	--	--	--	--	--	PF12937//PF00646	F-box-like//F-box domain	--	--	GO:0005515	protein binding	--	--	--	--
Cluster-1894.7398	3587	1024084860	KZV77739.1	1316	9e-142	UPF0103-domain-containing protein [Peniophora sp. CONT]	XM_016415358.1	XM_016415358	74	1.24e-28	Rhodotorula toruloides NP11 Memo-related protein partial mRNA	K06990	MEMO1	MEMO1 family protein	http://www.genome.jp/dbget-bin/www_bget?ko:K06990	Q4R6D9	526	1e-51	Protein MEMO1 OS=Macaca fascicularis OX=9541 GN=MEMO1 PE=2 SV=1	--	--	--	--	--	--	--	--	KOG3086	Predicted dioxygenase
Cluster-1492.0	462	1024098730	KZV90061.1	343	7.8e-30	NAD(P)-binding protein [Exidia glandulosa HHB12029]	--	--	--	--	--	--	--	--	--	C8V3Y7	143	3.3e-08	Short chain dehydrogenase atnD OS=Emericella nidulans (strain FGSC A4 / ATCC 38163 / CBS 112.46 / NRRL 194 / M139) OX=227321 GN=atnD PE=2 SV=1	PF13691//PF09077	tRNase Z endonuclease//Mu B transposition protein, C terminal	GO:0006313//GO:0008033	transposition, DNA-mediated//tRNA processing	GO:0003677	DNA binding	--	--	--	--
Cluster-1894.9967	3061	1247960064	SJL13899.1	850	8.4e-88	uncharacterized protein ARMOST_17348 [Armillaria ostoyae]	--	--	--	--	--	--	--	--	--	P32948	321	5.1e-28	Lipase 4 OS=Diutina rugosa OX=5481 GN=LIP4 PE=3 SV=1	PF07859//PF00326	alpha/beta hydrolase fold//Prolyl oligopeptidase family	GO:0006508	proteolysis	GO:0016787//GO:0008236	hydrolase activity//serine-type peptidase activity	--	--	KOG4389	Acetylcholinesterase/Butyrylcholinesterase
Cluster-1977.0	2720	--	--	--	--	--	--	--	--	--	--	--	--	--	--	--	--	--	--	--	--	--	--	--	--	--	--	--	--
Cluster-1894.1799	1907	1024070916	KZV63999.1	708	1.5e-71	hypothetical protein PENSPDRAFT_656853 [Peniophora sp. CONT]	--	--	--	--	--	--	--	--	--	--	--	--	--	PF08493	Aflatoxin regulatory protein	GO:0006355//GO:0045122	regulation of transcription, DNA-templated//aflatoxin biosynthetic process	GO:0003677	DNA binding	GO:0005634	nucleus	--	--
Cluster-1894.1798	1885	1024071649	KZV64711.1	483	1.9e-45	hypothetical protein PENSPDRAFT_159552 [Peniophora sp. CONT]	--	--	--	--	--	--	--	--	--	--	--	--	--	PF00096	Zinc finger, C2H2 type	--	--	GO:0003676	nucleic acid binding	--	--	--	--
Cluster-1560.0	1560	1024072071	KZV65121.1	537	8.4e-52	FAD dependent oxidoreductase [Peniophora sp. CONT]	--	--	--	--	--	--	--	--	--	P80324	252	2.6e-20	D-amino-acid oxidase OS=Rhodosporidium toruloides OX=5286 GN=DAO1 PE=1 SV=1	PF07992//PF01266	Pyridine nucleotide-disulphide oxidoreductase//FAD dependent oxidoreductase	GO:0055114	oxidation-reduction process	GO:0016491	oxidoreductase activity	--	--	--	--
Cluster-1894.1791	2330	1024081248	KZV74150.1	1100	6.5e-117	hypothetical protein PENSPDRAFT_682132 [Peniophora sp. CONT]	--	--	--	--	--	--	--	--	--	--	--	--	--	--	--	--	--	--	--	--	--	--	--
Cluster-1894.1790	1832	1024072115	KZV65163.1	1119	3.2e-119	hypothetical protein PENSPDRAFT_655974 [Peniophora sp. CONT]	--	--	--	--	--	K10295	FBXO9	F-box protein 9	http://www.genome.jp/dbget-bin/www_bget?ko:K10295	--	--	--	--	PF00646//PF03271//PF12937	F-box domain//EB1-like C-terminal motif//F-box-like	--	--	GO:0008017//GO:0005515	microtubule binding//protein binding	GO:0045298	tubulin complex	--	--
Cluster-750.0	497	--	--	--	--	--	--	--	--	--	--	--	--	--	--	--	--	--	--	--	--	--	--	--	--	--	--	--	--
Cluster-1894.1792	1948	1024083834	KZV76717.1	1500	2.3e-163	cytosine-purine permease [Peniophora sp. CONT]	--	--	--	--	--	--	--	--	--	C8V329	423	4.8e-40	Purine-cytosine permease fcyB OS=Emericella nidulans (strain FGSC A4 / ATCC 38163 / CBS 112.46 / NRRL 194 / M139) OX=227321 GN=fcyB PE=1 SV=1	PF02133	Permease for cytosine/purines, uracil, thiamine, allantoin	GO:0055085	transmembrane transport	GO:0022857	transmembrane transporter activity	GO:0016020	membrane	--	--
Cluster-1894.1795	3960	1024069766	KZV62890.1	2474	5.3e-276	TPR-like protein [Peniophora sp. CONT]	--	--	--	--	--	--	--	--	--	--	--	--	--	PF00515//PF13176//PF13181//PF09103	Tetratricopeptide repeat//Tetratricopeptide repeat//Tetratricopeptide repeat//BRCA2, oligonucleotide/oligosaccharide-binding, domain 1	GO:0000724	double-strand break repair via homologous recombination	GO:0005515	protein binding	--	--	--	--
Cluster-1894.1794	1060	1024080855	KZV73761.1	387	1.4e-34	Thioesterase/thiol ester dehydrase-isomerase [Peniophora sp. CONT]	--	--	--	--	--	K17362	ACOT13	acyl-coenzyme A thioesterase 13	http://www.genome.jp/dbget-bin/www_bget?ko:K17362	--	--	--	--	--	--	--	--	--	--	--	--	--	--
Cluster-1894.1797	3254	1024071252	KZV64325.1	2192	2.2e-243	NAD-aldehyde dehydrogenase [Peniophora sp. CONT]	--	--	--	--	--	--	--	--	--	P47740	947	1.4e-100	Aldehyde dehydrogenase family 3 member A2 OS=Mus musculus OX=10090 GN=Aldh3a2 PE=1 SV=2	PF00145//PF00171	C-5 cytosine-specific DNA methylase//Aldehyde dehydrogenase family	GO:0055114	oxidation-reduction process	GO:0008168//GO:0016491	methyltransferase activity//oxidoreductase activity	--	--	KOG2456	Aldehyde dehydrogenase
Cluster-915.0	520	1024073765	KZV66776.1	168	1.7e-09	hypothetical protein PENSPDRAFT_755458 [Peniophora sp. CONT]	--	--	--	--	--	--	--	--	--	--	--	--	--	--	--	--	--	--	--	--	--	--	--
Cluster-1031.0	1327	1024072421	KZV65462.1	166	7.5e-09	GMC oxidoreductase [Peniophora sp. CONT]	--	--	--	--	--	--	--	--	--	--	--	--	--	--	--	--	--	--	--	--	--	--	--
Cluster-1894.8712	2352	1024072495	KZV65534.1	1720	8.4e-189	hypothetical protein PENSPDRAFT_737651 [Peniophora sp. CONT]	--	--	--	--	--	--	--	--	--	--	--	--	--	--	--	--	--	--	--	--	--	--	--
Cluster-1894.8713	2917	1024081187	KZV74090.1	1882	1.7e-207	hypothetical protein PENSPDRAFT_749588, partial [Peniophora sp. CONT]	--	--	--	--	--	--	--	--	--	Q09922	197	1.2e-13	Uncharacterized transcriptional regulatory protein C1F7.11c OS=Schizosaccharomyces pombe (strain 972 / ATCC 24843) OX=284812 GN=SPAC1F7.11c PE=4 SV=1	PF04082//PF00172	Fungal specific transcription factor domain//Fungal Zn(2)-Cys(6) binuclear cluster domain	GO:0006355//GO:0006351	regulation of transcription, DNA-templated//transcription, DNA-templated	GO:0008270//GO:0000981//GO:0003677	zinc ion binding//DNA-binding transcription factor activity, RNA polymerase II-specific//DNA binding	GO:0005634	nucleus	--	--
Cluster-830.1	1381	1024071452	KZV64519.1	1086	1.6e-115	FAD/NAD-P-binding domain-containing protein [Peniophora sp. CONT]	--	--	--	--	--	--	--	--	--	A1A653	270	1.9e-22	Fe-regulated protein 8 OS=Ustilago maydis (strain 521 / FGSC 9021) OX=237631 GN=fer8 PE=2 SV=1	PF00466//PF07992	Ribosomal protein L10//Pyridine nucleotide-disulphide oxidoreductase	GO:0042254//GO:0055114	ribosome biogenesis//oxidation-reduction process	GO:0016491	oxidoreductase activity	--	--	--	--
Cluster-830.0	518	1024071452	KZV64519.1	490	7.8e-47	FAD/NAD-P-binding domain-containing protein [Peniophora sp. CONT]	--	--	--	--	--	--	--	--	--	--	--	--	--	PF07992	Pyridine nucleotide-disulphide oxidoreductase	GO:0055114	oxidation-reduction process	GO:0016491	oxidoreductase activity	--	--	--	--
Cluster-1894.9964	1057	--	--	--	--	--	--	--	--	--	--	--	--	--	--	--	--	--	--	--	--	--	--	--	--	--	--	--	--
Cluster-1894.8710	2687	1024084714	KZV77593.1	2047	1.2e-226	AAA-domain-containing protein [Peniophora sp. CONT]	XM_007298068.1	XM_007298068	405	0	Stereum hirsutum FP-91666 SS1 AAA-domain-containing protein (STEHIDRAFT_70483), mRNA	K12196	VPS4	vacuolar protein-sorting-associated protein 4	http://www.genome.jp/dbget-bin/www_bget?ko:K12196	P52917	1409	3.1e-154	Vacuolar protein sorting-associated protein 4 OS=Saccharomyces cerevisiae (strain ATCC 204508 / S288c) OX=559292 GN=VPS4 PE=1 SV=1	PF07728//PF01695//PF01057//PF06414//PF06068//PF01637//PF00004//PF07724//PF02562//PF00910//PF05496	AAA domain (dynein-related subfamily)//IstB-like ATP binding protein//Parvovirus non-structural protein NS1//Zeta toxin//TIP49 P-loop domain//ATPase domain predominantly from Archaea//ATPase family associated with various cellular activities (AAA)//AAA domain (Cdc48 subfamily)//PhoH-like protein//RNA helicase//Holliday junction DNA helicase RuvB P-loop domain	GO:0006310//GO:0019079//GO:0006281	DNA recombination//viral genome replication//DNA repair	GO:0016887//GO:0009378//GO:0003723//GO:0016301//GO:0005524//GO:0003678//GO:0003724	ATPase activity//four-way junction helicase activity//RNA binding//kinase activity//ATP binding//DNA helicase activity//RNA helicase activity	GO:0005657//GO:0009379	replication fork//Holliday junction helicase complex	KOG0739	AAA+-type ATPase
Cluster-1894.8641	4864	1024071642	KZV64704.1	6147	0	hypothetical protein PENSPDRAFT_656364 [Peniophora sp. CONT]	XM_008035795.1	XM_008035795	91	5.98e-38	Trametes versicolor FP-101664 SS1 hypothetical protein partial mRNA	--	--	--	--	Q9P7V2	1657	9.7e-183	ATP-binding cassette transporter abc4 OS=Schizosaccharomyces pombe (strain 972 / ATCC 24843) OX=284812 GN=abc4 PE=3 SV=1	PF03193//PF01580//PF04851//PF01926//PF02456//PF00005//PF01637//PF13304//PF00664	RsgA GTPase//FtsK/SpoIIIE family//Type III restriction enzyme, res subunit//50S ribosome-binding GTPase//Adenovirus IVa2 protein//ABC transporter//ATPase domain predominantly from Archaea//AAA domain, putative AbiEii toxin, Type IV TA system//ABC transporter transmembrane region	GO:0006810//GO:0019073//GO:0055085	transport//viral DNA genome packaging//transmembrane transport	GO:0016787//GO:0005524//GO:0003677//GO:0005525//GO:0003924//GO:0016887//GO:0042626//GO:0000166	hydrolase activity//ATP binding//DNA binding//GTP binding//GTPase activity//ATPase activity//ATPase-coupled transmembrane transporter activity//nucleotide binding	GO:0016021	integral component of membrane	KOG0054	Multidrug resistance-associated protein/mitoxantrone resistance protein, ABC superfamily
Cluster-1894.8711	7585	1024072649	KZV65685.1	5777	0	hypothetical protein PENSPDRAFT_737573 [Peniophora sp. CONT]	--	--	--	--	--	K11592	DICER1, DCR1	endoribonuclease Dicer	http://www.genome.jp/dbget-bin/www_bget?ko:K11592	A1CBC9	472	3.9e-45	Dicer-like protein 1 OS=Aspergillus clavatus (strain ATCC 1007 / CBS 513.65 / DSM 816 / NCTC 3887 / NRRL 1) OX=344612 GN=dcl1 PE=3 SV=2	PF11857//PF04081//PF03368//PF00636//PF01593//PF02935//PF14622//PF02170	Domain of unknown function (DUF3377)//DNA polymerase delta, subunit 4//Dicer dimerisation domain//Ribonuclease III domain//Flavin containing amine oxidoreductase//Cytochrome c oxidase subunit VIIc//Ribonuclease-III-like//PAZ domain	GO:0055114//GO:0006396//GO:0006260//GO:0006123//GO:0051252	oxidation-reduction process//RNA processing//DNA replication//mitochondrial electron transport, cytochrome c to oxygen//regulation of RNA metabolic process	GO:0005515//GO:0004525//GO:0004129//GO:0016891//GO:0016491//GO:0004222	protein binding//ribonuclease III activity//cytochrome-c oxidase activity//endoribonuclease activity, producing 5'-phosphomonoesters//oxidoreductase activity//metalloendopeptidase activity	GO:0042025//GO:0045277	host cell nucleus//respiratory chain complex IV	KOG0701	dsRNA-specific nuclease Dicer and related ribonucleases
Cluster-1231.0	1769	--	--	--	--	--	--	--	--	--	--	--	--	--	--	--	--	--	--	--	--	--	--	--	--	--	--	--	--
Cluster-1894.8716	7713	1024081371	KZV74272.1	1949	7.7e-215	hypothetical protein PENSPDRAFT_682070 [Peniophora sp. CONT]	--	--	--	--	--	--	--	--	--	--	--	--	--	PF01344	Kelch motif	--	--	GO:0005515	protein binding	--	--	--	--
Cluster-1894.8717	6975	1024077041	KZV69993.1	2752	5.4e-308	hypothetical protein PENSPDRAFT_675860 [Peniophora sp. CONT]	--	--	--	--	--	--	--	--	--	O74798	224	2e-16	Putative arrestin-related trafficking adapter C2D10.04 OS=Schizosaccharomyces pombe (strain 972 / ATCC 24843) OX=284812 GN=SPBC2D10.04 PE=1 SV=1	PF12937//PF13516	F-box-like//Leucine Rich repeat	--	--	GO:0005515	protein binding	--	--	--	--
Cluster-1894.8572	5013	1024071221	KZV64295.1	2921	0	TPR-like protein [Peniophora sp. CONT]	--	--	--	--	--	--	--	--	--	Q8TP90	155	1.5e-08	Putative 30S ribosomal protein S17-like protein OS=Methanosarcina acetivorans (strain ATCC 35395 / DSM 2834 / JCM 12185 / C2A) OX=188937 GN=MA_2024 PE=3 SV=1	PF00299//PF03872	Squash family serine protease inhibitor//Anti sigma-E protein RseA, N-terminal domain	--	--	GO:0016989//GO:0004867	sigma factor antagonist activity//serine-type endopeptidase inhibitor activity	--	--	--	--
Cluster-1894.8573	3888	1024073548	KZV66563.1	2031	1.2e-224	FMN-linked oxidoreductase [Peniophora sp. CONT]	XM_008034340.1	XM_008034340	255	3.25e-129	Trametes versicolor FP-101664 SS1 general substrate transporter mRNA	--	--	--	--	P32466	786	7.7e-82	Low-affinity glucose transporter HXT3 OS=Saccharomyces cerevisiae (strain ATCC 204508 / S288c) OX=559292 GN=HXT3 PE=1 SV=1	PF00083//PF07690//PF01207	Sugar (and other) transporter//Major Facilitator Superfamily//Dihydrouridine synthase (Dus)	GO:0055085//GO:0055114//GO:0008033	transmembrane transport//oxidation-reduction process//tRNA processing	GO:0017150//GO:0022857//GO:0050660	tRNA dihydrouridine synthase activity//transmembrane transporter activity//flavin adenine dinucleotide binding	GO:0016021	integral component of membrane	--	--
Cluster-1894.8570	6343	1024082318	KZV75211.1	3233	0	hypothetical protein PENSPDRAFT_102693 [Peniophora sp. CONT]	--	--	--	--	--	--	--	--	--	--	--	--	--	PF00397	WW domain	--	--	GO:0005515	protein binding	--	--	--	--
Cluster-1894.8571	3321	1024072638	KZV65674.1	1991	4.5e-220	RNI-like protein [Peniophora sp. CONT]	--	--	--	--	--	K03360	GRR1	F-box and leucine-rich repeat protein GRR1	http://www.genome.jp/dbget-bin/www_bget?ko:K03360	C8V4D4	791	1.7e-82	SCF E3 ubiquitin ligase complex F-box protein grrA OS=Emericella nidulans (strain FGSC A4 / ATCC 38163 / CBS 112.46 / NRRL 194 / M139) OX=227321 GN=grrA PE=2 SV=1	PF00646//PF13516//PF12937	F-box domain//Leucine Rich repeat//F-box-like	--	--	GO:0005515	protein binding	--	--	KOG1947	Leucine rich repeat proteins, some proteins contain F-box
Cluster-1894.8576	2161	1024080246	KZV73158.1	1015	4.3e-107	cytochrome P450 [Peniophora sp. CONT]	--	--	--	--	--	--	--	--	--	A0A140JWT9	263	1.9e-21	Cytochrome P450 monooxygenase ptmK OS=Penicillium simplicissimum OX=69488 GN=ptmK PE=3 SV=1	PF00067	Cytochrome P450	GO:0055114	oxidation-reduction process	GO:0005506//GO:0020037//GO:0016705	iron ion binding//heme binding//oxidoreductase activity, acting on paired donors, with incorporation or reduction of molecular oxygen	--	--	--	--
Cluster-1894.8577	6877	1371474379	PSR72797.1	2904	0	hypothetical protein PHLCEN_2v11294 [Phlebia centrifuga]	XM_006461901.1	XM_006461901	57	6.74e-19	Agaricus bisporus var. bisporus H97 hypothetical protein (AGABI2DRAFT_118817), partial mRNA	--	--	--	--	O43052	900	8.3e-95	Rho-type GTPase-activating protein 1 OS=Schizosaccharomyces pombe (strain 972 / ATCC 24843) OX=284812 GN=rga1 PE=1 SV=1	PF00620	RhoGAP domain	GO:0007165	signal transduction	--	--	--	--	KOG2710	Rho GTPase-activating protein
Cluster-1894.8574	3701	1024074981	KZV67967.1	1893	1.2e-208	general substrate transporter [Peniophora sp. CONT]	XM_003035029.1	XM_003035029	407	0	Schizophyllum commune H4-8 hypothetical protein, mRNA	K00927	PGK, pgk	phosphoglycerate kinase	http://www.genome.jp/dbget-bin/www_bget?ko:K00927	O94123	1473	1.6e-161	Phosphoglycerate kinase OS=Agaricus bisporus OX=5341 GN=pgkA PE=2 SV=1	PF04114//PF00162//PF07690//PF00083//PF06506	Gaa1-like, GPI transamidase component//Phosphoglycerate kinase//Major Facilitator Superfamily//Sugar (and other) transporter//Propionate catabolism activator	GO:0016310//GO:0015976//GO:0006094//GO:0055085//GO:0000160//GO:0006096	phosphorylation//carbon utilization//gluconeogenesis//transmembrane transport//phosphorelay signal transduction system//glycolytic process	GO:0003677//GO:0005524//GO:0000156//GO:0004618//GO:0022857	DNA binding//ATP binding//phosphorelay response regulator activity//phosphoglycerate kinase activity//transmembrane transporter activity	GO:0016021//GO:0042765	integral component of membrane//GPI-anchor transamidase complex	KOG1367	3-phosphoglycerate kinase
Cluster-1894.8575	6361	1024083820	KZV76703.1	3842	0	hypothetical protein PENSPDRAFT_646154 [Peniophora sp. CONT]	--	--	--	--	--	--	--	--	--	O60177	613	1.5e-61	Uncharacterized ATP-dependent helicase C23E6.02 OS=Schizosaccharomyces pombe (strain 972 / ATCC 24843) OX=284812 GN=SPBC23E6.02 PE=3 SV=1	PF00176//PF12678//PF04851//PF10272//PF16685//PF00270//PF00097	SNF2 family N-terminal domain//RING-H2 zinc finger domain//Type III restriction enzyme, res subunit//Putative transmembrane protein precursor//zinc RING finger of MSL2//DEAD/DEAH box helicase//Zinc finger, C3HC4 type (RING finger)	GO:0016567	protein ubiquitination	GO:0003676//GO:0046872//GO:0003677//GO:0016787//GO:0005524//GO:0008270//GO:0061630	nucleic acid binding//metal ion binding//DNA binding//hydrolase activity//ATP binding//zinc ion binding//ubiquitin protein ligase activity	GO:0016021	integral component of membrane	KOG1001	Helicase-like transcription factor HLTF/DNA helicase RAD5, DEAD-box superfamily
Cluster-1894.9259	2052	1024076596	KZV69555.1	583	5.1e-57	hypothetical protein PENSPDRAFT_580766 [Peniophora sp. CONT]	--	--	--	--	--	K02990	RP-S6, MRPS6, rpsF	small subunit ribosomal protein S6	http://www.genome.jp/dbget-bin/www_bget?ko:K02990	--	--	--	--	PF01250	Ribosomal protein S6	GO:0042254//GO:0006412	ribosome biogenesis//translation	GO:0019843//GO:0003735	rRNA binding//structural constituent of ribosome	GO:0005840	ribosome	--	--
Cluster-1894.8578	2957	1024070292	KZV63396.1	3007	0	hypothetical protein PENSPDRAFT_669711 [Peniophora sp. CONT]	--	--	--	--	--	--	--	--	--	--	--	--	--	PF03572	Peptidase family S41	GO:0006508	proteolysis	GO:0008236	serine-type peptidase activity	--	--	--	--
Cluster-1894.8579	460	--	--	--	--	--	XM_018842816.1	XM_018842816	50	3.29e-16	Fonsecaea erecta plasma membrane proteolipid 3 (AYL99_11310), partial mRNA	--	--	--	--	--	--	--	--	--	--	--	--	--	--	--	--	--	--
Cluster-1211.0	1301	1024074884	KZV67872.1	462	3.5e-43	hypothetical protein PENSPDRAFT_653691 [Peniophora sp. CONT]	--	--	--	--	--	--	--	--	--	--	--	--	--	--	--	--	--	--	--	--	--	--	--
Cluster-1894.6449	4259	1024081120	KZV74024.1	823	1.6e-84	hypothetical protein PENSPDRAFT_682388 [Peniophora sp. CONT]	--	--	--	--	--	--	--	--	--	--	--	--	--	PF11712	Endoplasmic reticulum-based factor for assembly of V-ATPase	GO:0070072	vacuolar proton-transporting V-type ATPase complex assembly	--	--	--	--	--	--
Cluster-1894.9625	925	1024075624	KZV68599.1	246	2.8e-18	hypothetical protein PENSPDRAFT_728755 [Peniophora sp. CONT]	--	--	--	--	--	--	--	--	--	--	--	--	--	--	--	--	--	--	--	--	--	--	--
Cluster-1894.10135	817	1044610446	OCB85006.1	154	1.1e-07	hypothetical protein A7U60_g7963 [Sanghuangporus baumii]	--	--	--	--	--	--	--	--	--	--	--	--	--	PF03647//PF03229	Transmembrane proteins 14C//Alphavirus glycoprotein J	GO:0019050	suppression by virus of host apoptotic process	--	--	GO:0016020	membrane	--	--
Cluster-1894.9793	3028	1024071323	KZV64394.1	2231	6e-248	hypothetical protein PENSPDRAFT_757275 [Peniophora sp. CONT]	--	--	--	--	--	--	--	--	--	--	--	--	--	PF12937//PF00646//PF03503	F-box-like//F-box domain//Chlamydia cysteine-rich outer membrane protein 3	--	--	GO:0005515//GO:0005201	protein binding//extracellular matrix structural constituent	--	--	--	--
Cluster-1894.9624	518	--	--	--	--	--	--	--	--	--	--	--	--	--	--	--	--	--	--	--	--	--	--	--	--	--	--	--	--
Cluster-1894.10132	1152	--	--	--	--	--	--	--	--	--	--	--	--	--	--	--	--	--	--	PF02939	UcrQ family	GO:0006118//GO:0006119	obsolete electron transport//oxidative phosphorylation	GO:0008121	ubiquinol-cytochrome-c reductase activity	--	--	--	--
Cluster-1894.8981	768	--	--	--	--	--	--	--	--	--	--	--	--	--	--	--	--	--	--	--	--	--	--	--	--	--	--	--	--
Cluster-1894.8718	2367	1024074848	KZV67837.1	2066	6.4e-229	cytochrome P450 [Peniophora sp. CONT]	--	--	--	--	--	--	--	--	--	A0A286LF02	637	8.9e-65	Tryptamine 4-monooxygenase OS=Psilocybe cyanescens OX=93625 GN=psiH PE=2 SV=1	PF14777//PF00067//PF10538	Cilia BBSome complex subunit 10//Cytochrome P450//Hantavirus ITAM motif	GO:0055114//GO:0060271//GO:0007165	oxidation-reduction process//cilium assembly//signal transduction	GO:0020037//GO:0016705//GO:0005506	heme binding//oxidoreductase activity, acting on paired donors, with incorporation or reduction of molecular oxygen//iron ion binding	GO:0034464	BBSome	--	--
Cluster-1894.10133	1681	1024078304	KZV71239.1	519	1.1e-49	hypothetical protein PENSPDRAFT_751947 [Peniophora sp. CONT]	--	--	--	--	--	--	--	--	--	--	--	--	--	--	--	--	--	--	--	--	--	--	--
Cluster-1894.6559	2114	1024069268	KZV62414.1	699	1.9e-70	hypothetical protein PENSPDRAFT_591441 [Peniophora sp. CONT]	--	--	--	--	--	--	--	--	--	--	--	--	--	--	--	--	--	--	--	--	--	--	--
Cluster-1894.10130	908	--	--	--	--	--	--	--	--	--	--	--	--	--	--	--	--	--	--	PF00187	Chitin recognition protein	--	--	GO:0008061	chitin binding	--	--	--	--
Cluster-1894.8639	8894	1024078126	KZV71063.1	2870	0	hypothetical protein PENSPDRAFT_417738 [Peniophora sp. CONT]	XM_007363291.1	XM_007363291	120	8.3e-54	Dichomitus squalens LYAD-421 SS1 triose phosphate isomerase (DICSQDRAFT_81871), mRNA	--	--	--	--	Q12574	798	7.2e-83	Triosephosphate isomerase OS=Coprinopsis cinerea (strain Okayama-7 / 130 / ATCC MYA-4618 / FGSC 9003) OX=240176 GN=TPI PE=3 SV=2	PF00378//PF00121//PF00149//PF03932//PF01563	Enoyl-CoA hydratase/isomerase//Triosephosphate isomerase//Calcineurin-like phosphoesterase//CutC family//Alphavirus E3 glycoprotein	GO:0055070//GO:0006096//GO:0006013//GO:0046486//GO:0006000//GO:0006020//GO:0015976//GO:0006094	copper ion homeostasis//glycolytic process//mannose metabolic process//glycerolipid metabolic process//fructose metabolic process//inositol metabolic process//carbon utilization//gluconeogenesis	GO:0004807//GO:0004252//GO:0016787//GO:0003824//GO:0005507	triose-phosphate isomerase activity//serine-type endopeptidase activity//hydrolase activity//catalytic activity//copper ion binding	GO:0055036//GO:0019028	virion membrane//viral capsid	KOG1643	Triosephosphate isomerase
Cluster-1894.10131	416	--	--	--	--	--	--	--	--	--	--	--	--	--	--	--	--	--	--	--	--	--	--	--	--	--	--	--	--
Cluster-309.0	339	--	--	--	--	--	--	--	--	--	--	--	--	--	--	--	--	--	--	--	--	--	--	--	--	--	--	--	--
Cluster-148.0	385	--	--	--	--	--	--	--	--	--	--	--	--	--	--	--	--	--	--	--	--	--	--	--	--	--	--	--	--
Cluster-1894.7249	2073	1024075549	KZV68525.1	526	2.1e-50	STE3-domain-containing protein [Peniophora sp. CONT]	--	--	--	--	--	K04627	STE3	pheromone a factor receptor	http://www.genome.jp/dbget-bin/www_bget?ko:K04627	--	--	--	--	PF02076	Pheromone A receptor	GO:0007606//GO:0007186//GO:0019236	sensory perception of chemical stimulus//G protein-coupled receptor signaling pathway//response to pheromone	GO:0004932	mating-type factor pheromone receptor activity	GO:0016021	integral component of membrane	--	--
Cluster-1894.7248	1590	--	--	--	--	--	--	--	--	--	--	--	--	--	--	--	--	--	--	--	--	--	--	--	--	--	--	--	--
Cluster-1894.9623	1577	1024076966	KZV69919.1	751	1.3e-76	hypothetical protein PENSPDRAFT_743676 [Peniophora sp. CONT]	--	--	--	--	--	K11876	PSMG2, PAC2	proteasome assembly chaperone 2	http://www.genome.jp/dbget-bin/www_bget?ko:K11876	Q7SYV1	138	4.3e-07	Proteasome assembly chaperone 2 OS=Xenopus laevis OX=8355 GN=psmg2 PE=2 SV=1	--	--	--	--	--	--	--	--	--	--
Cluster-1025.0	1894	1024079639	KZV72558.1	309	2.8e-25	hypothetical protein PENSPDRAFT_353514 [Peniophora sp. CONT]	--	--	--	--	--	--	--	--	--	--	--	--	--	PF08273//PF00096//PF02892//PF06221	Zinc-binding domain of primase-helicase//Zinc finger, C2H2 type//BED zinc finger//Putative zinc finger motif, C2HC5-type	GO:0006355//GO:0006351//GO:0006269	regulation of transcription, DNA-templated//transcription, DNA-templated//DNA replication, synthesis of RNA primer	GO:0003896//GO:0008270//GO:0003677//GO:0004386//GO:0003676	DNA primase activity//zinc ion binding//DNA binding//helicase activity//nucleic acid binding	GO:0005657//GO:0005730//GO:0005634	replication fork//nucleolus//nucleus	--	--
Cluster-1894.7241	7028	1024076526	KZV69486.1	6298	0	hypothetical protein PENSPDRAFT_481043 [Peniophora sp. CONT]	XM_027757270.1	XM_027757270	140	5e-65	Sparassis crispa Autophagy-related protein (SCP_0405380), partial mRNA	K17906	ATG2	autophagy-related protein 2	http://www.genome.jp/dbget-bin/www_bget?ko:K17906	P0CM30	954	4.6e-101	Autophagy-related protein 2 OS=Cryptococcus neoformans var. neoformans serotype D (strain JEC21 / ATCC MYA-565) OX=214684 GN=ATG2 PE=3 SV=1	PF12659	Telomere capping C-terminal wHTH	GO:0016233	telomere capping	--	--	GO:1990879	CST complex	KOG1723	60s ribosomal protein L30 isolog
Cluster-1894.7240	2298	1024076809	KZV69764.1	434	1.1e-39	hypothetical protein PENSPDRAFT_652043, partial [Peniophora sp. CONT]	--	--	--	--	--	--	--	--	--	--	--	--	--	--	--	--	--	--	--	--	--	--	--
Cluster-1894.7243	2981	1024076418	KZV69380.1	1975	2.9e-218	hypothetical protein PENSPDRAFT_753451 [Peniophora sp. CONT]	--	--	--	--	--	--	--	--	--	--	--	--	--	--	--	--	--	--	--	--	--	--	--
Cluster-1894.7242	7959	1024073293	KZV66314.1	2907	0	ANTH-domain-containing protein [Peniophora sp. CONT]	XM_007781868.1	XM_007781868	58	2.17e-19	Coniosporium apollinis CBS 100218 urease accessory protein partial mRNA	K20044	PICALM	phosphatidylinositol-binding clathrin assembly protein	http://www.genome.jp/dbget-bin/www_bget?ko:K20044	Q96WV0	567	3.9e-56	Uncharacterized urease accessory protein ureG-like OS=Schizosaccharomyces pombe (strain 972 / ATCC 24843) OX=284812 GN=SPCPB16A4.05c PE=3 SV=1	PF12937//PF07651//PF00527//PF00646	F-box-like//ANTH domain//E7 protein, Early protein//F-box domain	GO:0006355	regulation of transcription, DNA-templated	GO:0005515//GO:0005543//GO:0003700//GO:0003677	protein binding//phospholipid binding//DNA-binding transcription factor activity//DNA binding	GO:0005667	transcription regulator complex	KOG0251	Clathrin assembly protein AP180 and related proteins, contain ENTH domain
Cluster-1894.7245	4700	1024080978	KZV73883.1	4203	0	hypothetical protein PENSPDRAFT_749733 [Peniophora sp. CONT]	--	--	--	--	--	K14005	SEC31	protein transport protein SEC31	http://www.genome.jp/dbget-bin/www_bget?ko:K14005	Q4P2B6	2084	2.9e-232	Protein transport protein SEC31 OS=Ustilago maydis (strain 521 / FGSC 9021) OX=237631 GN=SEC31 PE=3 SV=1	PF02840//PF00228//PF02951//PF00400	Prp18 domain//Bowman-Birk serine protease inhibitor family//Prokaryotic glutathione synthetase, N-terminal domain//WD domain, G-beta repeat	GO:0006750//GO:0008380	glutathione biosynthetic process//RNA splicing	GO:0005515//GO:0004363//GO:0004867	protein binding//glutathione synthase activity//serine-type endopeptidase inhibitor activity	GO:0005681//GO:0005576	spliceosomal complex//extracellular region	KOG0307	Vesicle coat complex COPII, subunit SEC31
Cluster-1894.7244	2680	575070265	ETW85876.1	1825	6.4e-201	hypothetical protein HETIRDRAFT_407725 [Heterobasidion irregulare TC 32-1]	XM_008047096.1	XM_008047096	677	0	Trametes versicolor FP-101664 SS1 polyadenylate binding protein partial mRNA	K13126	PABPC	polyadenylate-binding protein	http://www.genome.jp/dbget-bin/www_bget?ko:K13126	Q4P8R9	1545	5.2e-170	Polyadenylate-binding protein, cytoplasmic and nuclear OS=Ustilago maydis (strain 521 / FGSC 9021) OX=237631 GN=PAB1 PE=3 SV=1	PF00076//PF16367//PF00658	RNA recognition motif. (a.k.a. RRM, RBD, or RNP domain)//RNA recognition motif//Poly-adenylate binding protein, unique domain	--	--	GO:0003676//GO:0003723	nucleic acid binding//RNA binding	--	--	KOG0123	Polyadenylate-binding protein (RRM superfamily)
Cluster-1894.7247	1784	1024066547	KZV59899.1	1384	5.8e-150	hypothetical protein PENSPDRAFT_659868 [Peniophora sp. CONT]	--	--	--	--	--	--	--	--	--	--	--	--	--	--	--	--	--	--	--	--	--	--	--
Cluster-1894.7246	3012	1024083649	KZV76533.1	2064	1.4e-228	WD40 repeat-like protein [Peniophora sp. CONT]	XM_007369389.1	XM_007369389	67	8.1e-25	Dichomitus squalens LYAD-421 SS1 WD40 repeat-like protein (DICSQDRAFT_182960), partial mRNA	K06666	TUP1	glucose repression regulatory protein TUP1	http://www.genome.jp/dbget-bin/www_bget?ko:K06666	P78706	1091	2.6e-117	Transcriptional repressor rco-1 OS=Neurospora crassa (strain ATCC 24698 / 74-OR23-1A / CBS 708.71 / DSM 1257 / FGSC 987) OX=367110 GN=rco-1 PE=4 SV=2	PF10473//PF05008//PF02897//PF04632//PF07941//PF09787//PF00400//PF05557	Leucine-rich repeats of kinetochore protein Cenp-F/LEK1//Vesicle transport v-SNARE protein N-terminus//Prolyl oligopeptidase, N-terminal beta-propeller domain//Fusaric acid resistance protein family//Potassium channel Kv1.4 tandem inactivation domain//Golgin subfamily A member 5//WD domain, G-beta repeat//Mitotic checkpoint protein	GO:0006813//GO:0007030//GO:0006886//GO:0055085//GO:0007094	potassium ion transport//Golgi organization//intracellular protein transport//transmembrane transport//mitotic spindle assembly checkpoint	GO:0070008//GO:0030955//GO:0008134//GO:0070840//GO:0004252//GO:0005515//GO:0022857//GO:0005249//GO:0042803	serine-type exopeptidase activity//potassium ion binding//transcription factor binding//dynein complex binding//serine-type endopeptidase activity//protein binding//transmembrane transporter activity//voltage-gated potassium channel activity//protein homodimerization activity	GO:0008076//GO:0016020//GO:0005667//GO:0016021//GO:0005886	voltage-gated potassium channel complex//membrane//transcription regulator complex//integral component of membrane//plasma membrane	KOG0266	WD40 repeat-containing protein
Cluster-1894.6228	4615	1024084872	KZV77751.1	2180	7.6e-242	hypothetical protein PENSPDRAFT_568074 [Peniophora sp. CONT]	--	--	--	--	--	--	--	--	--	Q756J5	576	2.1e-57	Pre-rRNA-processing protein ESF1 OS=Ashbya gossypii (strain ATCC 10895 / CBS 109.51 / FGSC 9923 / NRRL Y-1056) OX=284811 GN=ESF1 PE=3 SV=2	PF08159	NUC153 domain	--	--	--	--	GO:0005634	nucleus	KOG2318	Uncharacterized conserved protein
Cluster-1894.3894	3338	1024080021	KZV72936.1	1783	5.9e-196	clathrin adaptor mu subunit [Peniophora sp. CONT]	XM_007361408.1	XM_007361408	288	1.26e-147	Dichomitus squalens LYAD-421 SS1 clathrin adaptor mu subunit (DICSQDRAFT_132343), mRNA	K11826	AP2M1	AP-2 complex subunit mu-1	http://www.genome.jp/dbget-bin/www_bget?ko:K11826	P54672	992	8.6e-106	AP-2 complex subunit mu OS=Dictyostelium discoideum OX=44689 GN=apm2 PE=2 SV=2	PF03595//PF04479//PF04180	Voltage-dependent anion channel//RTA1 like protein//Low temperature viability protein	GO:0055085//GO:0042274	transmembrane transport//ribosomal small subunit biogenesis	--	--	GO:0016021	integral component of membrane	KOG0938	Adaptor complexes medium subunit family
Cluster-1894.3895	3988	1024076998	KZV69951.1	958	3.3e-100	hypothetical protein PENSPDRAFT_675901 [Peniophora sp. CONT]	--	--	--	--	--	--	--	--	--	M2YJ38	272	3.2e-22	Versiconal hemiacetal acetate esterase OS=Dothistroma septosporum (strain NZE10 / CBS 128990) OX=675120 GN=Est1 PE=2 SV=1	PF07859//PF01738	alpha/beta hydrolase fold//Dienelactone hydrolase family	--	--	GO:0016787	hydrolase activity	--	--	--	--
Cluster-1894.6220	8860	1024074912	KZV67900.1	6696	0	hypothetical protein PENSPDRAFT_583245 [Peniophora sp. CONT]	XM_007397962.1	XM_007397962	361	0	Phanerochaete carnosa HHB-10118-sp hypothetical protein (PHACADRAFT_259626), mRNA	K08712	ABCG2.SNQ2	ATP-binding cassette, subfamily G (WHITE), member 2, SNQ2	http://www.genome.jp/dbget-bin/www_bget?ko:K08712	P41820	2884	0	Brefeldin A resistance protein OS=Schizosaccharomyces pombe (strain 972 / ATCC 24843) OX=284812 GN=bfr1 PE=1 SV=1	PF03193//PF10662//PF02367//PF00005//PF04810//PF10510//PF01926//PF06422//PF00735//PF06414//PF01061//PF13304//PF01637//PF01848	RsgA GTPase//Ethanolamine utilisation - propanediol utilisation//Threonylcarbamoyl adenosine biosynthesis protein TsaE//ABC transporter//Sec23/Sec24 zinc finger//Phosphatidylinositol-glycan biosynthesis class S protein//50S ribosome-binding GTPase//CDR ABC transporter//Septin//Zeta toxin//ABC-2 type transporter//AAA domain, putative AbiEii toxin, Type IV TA system//ATPase domain predominantly fro…	GO:0016255//GO:0002949//GO:0006886//GO:0006810//GO:0055085//GO:0006888//GO:0006576	attachment of GPI anchor to protein//tRNA threonylcarbamoyladenosine modification//intracellular protein transport//transport//transmembrane transport//endoplasmic reticulum to Golgi vesicle-mediated transport//cellular biogenic amine metabolic process	GO:0042626//GO:0016887//GO:0003924//GO:0005525//GO:0008270//GO:0016301//GO:0005524	ATPase-coupled transmembrane transporter activity//ATPase activity//GTPase activity//GTP binding//zinc ion binding//kinase activity//ATP binding	GO:0042765//GO:0030127//GO:0016020//GO:0016021	GPI-anchor transamidase complex//COPII vesicle coat//membrane//integral component of membrane	--	--
Cluster-1894.6221	4766	1024074994	KZV67980.1	1942	3.1e-214	NAD-P-binding protein [Peniophora sp. CONT]	--	--	--	--	--	--	--	--	--	O74741	549	2.9e-54	4,5-DOPA dioxygenase extradiol-like protein OS=Schizosaccharomyces pombe (strain 972 / ATCC 24843) OX=284812 GN=SPBC1709.16c PE=3 SV=2	PF14833//PF02900//PF03446//PF01370	NAD-binding of NADP-dependent 3-hydroxyisobutyrate dehydrogenase//Catalytic LigB subunit of aromatic ring-opening dioxygenase//NAD binding domain of 6-phosphogluconate dehydrogenase//NAD dependent epimerase/dehydratase family	GO:0006725	cellular aromatic compound metabolic process	GO:0008198//GO:0050661//GO:0050662//GO:0003824//GO:0051287//GO:0016491	ferrous iron binding//NADP binding//obsolete coenzyme binding//catalytic activity//NAD binding//oxidoreductase activity	--	--	KOG0409	Predicted dehydrogenase
Cluster-1894.6222	8080	1024082295	KZV75189.1	2421	1.5e-269	hypothetical protein PENSPDRAFT_571853 [Peniophora sp. CONT]	XM_003036521.1	XM_003036521	474	0	Schizophyllum commune H4-8 60S ribosomal protein L5, partial mRNA	K02932	RP-L5e, RPL5	large subunit ribosomal protein L5e	http://www.genome.jp/dbget-bin/www_bget?ko:K02932	O74306	1010	1.7e-107	60S ribosomal protein L5-B OS=Schizosaccharomyces pombe (strain 972 / ATCC 24843) OX=284812 GN=rpl502 PE=2 SV=1	PF00326//PF10156//PF02894//PF07859//PF01408//PF17144	Prolyl oligopeptidase family//Subunit 17 of Mediator complex//Oxidoreductase family, C-terminal alpha/beta domain//alpha/beta hydrolase fold//Oxidoreductase family, NAD-binding Rossmann fold//Ribosomal large subunit proteins 60S L5, and 50S L18	GO:0055114//GO:0006357//GO:0006412//GO:0006508//GO:0042254	oxidation-reduction process//regulation of transcription by RNA polymerase II//translation//proteolysis//ribosome biogenesis	GO:0003735//GO:0003712//GO:0008236//GO:0016787//GO:0016491//GO:0008097	structural constituent of ribosome//transcription coregulator activity//serine-type peptidase activity//hydrolase activity//oxidoreductase activity//5S rRNA binding	GO:0016592//GO:0005840//GO:0005667	mediator complex//ribosome//transcription regulator complex	KOG0875	60S ribosomal protein L5
Cluster-1894.6223	6968	1024078068	KZV71006.1	4539	0	hypothetical protein PENSPDRAFT_685015 [Peniophora sp. CONT]	--	--	--	--	--	--	--	--	--	--	--	--	--	PF01780//PF10309//PF02902//PF03852	Ribosomal L37ae protein family//Nuclear cap-binding protein subunit 3//Ulp1 protease family, C-terminal catalytic domain//DNA mismatch endonuclease Vsr	GO:0006412//GO:0006298//GO:0042254//GO:0006508	translation//mismatch repair//ribosome biogenesis//proteolysis	GO:0003735//GO:0004519//GO:0008234//GO:0000340//GO:0003729	structural constituent of ribosome//endonuclease activity//cysteine-type peptidase activity//RNA 7-methylguanosine cap binding//mRNA binding	GO:0030880//GO:0005840	RNA polymerase complex//ribosome	--	--
Cluster-1225.1	449	--	--	--	--	--	--	--	--	--	--	--	--	--	--	--	--	--	--	--	--	--	--	--	--	--	--	--	--
Cluster-1225.0	604	--	--	--	--	--	--	--	--	--	--	--	--	--	--	--	--	--	--	PF07267	Nucleopolyhedrovirus capsid protein P87	--	--	--	--	GO:0019028	viral capsid	--	--
Cluster-1894.6226	1851	1024071796	KZV64853.1	791	3.5e-81	hypothetical protein PENSPDRAFT_639051 [Peniophora sp. CONT]	--	--	--	--	--	--	--	--	--	--	--	--	--	--	--	--	--	--	--	--	--	--	--
Cluster-1894.6227	5703	1024073796	KZV66806.1	1318	8.4e-142	hypothetical protein PENSPDRAFT_736913 [Peniophora sp. CONT]	--	--	--	--	--	--	--	--	--	I7LRH3	289	4.9e-24	Cytochrome P450 monooxygenase mpaDE OS=Penicillium brevicompactum OX=5074 GN=mpaDE PE=1 SV=1	PF12937	F-box-like	--	--	GO:0005515	protein binding	--	--	--	--
Cluster-1894.9926	3975	1024078293	KZV71228.1	1198	4.8e-128	hypothetical protein PENSPDRAFT_413348 [Peniophora sp. CONT]	XM_007365367.1	XM_007365367	69	8.29e-26	Dichomitus squalens LYAD-421 SS1 SURF6-domain-containing protein (DICSQDRAFT_169746), partial mRNA	--	--	--	--	O43082	184	5.1e-12	Ribosomal RNA-processing protein 14-C OS=Schizosaccharomyces pombe (strain 972 / ATCC 24843) OX=284812 GN=rrp14c PE=1 SV=1	PF15220	Hypoxia-inducible lipid droplet-associated	GO:0001819//GO:0010884//GO:0008284	positive regulation of cytokine production//positive regulation of lipid storage//positive regulation of cell population proliferation	--	--	--	--	KOG2885	Uncharacterized conserved protein
Cluster-1894.3897	2324	1024081551	KZV74451.1	1822	1.2e-200	hypothetical protein PENSPDRAFT_573114 [Peniophora sp. CONT]	--	--	--	--	--	--	--	--	--	--	--	--	--	PF10768	Class II flagellar assembly regulator	GO:0044781	bacterial-type flagellum organization	--	--	--	--	--	--
Cluster-1894.3638	3714	1024065969	KZV59436.1	327	4.5e-27	hypothetical protein PENSPDRAFT_595468, partial [Peniophora sp. CONT]	--	--	--	--	--	--	--	--	--	--	--	--	--	PF05893//PF04893	Acyl-CoA reductase (LuxC)//Yip1 domain	GO:0006118//GO:0008218//GO:0055114	obsolete electron transport//bioluminescence//oxidation-reduction process	GO:0003995	acyl-CoA dehydrogenase activity	GO:0016020	membrane	--	--
Cluster-1894.3639	1334	1024071985	KZV65037.1	433	8.2e-40	NAD(P)-binding protein [Peniophora sp. CONT]	--	--	--	--	--	--	--	--	--	A1YFX9	172	4.2e-11	Oxidoreductase HTATIP2 OS=Pan paniscus OX=9597 GN=HTATIP2 PE=3 SV=1	PF01118//PF01370	Semialdehyde dehydrogenase, NAD binding domain//NAD dependent epimerase/dehydratase family	GO:0055114	oxidation-reduction process	GO:0051287//GO:0016620//GO:0050662//GO:0003824	NAD binding//oxidoreductase activity, acting on the aldehyde or oxo group of donors, NAD or NADP as acceptor//obsolete coenzyme binding//catalytic activity	--	--	--	--
Cluster-1894.9927	2371	1024079906	KZV72822.1	1089	1.3e-115	glycoside hydrolase family 25 protein [Peniophora sp. CONT]	--	--	--	--	--	--	--	--	--	D4ANU4	584	1.3e-58	N,O-diacetylmuramidase OS=Arthroderma benhamiae (strain ATCC MYA-4681 / CBS 112371) OX=663331 GN=ARB_05911 PE=1 SV=1	PF01183	Glycosyl hydrolases family 25	GO:0016998//GO:0009253//GO:0005975	cell wall macromolecule catabolic process//peptidoglycan catabolic process//carbohydrate metabolic process	GO:0003796	lysozyme activity	--	--	--	--
Cluster-1894.3634	1021	1024066390	KZV59768.1	843	1.8e-87	TPR-like protein [Peniophora sp. CONT]	--	--	--	--	--	--	--	--	--	--	--	--	--	--	--	--	--	--	--	--	--	--	--
Cluster-1894.3635	4763	1024071929	KZV64982.1	2208	4.4e-245	hypothetical protein PENSPDRAFT_656130, partial [Peniophora sp. CONT]	XM_002910986.1	XM_002910986	53	7.79e-17	Coprinopsis cinerea okayama7#130 hypothetical protein (CC1G_15575), partial mRNA	--	--	--	--	Q09922	164	1.3e-09	Uncharacterized transcriptional regulatory protein C1F7.11c OS=Schizosaccharomyces pombe (strain 972 / ATCC 24843) OX=284812 GN=SPAC1F7.11c PE=4 SV=1	PF04082//PF00172//PF13185	Fungal specific transcription factor domain//Fungal Zn(2)-Cys(6) binuclear cluster domain//GAF domain	GO:0006351//GO:0006355	transcription, DNA-templated//regulation of transcription, DNA-templated	GO:0000981//GO:0005515//GO:0008270//GO:0003677	DNA-binding transcription factor activity, RNA polymerase II-specific//protein binding//zinc ion binding//DNA binding	GO:0005634	nucleus	--	--
Cluster-1894.3636	2226	1024071099	KZV64177.1	446	4.3e-41	hypothetical protein PENSPDRAFT_187072 [Peniophora sp. CONT]	--	--	--	--	--	--	--	--	--	--	--	--	--	PF06156	Initiation control protein YabA	GO:0006260	DNA replication	--	--	--	--	--	--
Cluster-1894.3637	4434	1024078619	KZV71550.1	1076	7.5e-114	hypothetical protein PENSPDRAFT_734052 [Peniophora sp. CONT]	--	--	--	--	--	--	--	--	--	--	--	--	--	PF00646//PF12937	F-box domain//F-box-like	--	--	GO:0005515	protein binding	--	--	--	--
Cluster-1894.3630	3767	--	--	--	--	--	--	--	--	--	--	--	--	--	--	--	--	--	--	PF07926//PF04871//PF09726//PF07933//PF06005//PF06156//PF05837//PF02183	TPR/MLP1/MLP2-like protein//Uso1 / p115 like vesicle tethering protein, C terminal region//Macoilin family//Protein of unknown function (DUF1681)//Cell division protein ZapB//Initiation control protein YabA//Centromere protein H (CENP-H)//Homeobox associated leucine zipper	GO:0006606//GO:0016192//GO:0090529//GO:0043093//GO:0006355//GO:0023041//GO:0051382//GO:0006260//GO:0006897//GO:0006886	protein import into nucleus//vesicle-mediated transport//cell septum assembly//FtsZ-dependent cytokinesis//regulation of transcription, DNA-templated//neuronal signal transduction//kinetochore assembly//DNA replication//endocytosis//intracellular protein transport	GO:0043565	sequence-specific DNA binding	GO:0000776//GO:0030867//GO:0016020//GO:0005737	kinetochore//rough endoplasmic reticulum membrane//membrane//cytoplasm	--	--
Cluster-1894.3631	2191	1024076114	KZV69080.1	2173	2.3e-241	hypothetical protein PENSPDRAFT_492636 [Peniophora sp. CONT]	--	--	--	--	--	--	--	--	--	--	--	--	--	PF06687//PF11606	SUR7/PalI family//Family 31 carbohydrate binding protein	--	--	GO:0033905	xylan endo-1,3-beta-xylosidase activity	GO:0005886	plasma membrane	--	--
Cluster-1894.3632	1671	1024081830	KZV74727.1	991	2e-104	hypothetical protein PENSPDRAFT_749079 [Peniophora sp. CONT]	--	--	--	--	--	--	--	--	--	--	--	--	--	--	--	--	--	--	--	--	--	--	--
Cluster-1894.3633	1735	1024074319	KZV67318.1	839	8.9e-87	NAD-P-binding protein [Peniophora sp. CONT]	--	--	--	--	--	--	--	--	--	A0A162J3X8	180	6.4e-12	Short chain dehydrogenase citE OS=Monascus ruber OX=89489 GN=citE PE=1 SV=1	PF02737//PF07992	3-hydroxyacyl-CoA dehydrogenase, NAD binding domain//Pyridine nucleotide-disulphide oxidoreductase	GO:0006550//GO:0006554//GO:0006631//GO:0006574//GO:0006552//GO:0018874//GO:0006568//GO:0055114//GO:0006633	isoleucine catabolic process//lysine catabolic process//fatty acid metabolic process//valine catabolic process//leucine catabolic process//benzoate metabolic process//tryptophan metabolic process//oxidation-reduction process//fatty acid biosynthetic process	GO:0016491//GO:0003857	oxidoreductase activity//3-hydroxyacyl-CoA dehydrogenase activity	--	--	--	--
Cluster-1894.3490	3796	1024078955	KZV71882.1	1146	4.9e-122	FAD/NAD-P-binding domain-containing protein [Peniophora sp. CONT]	--	--	--	--	--	--	--	--	--	Q9I3H5	412	1.8e-38	Baeyer-Villiger monooxygenase OS=Pseudomonas aeruginosa (strain ATCC 15692 / DSM 22644 / CIP 104116 / JCM 14847 / LMG 12228 / 1C / PRS 101 / PAO1) OX=208964 GN=PA1538 PE=1 SV=1	PF01266//PF01494//PF03376//PF02694//PF01634//PF07992//PF00743	FAD dependent oxidoreductase//FAD binding domain//Adenovirus E3B protein//Uncharacterised BCR, YnfA/UPF0060 family//ATP phosphoribosyltransferase//Pyridine nucleotide-disulphide oxidoreductase//Flavin-binding monooxygenase-like	GO:0006547//GO:0055114//GO:0000105	histidine metabolic process//oxidation-reduction process//histidine biosynthetic process	GO:0003879//GO:0071949//GO:0050660//GO:0004499//GO:0050661//GO:0016491	ATP phosphoribosyltransferase activity//FAD binding//flavin adenine dinucleotide binding//N,N-dimethylaniline monooxygenase activity//NADP binding//oxidoreductase activity	GO:0016020//GO:0005737	membrane//cytoplasm	--	--
Cluster-1894.3491	1862	1024074815	KZV67804.1	450	1.2e-41	MFS general substrate transporter [Peniophora sp. CONT]	--	--	--	--	--	--	--	--	--	B5BP49	199	4.3e-14	Uncharacterized transporter C460.05 OS=Schizosaccharomyces pombe (strain 972 / ATCC 24843) OX=284812 GN=SPBC460.05 PE=3 SV=1	PF11403//PF07690	Yeast metallothionein//Major Facilitator Superfamily	GO:0010273//GO:0055085//GO:0071585	detoxification of copper ion//transmembrane transport//detoxification of cadmium ion	GO:0046870//GO:0022857//GO:0005507	cadmium ion binding//transmembrane transporter activity//copper ion binding	--	--	--	--
Cluster-1894.3492	2402	1024078432	KZV71365.1	934	1.2e-97	hypothetical protein PENSPDRAFT_684603 [Peniophora sp. CONT]	XM_007391648.1	XM_007391648	46	3.04e-13	Phanerochaete carnosa HHB-10118-sp hypothetical protein (PHACADRAFT_249382), mRNA	K06927	DPH6	diphthine-ammonia ligase	http://www.genome.jp/dbget-bin/www_bget?ko:K06927	Q5M9F5	410	1.9e-38	Diphthine--ammonia ligase OS=Rattus norvegicus OX=10116 GN=Dph6 PE=2 SV=1	PF10152	Subunit CCDC53 of WASH complex	--	--	--	--	GO:0071203	WASH complex	KOG2316	Predicted ATPase (PP-loop superfamily)
Cluster-1894.3493	1333	1024068990	KZV62149.1	1456	2e-158	aldolase [Peniophora sp. CONT]	--	--	--	--	--	K01640	E4.1.3.4, HMGCL, hmgL	hydroxymethylglutaryl-CoA lyase	http://www.genome.jp/dbget-bin/www_bget?ko:K01640	P13703	788	1.6e-82	Hydroxymethylglutaryl-CoA lyase OS=Pseudomonas mevalonii OX=32044 GN=mvaB PE=3 SV=1	PF00682//PF00995	HMGL-like//Sec1 family	GO:0006904//GO:0016192	vesicle docking involved in exocytosis//vesicle-mediated transport	GO:0003824	catalytic activity	--	--	KOG2368	Hydroxymethylglutaryl-CoA lyase
Cluster-1894.3494	476	--	--	--	--	--	--	--	--	--	--	--	--	--	--	--	--	--	--	PF00196//PF04218	Bacterial regulatory proteins, luxR family//CENP-B N-terminal DNA-binding domain	GO:0006355	regulation of transcription, DNA-templated	GO:0003677	DNA binding	--	--	--	--
Cluster-1894.3495	2050	1024068527	KZV61708.1	2483	2.5e-277	acetyl-CoA synthetase-like protein [Peniophora sp. CONT]	--	--	--	--	--	--	--	--	--	Q54P77	555	2.5e-55	Probable 4-coumarate--CoA ligase 1 OS=Dictyostelium discoideum OX=44689 GN=4cl1 PE=3 SV=1	PF03790//PF00501	KNOX1 domain//AMP-binding enzyme	--	--	GO:0003677//GO:0003824	DNA binding//catalytic activity	GO:0005634	nucleus	KOG1176	Acyl-CoA synthetase
Cluster-1894.3496	6910	1024081217	KZV74120.1	825	1.5e-84	hypothetical protein PENSPDRAFT_662646 [Peniophora sp. CONT]	--	--	--	--	--	--	--	--	--	--	--	--	--	PF04673//PF06732	Polyketide synthesis cyclase//Pescadillo N-terminus	GO:0030639//GO:0042254	polyketide biosynthetic process//ribosome biogenesis	--	--	GO:0005730	nucleolus	--	--
Cluster-1894.3497	342	1024077030	KZV69982.1	408	1.7e-37	histone-fold-containing protein [Peniophora sp. CONT]	XM_001832457.2	XM_001832457	169	1.69e-82	Coprinopsis cinerea okayama7#130 histone H2B (CC1G_03523), mRNA	K11252	H2B	histone H2B	http://www.genome.jp/dbget-bin/www_bget?ko:K11252	P78567	389	7.3e-37	Histone H2B OS=Agaricus bisporus OX=5341 GN=htbA PE=2 SV=3	PF03847//PF00125	Transcription initiation factor TFIID subunit A//Core histone H2A/H2B/H3/H4	GO:0006352	DNA-templated transcription, initiation	GO:0003677	DNA binding	GO:0000786//GO:0005669	nucleosome//transcription factor TFIID complex	KOG1744	Histone H2B
Cluster-1894.3498	669	1024072389	KZV65431.1	208	5.1e-14	aspartate aminotransferase [Peniophora sp. CONT]	XM_007878921.1	XM_007878921	44	1.06e-12	Anthracocystis flocculosa PF-1 hypothetical protein partial mRNA	K14454	GOT1	aspartate aminotransferase, cytoplasmic	http://www.genome.jp/dbget-bin/www_bget?ko:K14454	P33097	162	3e-10	Aspartate aminotransferase, cytoplasmic OS=Bos taurus OX=9913 GN=GOT1 PE=1 SV=3	PF03529	Otx1 transcription factor	GO:0007275	multicellular organism development	GO:0003700	DNA-binding transcription factor activity	GO:0005634//GO:0005667	nucleus//transcription regulator complex	KOG1411	Aspartate aminotransferase/Glutamic oxaloacetic transaminase AAT1/GOT2
Cluster-1894.3499	1823	1024076058	KZV69025.1	2308	4.3e-257	hypothetical protein PENSPDRAFT_609280 [Peniophora sp. CONT]	--	--	--	--	--	--	--	--	--	--	--	--	--	PF08127	Peptidase family C1 propeptide	GO:0006508//GO:0050790	proteolysis//regulation of catalytic activity	GO:0004197	cysteine-type endopeptidase activity	--	--	--	--
Cluster-1894.3893	359	1024082365	KZV75258.1	252	2.1e-19	hypothetical protein PENSPDRAFT_571773 [Peniophora sp. CONT]	--	--	--	--	--	--	--	--	--	--	--	--	--	PF11654	Non-classical export protein 1	GO:0009306	protein secretion	--	--	--	--	--	--
Cluster-1894.9923	316	1024067974	KZV61188.1	340	1.2e-29	hypothetical protein PENSPDRAFT_593108 [Peniophora sp. CONT]	--	--	--	--	--	K00254	DHODH, pyrD	dihydroorotate dehydrogenase	http://www.genome.jp/dbget-bin/www_bget?ko:K00254	Q2RX27	219	3.5e-17	Dihydroorotate dehydrogenase (quinone) OS=Rhodospirillum rubrum (strain ATCC 11170 / ATH 1.1.1 / DSM 467 / LMG 4362 / NCIB 8255 / S1) OX=269796 GN=pyrD PE=3 SV=1	PF01180	Dihydroorotate dehydrogenase	GO:0055114	oxidation-reduction process	GO:0016627	oxidoreductase activity, acting on the CH-CH group of donors	GO:0005737	cytoplasm	KOG1436	Dihydroorotate dehydrogenase
Cluster-1894.9841	2425	1024080071	KZV72985.1	1566	6.2e-171	hypothetical protein PENSPDRAFT_683210 [Peniophora sp. CONT]	--	--	--	--	--	--	--	--	--	--	--	--	--	PF12937	F-box-like	--	--	GO:0005515	protein binding	--	--	--	--
Cluster-1894.2549	834	--	--	--	--	--	--	--	--	--	--	--	--	--	--	--	--	--	--	--	--	--	--	--	--	--	--	--	--
Cluster-1894.2548	2687	1024079983	KZV72898.1	647	2.5e-64	hypothetical protein PENSPDRAFT_750545 [Peniophora sp. CONT]	--	--	--	--	--	--	--	--	--	--	--	--	--	--	--	--	--	--	--	--	--	--	--
Cluster-1894.7799	6557	1024066649	KZV59988.1	2947	0	hypothetical protein PENSPDRAFT_694670 [Peniophora sp. CONT]	--	--	--	--	--	--	--	--	--	--	--	--	--	PF05485//PF07347//PF00096	THAP domain//NADH:ubiquinone oxidoreductase subunit B14.5a (Complex I-B14.5a)//Zinc finger, C2H2 type	GO:0006814//GO:0006744//GO:0006120//GO:0042773	sodium ion transport//ubiquinone biosynthetic process//mitochondrial electron transport, NADH to ubiquinone//ATP synthesis coupled electron transport	GO:0008137//GO:0003676	NADH dehydrogenase (ubiquinone) activity//nucleic acid binding	GO:0005743	mitochondrial inner membrane	--	--
Cluster-1894.7798	2014	1024069167	KZV62317.1	903	3.9e-94	carbohydrate-binding module family 1 protein [Peniophora sp. CONT]	--	--	--	--	--	K19356	EGLD	cellulase	http://www.genome.jp/dbget-bin/www_bget?ko:K19356	A2R5N0	383	2.2e-35	Probable endo-beta-1,4-glucanase D OS=Aspergillus niger (strain CBS 513.88 / FGSC A1513) OX=425011 GN=eglD PE=3 SV=1	--	--	--	--	--	--	--	--	--	--
Cluster-1894.2545	4168	1024075083	KZV68067.1	1214	7.1e-130	hypothetical protein PENSPDRAFT_653513 [Peniophora sp. CONT]	--	--	--	--	--	--	--	--	--	--	--	--	--	PF00646//PF01494//PF03435//PF02921//PF01266//PF07992//PF12937//PF02502	F-box domain//FAD binding domain//Saccharopine dehydrogenase NADP binding domain//Ubiquinol cytochrome reductase transmembrane region//FAD dependent oxidoreductase//Pyridine nucleotide-disulphide oxidoreductase//F-box-like//Ribose/Galactose Isomerase	GO:0006118//GO:0005975//GO:0055114//GO:0006119	obsolete electron transport//carbohydrate metabolic process//oxidation-reduction process//oxidative phosphorylation	GO:0005515//GO:0008121//GO:0016491//GO:0016853//GO:0071949	protein binding//ubiquinol-cytochrome-c reductase activity//oxidoreductase activity//isomerase activity//FAD binding	--	--	--	--
Cluster-1894.2544	1307	1024071647	KZV64709.1	1611	2e-176	WD40 repeat-like protein [Peniophora sp. CONT]	--	--	--	--	--	K12880	THOC3	THO complex subunit 3	http://www.genome.jp/dbget-bin/www_bget?ko:K12880	Q9FKT5	385	8.2e-36	THO complex subunit 3 OS=Arabidopsis thaliana OX=3702 GN=THO3 PE=1 SV=1	PF01199//PF00400//PF04053//PF03931	Ribosomal protein L34e//WD domain, G-beta repeat//Coatomer WD associated region//Skp1 family, tetramerisation domain	GO:0006886//GO:0006412//GO:0042254//GO:0006511//GO:0016192	intracellular protein transport//translation//ribosome biogenesis//ubiquitin-dependent protein catabolic process//vesicle-mediated transport	GO:0003735//GO:0005198//GO:0005515	structural constituent of ribosome//structural molecule activity//protein binding	GO:0005840//GO:0030117	ribosome//membrane coat	KOG1407	WD40 repeat protein
Cluster-1894.2547	3393	1024078036	KZV70974.1	2615	2e-292	DUF89-domain-containing protein [Peniophora sp. CONT]	XM_007879062.1	XM_007879062	227	1.04e-113	Anthracocystis flocculosa PF-1 hypothetical protein partial mRNA	--	--	--	--	Q9UT55	681	1e-69	Damage-control phosphatase SPAC806.04c OS=Schizosaccharomyces pombe (strain 972 / ATCC 24843) OX=284812 GN=SPAC806.04c PE=3 SV=2	--	--	--	--	--	--	--	--	KOG3870	Uncharacterized conserved protein
Cluster-1894.2546	2092	1024071757	KZV64815.1	1895	3.8e-209	vacuolar sorting protein [Peniophora sp. CONT]	--	--	--	--	--	K20298	VPS52	vacuolar protein sorting-associated protein 52	http://www.genome.jp/dbget-bin/www_bget?ko:K20298	Q94KD3	185	2e-12	Vacuolar protein sorting-associated protein 52 A OS=Arabidopsis thaliana OX=3702 GN=VPS52 PE=1 SV=1	PF09763//PF06657//PF04513//PF00103	Exocyst complex component Sec3//Centrosome microtubule-binding domain of Cep57//Baculovirus polyhedron envelope protein, PEP, C terminus//Somatotropin hormone family	GO:0007165//GO:0006887	signal transduction//exocytosis	GO:0005179//GO:0008017//GO:0005198	hormone activity//microtubule binding//structural molecule activity	GO:0005576//GO:0000145//GO:0045298//GO:0019028//GO:0019031	extracellular region//exocyst//tubulin complex//viral capsid//viral envelope	--	--
Cluster-1637.0	682	--	--	--	--	--	--	--	--	--	--	--	--	--	--	--	--	--	--	--	--	--	--	--	--	--	--	--	--
Cluster-1894.2540	1417	1024084099	KZV76980.1	641	6.6e-64	hypothetical protein PENSPDRAFT_568629 [Peniophora sp. CONT]	--	--	--	--	--	--	--	--	--	O14155	342	8.6e-31	UPF0047 protein C4A8.02c OS=Schizosaccharomyces pombe (strain 972 / ATCC 24843) OX=284812 GN=SPAC4A8.02c PE=3 SV=1	--	--	--	--	--	--	--	--	KOG3267	Uncharacterized conserved protein
Cluster-1894.2543	1733	--	--	--	--	--	--	--	--	--	--	--	--	--	--	--	--	--	--	PF09297	NADH pyrophosphatase zinc ribbon domain	--	--	GO:0016787//GO:0046872	hydrolase activity//metal ion binding	--	--	--	--
Cluster-1894.2542	629	--	--	--	--	--	--	--	--	--	--	--	--	--	--	--	--	--	--	PF13417	Glutathione S-transferase, N-terminal domain	--	--	GO:0005515	protein binding	--	--	--	--
Cluster-1894.5742	2418	1024082328	KZV75221.1	1121	2.5e-119	Pkinase-domain-containing protein [Peniophora sp. CONT]	MG836539.1	MG836539	98	3.8e-42	Ganoderma lucidum calmodulin-dependent protein kinase 1 mRNA, complete cds	K08794	CAMK1	calcium/calmodulin-dependent protein kinase I	http://www.genome.jp/dbget-bin/www_bget?ko:K08794	O14408	479	1.9e-46	Calcium/calmodulin-dependent protein kinase OS=Metarhizium anisopliae OX=5530 PE=2 SV=1	PF07714//PF00069	Protein tyrosine and serine/threonine kinase//Protein kinase domain	GO:0006468	protein phosphorylation	GO:0005524//GO:0004672	ATP binding//protein kinase activity	--	--	KOG0032	Ca2+/calmodulin-dependent protein kinase, EF-Hand protein superfamily
Cluster-1894.8642	7073	1024072677	KZV65712.1	1168	2.6e-124	23S ribosomal RNA methyltransferase [Peniophora sp. CONT]	XM_027760857.1	XM_027760857	86	5.25e-35	Sparassis crispa Uncharacterized membrane protein (SCP_0802670), partial mRNA	--	--	--	--	O13770	381	1.3e-34	Uncharacterized membrane protein C17A5.08 OS=Schizosaccharomyces pombe (strain 972 / ATCC 24843) OX=284812 GN=SPAC17A5.08 PE=3 SV=1	PF04006//PF00170//PF01343//PF01728//PF05653//PF15761	Mpp10 protein//bZIP transcription factor//Peptidase family S49//FtsJ-like methyltransferase//Magnesium transporter NIPA//Immortalisation up-regulated protein	GO:0032259//GO:0006508//GO:0006355//GO:0015693//GO:0006364	methylation//proteolysis//regulation of transcription, DNA-templated//magnesium ion transport//rRNA processing	GO:0015095//GO:0008233//GO:0008168//GO:0003700	magnesium ion transmembrane transporter activity//peptidase activity//methyltransferase activity//DNA-binding transcription factor activity	GO:0034457//GO:0016021//GO:0005634//GO:0005667//GO:0005732	Mpp10 complex//integral component of membrane//nucleus//transcription regulator complex//small nucleolar ribonucleoprotein complex	KOG1693	emp24/gp25L/p24 family of membrane trafficking proteins
Cluster-1894.5743	6482	1024083230	KZV76117.1	2069	7.9e-229	glycosyltransferase family 2 protein [Peniophora sp. CONT]	XM_003038031.1	XM_003038031	204	1.22e-100	Schizophyllum commune H4-8 glycosyltransferase family 2 protein, mRNA	K00698	CHS1	chitin synthase	http://www.genome.jp/dbget-bin/www_bget?ko:K00698	P30598	1302	1.9e-141	Chitin synthase 1 OS=Ustilago maydis (strain 521 / FGSC 9021) OX=237631 GN=CHS1 PE=3 SV=3	PF00473//PF04710//PF12861//PF00097//PF08612//PF06221//PF06495//PF11789//PF12678	Corticotropin-releasing factor family//Pellino//Anaphase-promoting complex subunit 11 RING-H2 finger//Zinc finger, C3HC4 type (RING finger)//TATA-binding related factor (TRF) of subunit 20 of Mediator complex//Putative zinc finger motif, C2HC5-type//Fruit fly transformer protein//Zinc-finger of the MIZ type in Nse subunit//RING-H2 zinc finger domain	GO:0016567//GO:0006357//GO:0006397//GO:0046660//GO:0000209//GO:0008592//GO:0007165//GO:0006355	protein ubiquitination//regulation of transcription by RNA polymerase II//mRNA processing//female sex differentiation//protein polyubiquitination//regulation of Toll signaling pathway//signal transduction//regulation of transcription, DNA-templated	GO:0046872//GO:0061630//GO:0004842//GO:0008270//GO:0003712//GO:0005179	metal ion binding//ubiquitin protein ligase activity//ubiquitin-protein transferase activity//zinc ion binding//transcription coregulator activity//hormone activity	GO:0042025//GO:0016592//GO:0005667//GO:0005576//GO:0005634//GO:0005680	host cell nucleus//mediator complex//transcription regulator complex//extracellular region//nucleus//anaphase-promoting complex	--	--
Cluster-1894.5740	4225	1024081953	KZV74849.1	2191	3.7e-243	WD40 repeat-like protein [Peniophora sp. CONT]	--	--	--	--	--	K14848	RRB1, GRWD1	ribosome assembly protein RRB1	http://www.genome.jp/dbget-bin/www_bget?ko:K14848	Q9P783	975	1e-103	Ribosome assembly protein rrb1 OS=Schizosaccharomyces pombe (strain 972 / ATCC 24843) OX=284812 GN=rrb1 PE=1 SV=1	PF07503//PF00400//PF06524//PF01047//PF04628	HypF finger//WD domain, G-beta repeat//NOA36 protein//MarR family//Sedlin, N-terminal conserved region	GO:0006355//GO:0006888	regulation of transcription, DNA-templated//endoplasmic reticulum to Golgi vesicle-mediated transport	GO:0003700//GO:0005515//GO:0008270	DNA-binding transcription factor activity//protein binding//zinc ion binding	GO:0005667//GO:0005634	transcription regulator complex//nucleus	KOG0302	Ribosome Assembly protein
Cluster-1894.9392	1897	1024074072	KZV67076.1	1157	1.3e-123	cytoplasmic protein [Peniophora sp. CONT]	--	--	--	--	--	--	--	--	--	A6SDA8	376	1.3e-34	Cell division cycle protein 123 OS=Botryotinia fuckeliana (strain B05.10) OX=332648 GN=cdc123 PE=3 SV=1	--	--	--	--	--	--	--	--	KOG2983	Uncharacterized conserved protein
Cluster-2094.0	640	--	--	--	--	--	--	--	--	--	--	--	--	--	--	--	--	--	--	--	--	--	--	--	--	--	--	--	--
Cluster-1894.5741	1225	1024075872	KZV68842.1	248	2.1e-18	hypothetical protein PENSPDRAFT_503619 [Peniophora sp. CONT]	--	--	--	--	--	--	--	--	--	--	--	--	--	--	--	--	--	--	--	--	--	--	--
Cluster-1894.5746	3281	1024083156	KZV76043.1	1825	7.8e-201	hypothetical protein PENSPDRAFT_570358 [Peniophora sp. CONT]	--	--	--	--	--	--	--	--	--	--	--	--	--	PF05053	Menin	--	--	--	--	GO:0005634	nucleus	--	--
Cluster-288.0	452	--	--	--	--	--	--	--	--	--	--	--	--	--	--	--	--	--	--	--	--	--	--	--	--	--	--	--	--
Cluster-1894.5747	2788	1024078811	KZV71740.1	2984	0	hypothetical protein PENSPDRAFT_629798 [Peniophora sp. CONT]	--	--	--	--	--	--	--	--	--	--	--	--	--	PF00646//PF00400//PF07822//PF05851//PF12937//PF08187	F-box domain//WD domain, G-beta repeat//Neurotoxin B-IV-like protein//Lentivirus virion infectivity factor (VIF)//F-box-like//Myoactive tetradecapeptides family	GO:0007218//GO:0009405//GO:0019058//GO:0006810	neuropeptide signaling pathway//pathogenesis//viral life cycle//transport	GO:0005515//GO:0019871//GO:0005184	protein binding//sodium channel inhibitor activity//neuropeptide hormone activity	GO:0005576	extracellular region	--	--
Cluster-1894.5744	5830	1024077928	KZV70868.1	2318	9.5e-258	FAD/NAD-P-binding domain-containing protein [Peniophora sp. CONT]	--	--	--	--	--	K00480	E1.14.13.1	salicylate hydroxylase	http://www.genome.jp/dbget-bin/www_bget?ko:K00480	J4VWM7	664	1.6e-67	FAD-dependent monooxygenase OpS4 OS=Beauveria bassiana (strain ARSEF 2860) OX=655819 GN=OpS4 PE=1 SV=1	PF01593//PF07992//PF08491//PF01266//PF01494	Flavin containing amine oxidoreductase//Pyridine nucleotide-disulphide oxidoreductase//Squalene epoxidase//FAD dependent oxidoreductase//FAD binding domain	GO:0055114//GO:0006694//GO:0016114	oxidation-reduction process//steroid biosynthetic process//terpenoid biosynthetic process	GO:0050660//GO:0004506//GO:0071949//GO:0016491	flavin adenine dinucleotide binding//squalene monooxygenase activity//FAD binding//oxidoreductase activity	GO:0016021	integral component of membrane	--	--
Cluster-1894.9792	1441	--	--	--	--	--	--	--	--	--	--	--	--	--	--	--	--	--	--	--	--	--	--	--	--	--	--	--	--
Cluster-1894.5745	4701	1024074910	KZV67898.1	3372	0	hypothetical protein PENSPDRAFT_635197 [Peniophora sp. CONT]	XM_007301498.1	XM_007301498	59	3.55e-20	Stereum hirsutum FP-91666 SS1 hypothetical protein (STEHIDRAFT_53387), partial mRNA	--	--	--	--	Q4P9Y9	417	5.7e-39	Nascent polypeptide-associated complex subunit beta OS=Ustilago maydis (strain 521 / FGSC 9021) OX=237631 GN=EGD1 PE=3 SV=1	PF00240	Ubiquitin family	--	--	GO:0005515	protein binding	--	--	KOG2240	RNA polymerase II general transcription factor BTF3 and related proteins
Cluster-1894.9843	3091	1024071448	KZV64516.1	1697	5.1e-186	hypothetical protein PENSPDRAFT_757227 [Peniophora sp. CONT]	--	--	--	--	--	--	--	--	--	P24665	284	1e-23	Aspergillopepsin-2 OS=Aspergillus niger OX=5061 PE=1 SV=1	PF04647//PF01828//PF12937	Accessory gene regulator B//Peptidase A4 family//F-box-like	GO:0009405//GO:0009372//GO:0006508	pathogenesis//quorum sensing//proteolysis	GO:0008233//GO:0004190//GO:0005515	peptidase activity//aspartic-type endopeptidase activity//protein binding	GO:0016021	integral component of membrane	--	--
Cluster-2434.0	498	1024074142	KZV67145.1	441	3.6e-41	hypothetical protein PENSPDRAFT_688392 [Peniophora sp. CONT]	--	--	--	--	--	--	--	--	--	--	--	--	--	--	--	--	--	--	--	--	--	--	--
Cluster-374.0	874	1024080189	KZV73102.1	1119	1.5e-119	GroES-like protein [Peniophora sp. CONT]	--	--	--	--	--	--	--	--	--	D7UPN2	380	2.1e-35	Trans-enoyl reductase ACTTS2 OS=Alternaria alternata OX=5599 GN=ACTTS2 PE=3 SV=1	PF00107//PF07652//PF08240	Zinc-binding dehydrogenase//Flavivirus DEAD domain//Alcohol dehydrogenase GroES-like domain	GO:0055114	oxidation-reduction process	GO:0005524//GO:0004386	ATP binding//helicase activity	--	--	KOG1198	Zinc-binding oxidoreductase
Cluster-1894.5748	4409	1024082909	KZV75798.1	1136	8.3e-121	hypothetical protein PENSPDRAFT_748217 [Peniophora sp. CONT]	--	--	--	--	--	--	--	--	--	--	--	--	--	PF00931//PF13176//PF07728//PF05496	NB-ARC domain//Tetratricopeptide repeat//AAA domain (dynein-related subfamily)//Holliday junction DNA helicase RuvB P-loop domain	GO:0006310//GO:0006281	DNA recombination//DNA repair	GO:0016887//GO:0009378//GO:0005515//GO:0005524//GO:0043531	ATPase activity//four-way junction helicase activity//protein binding//ATP binding//ADP binding	GO:0005657//GO:0009379	replication fork//Holliday junction helicase complex	--	--
Cluster-1894.8910	3790	1024083662	KZV76546.1	1041	7.4e-110	hypothetical protein PENSPDRAFT_661098 [Peniophora sp. CONT]	--	--	--	--	--	--	--	--	--	--	--	--	--	--	--	--	--	--	--	--	--	--	--
Cluster-1894.8349	6801	1024083769	KZV76652.1	2155	8.8e-239	G-alpha-domain-containing protein [Peniophora sp. CONT]	--	--	--	--	--	--	--	--	--	P87035	382	9.5e-35	Guanine nucleotide-binding protein alpha-4 subunit OS=Ustilago maydis (strain 521 / FGSC 9021) OX=237631 GN=GPA4 PE=3 SV=1	PF00503//PF08727//PF00025//PF00009	G-protein alpha subunit//Poliovirus 3A protein like//ADP-ribosylation factor family//Elongation factor Tu GTP binding domain	GO:0007186//GO:0006508//GO:0006144	G protein-coupled receptor signaling pathway//proteolysis//purine nucleobase metabolic process	GO:0017111//GO:0003968//GO:0005525//GO:0003924//GO:0019001//GO:0031683//GO:0004197	nucleoside-triphosphatase activity//RNA-directed 5'-3' RNA polymerase activity//GTP binding//GTPase activity//guanyl nucleotide binding//G-protein beta/gamma-subunit complex binding//cysteine-type endopeptidase activity	GO:0031379	RNA-directed RNA polymerase complex	KOG0082	G-protein alpha subunit (small G protein superfamily)
Cluster-1894.8912	1513	1024069416	KZV62556.1	493	1e-46	hypothetical protein PENSPDRAFT_758639 [Peniophora sp. CONT]	--	--	--	--	--	--	--	--	--	--	--	--	--	PF01185	Fungal hydrophobin	GO:0042546	cell wall biogenesis	GO:0005199	structural constituent of cell wall	GO:0009277//GO:0005618	fungal-type cell wall//cell wall	--	--
Cluster-1894.8913	2423	1024083607	KZV76491.1	1436	7.4e-156	hypothetical protein PENSPDRAFT_680157 [Peniophora sp. CONT]	--	--	--	--	--	--	--	--	--	Q9H9D4	154	9.3e-09	Zinc finger protein 408 OS=Homo sapiens OX=9606 GN=ZNF408 PE=1 SV=1	PF00096	Zinc finger, C2H2 type	--	--	GO:0003676	nucleic acid binding	--	--	--	--
Cluster-1894.8914	2321	1024075486	KZV68463.1	1978	1e-218	TPR-like protein [Peniophora sp. CONT]	--	--	--	--	--	--	--	--	--	--	--	--	--	--	--	--	--	--	--	--	--	--	--
Cluster-1894.8915	3254	1024075486	KZV68463.1	1984	2.8e-219	TPR-like protein [Peniophora sp. CONT]	--	--	--	--	--	--	--	--	--	--	--	--	--	PF00515//PF13176//PF15313	Tetratricopeptide repeat//Tetratricopeptide repeat//Hexamethylene bis-acetamide-inducible protein	GO:0045859//GO:0000122//GO:0007050	regulation of protein kinase activity//negative regulation of transcription by RNA polymerase II//cell cycle arrest	GO:0017069//GO:0005515//GO:0004861	snRNA binding//protein binding//cyclin-dependent protein serine/threonine kinase inhibitor activity	GO:0005634//GO:0005737	nucleus//cytoplasm	--	--
Cluster-1894.8916	6416	1024084333	KZV77213.1	1989	1.5e-219	hypothetical protein PENSPDRAFT_679412 [Peniophora sp. CONT]	XM_027761090.1	XM_027761090	44	1.06e-11	Sparassis crispa hypothetical protein (SCP_0805020), partial mRNA	--	--	--	--	Q9UVP6	442	9.9e-42	Versatile peroxidase VPS1 OS=Pleurotus eryngii OX=5323 GN=vps1 PE=1 SV=1	PF00141	Peroxidase	GO:0055114//GO:0006804//GO:0006979	oxidation-reduction process//obsolete peroxidase reaction//response to oxidative stress	GO:0004601//GO:0020037	peroxidase activity//heme binding	--	--	--	--
Cluster-1894.8917	5827	1024084490	KZV77370.1	1092	1.4e-115	hypothetical protein PENSPDRAFT_183229 [Peniophora sp. CONT]	--	--	--	--	--	--	--	--	--	--	--	--	--	--	--	--	--	--	--	--	--	--	--
Cluster-1894.8918	1307	--	--	--	--	--	--	--	--	--	--	--	--	--	--	--	--	--	--	--	--	--	--	--	--	--	--	--	--
Cluster-1894.5218	1131	1024069454	KZV62592.1	861	1.6e-89	hypothetical protein PENSPDRAFT_692369 [Peniophora sp. CONT]	--	--	--	--	--	--	--	--	--	--	--	--	--	--	--	--	--	--	--	--	--	--	--
Cluster-1894.9842	2317	1024080460	KZV73370.1	1681	2.8e-184	Aldo/keto reductase [Peniophora sp. CONT]	XM_009551152.1	XM_009551152	96	4.7e-41	Heterobasidion irregulare TC 32-1 Aldo-keto reductase 3 (akr3), mRNA	--	--	--	--	B9WYE6	862	7.1e-91	Versiconal hemiacetal acetate reductase OS=Aspergillus parasiticus OX=5067 GN=vrdA PE=1 SV=1	PF05280	Flagellar transcriptional activator (FlhC)	GO:1902208//GO:0045893	regulation of bacterial-type flagellum assembly//positive regulation of transcription, DNA-templated	GO:0003677	DNA binding	--	--	KOG1575	Voltage-gated shaker-like K+ channel, subunit beta/KCNAB
Cluster-1894.1502	1745	1024084574	KZV77453.1	588	1.1e-57	hypothetical protein PENSPDRAFT_746604 [Peniophora sp. CONT]	--	--	--	--	--	--	--	--	--	P86242	157	3e-09	Papain inhibitor OS=Streptomyces mobaraensis OX=35621 GN=pi PE=1 SV=2	PF00967	Barwin family	GO:0042742//GO:0050832	defense response to bacterium//defense response to fungus	--	--	--	--	--	--
Cluster-354.2	408	1024067771	KZV60998.1	354	3.6e-31	hypothetical protein PENSPDRAFT_593394, partial [Peniophora sp. CONT]	--	--	--	--	--	--	--	--	--	--	--	--	--	PF03869	Arc-like DNA binding domain	--	--	GO:0003677	DNA binding	--	--	--	--
Cluster-354.0	443	1275224463	PIL32824.1	285	4e-23	hypothetical protein GSI_04941 [Ganoderma sinense ZZ0214-1]	--	--	--	--	--	--	--	--	--	--	--	--	--	--	--	--	--	--	--	--	--	--	--
Cluster-354.1	412	1024067496	KZV60743.1	181	4.2e-11	hypothetical protein PENSPDRAFT_593722, partial [Peniophora sp. CONT]	--	--	--	--	--	--	--	--	--	--	--	--	--	--	--	--	--	--	--	--	--	--	--
Cluster-1894.6957	2799	1024077270	KZV70219.1	2673	3.1e-299	hypothetical protein PENSPDRAFT_651740 [Peniophora sp. CONT]	--	--	--	--	--	--	--	--	--	--	--	--	--	PF03335	Phage tail fibre repeat	--	--	GO:0005198	structural molecule activity	--	--	--	--
Cluster-911.0	397	1024073141	KZV66165.1	452	1.5e-42	hypothetical protein PENSPDRAFT_98633 [Peniophora sp. CONT]	--	--	--	--	--	--	--	--	--	--	--	--	--	--	--	--	--	--	--	--	--	--	--
Cluster-1894.4268	4332	1024078459	KZV71392.1	1427	1.5e-154	hypothetical protein PENSPDRAFT_751784 [Peniophora sp. CONT]	--	--	--	--	--	--	--	--	--	--	--	--	--	PF12937	F-box-like	--	--	GO:0005515	protein binding	--	--	--	--
Cluster-1894.4269	1876	1024070509	KZV63606.1	2103	2.6e-233	kinase-like protein [Peniophora sp. CONT]	XM_012334119.1	XM_012334119	213	3.46e-106	Pseudozyma hubeiensis SY62 AGC/NDR protein kinase partial mRNA	--	--	--	--	Q6TGC6	1417	2.5e-155	Serine/threonine-protein kinase CBK1 OS=Pneumocystis carinii OX=4754 GN=CBK1 PE=2 SV=1	PF07714//PF00069//PF00433	Protein tyrosine and serine/threonine kinase//Protein kinase domain//Protein kinase C terminal domain	GO:0016310//GO:0006468//GO:0009069	phosphorylation//protein phosphorylation//serine family amino acid metabolic process	GO:0004674//GO:0004672//GO:0005524	protein serine/threonine kinase activity//protein kinase activity//ATP binding	--	--	KOG0605	NDR and related serine/threonine kinases
Cluster-1894.4266	3307	1024076621	KZV69579.1	2278	2.3e-253	TPR-like protein [Peniophora sp. CONT]	--	--	--	--	--	--	--	--	--	--	--	--	--	PF06825//PF00515//PF13176	Heat shock factor binding protein 1//Tetratricopeptide repeat//Tetratricopeptide repeat	--	--	GO:0005515//GO:0003714	protein binding//transcription corepressor activity	GO:0005667	transcription regulator complex	--	--
Cluster-1894.4267	2959	1024071245	KZV64319.1	2643	9.9e-296	N-anthranilate isomerase [Peniophora sp. CONT]	CP019378.1	CP019378	106	1.66e-46	Trametes hirsuta strain 072 chromosome 5, complete sequence	K13501	TRP1	anthranilate synthase / indole-3-glycerol phosphate synthase / phosphoribosylanthranilate isomerase	http://www.genome.jp/dbget-bin/www_bget?ko:K13501	P25170	1976	6.1e-220	Multifunctional tryptophan biosynthesis protein OS=Phanerochaete chrysosporium OX=5306 GN=TRPC PE=3 SV=1	PF14672//PF04131//PF00697//PF07722//PF01070//PF00218	Late cornified envelope//Putative N-acetylmannosamine-6-phosphate epimerase//N-(5'phosphoribosyl)anthranilate (PRA) isomerase//Peptidase C26//FMN-dependent dehydrogenase//Indole-3-glycerol phosphate synthase	GO:0009094//GO:0006051//GO:0008544//GO:0006571//GO:0000162//GO:0006040//GO:0006568	L-phenylalanine biosynthetic process//N-acetylmannosamine metabolic process//epidermis development//tyrosine biosynthetic process//tryptophan biosynthetic process//amino sugar metabolic process//tryptophan metabolic process	GO:0016491//GO:0016787//GO:0004640//GO:0004425//GO:0047465	oxidoreductase activity//hydrolase activity//phosphoribosylanthranilate isomerase activity//indole-3-glycerol-phosphate synthase activity//N-acylglucosamine-6-phosphate 2-epimerase activity	--	--	KOG0026	Anthranilate synthase, beta chain
Cluster-1894.4264	5805	1024068949	KZV62110.1	3924	0	hypothetical protein PENSPDRAFT_758962 [Peniophora sp. CONT]	--	--	--	--	--	--	--	--	--	--	--	--	--	PF00075//PF15476	RNase H//Histone deacetylase complex subunit SAP25	GO:0006355//GO:0051252	regulation of transcription, DNA-templated//regulation of RNA metabolic process	GO:0004523//GO:0003676	RNA-DNA hybrid ribonuclease activity//nucleic acid binding	GO:0005737//GO:0005634	cytoplasm//nucleus	--	--
Cluster-1894.4265	1288	1024067242	KZV60511.1	1561	1.3e-170	class II peroxidase [Peniophora sp. CONT]	XM_008035380.1	XM_008035380	247	2.97e-125	Trametes versicolor FP-101664 SS1 cytochrome c peroxidase (CCP1), mRNA	K00428	E1.11.1.5	cytochrome c peroxidase	http://www.genome.jp/dbget-bin/www_bget?ko:K00428	Q7SDV9	1043	4e-112	Cytochrome c peroxidase, mitochondrial OS=Neurospora crassa (strain ATCC 24698 / 74-OR23-1A / CBS 708.71 / DSM 1257 / FGSC 987) OX=367110 GN=ccp-1 PE=3 SV=1	PF00141	Peroxidase	GO:0006979//GO:0006804//GO:0055114	response to oxidative stress//obsolete peroxidase reaction//oxidation-reduction process	GO:0004601//GO:0020037	peroxidase activity//heme binding	--	--	--	--
Cluster-1894.4262	542	--	--	--	--	--	--	--	--	--	--	--	--	--	--	--	--	--	--	--	--	--	--	--	--	--	--	--	--
Cluster-1894.4263	898	1024076809	KZV69764.1	163	1.1e-08	hypothetical protein PENSPDRAFT_652043, partial [Peniophora sp. CONT]	--	--	--	--	--	--	--	--	--	--	--	--	--	PF02043	Bacteriochlorophyll C binding protein	GO:0015979	photosynthesis	--	--	--	--	--	--
Cluster-1894.4260	3929	575068414	ETW84026.1	562	2.7e-54	hypothetical protein HETIRDRAFT_381353 [Heterobasidion irregulare TC 32-1]	--	--	--	--	--	--	--	--	--	--	--	--	--	PF10018//PF07565	Vitamin-D-receptor interacting Mediator subunit 4//Band 3 cytoplasmic domain	GO:0006820//GO:0006357	anion transport//regulation of transcription by RNA polymerase II	GO:0008509//GO:0003712	anion transmembrane transporter activity//transcription coregulator activity	GO:0016021//GO:0005667//GO:0016592	integral component of membrane//transcription regulator complex//mediator complex	--	--
Cluster-1894.4261	5652	1024084673	KZV77552.1	412	9.5e-37	hypothetical protein PENSPDRAFT_596590 [Peniophora sp. CONT]	--	--	--	--	--	--	--	--	--	--	--	--	--	PF03589//PF11590	Antitermination protein//DNA polymerase catalytic subunit Pol	GO:0006260//GO:0006355//GO:0051252	DNA replication//regulation of transcription, DNA-templated//regulation of RNA metabolic process	GO:0004523//GO:0003887//GO:0003677	RNA-DNA hybrid ribonuclease activity//DNA-directed DNA polymerase activity//DNA binding	GO:0042575	DNA polymerase complex	--	--
Cluster-1894.6951	2138	1024080540	KZV73450.1	384	6.3e-34	hypothetical protein PENSPDRAFT_750192 [Peniophora sp. CONT]	--	--	--	--	--	--	--	--	--	--	--	--	--	--	--	--	--	--	--	--	--	--	--
Cluster-641.0	751	--	--	--	--	--	--	--	--	--	--	--	--	--	--	--	--	--	--	PF00178	Ets-domain	GO:0006355	regulation of transcription, DNA-templated	GO:0043565//GO:0003700	sequence-specific DNA binding//DNA-binding transcription factor activity	GO:0005667	transcription regulator complex	--	--
Cluster-1894.9844	1251	1024078201	KZV71137.1	1229	3.9e-132	medium-chain dehydrogenase/reductase like protein [Peniophora sp. CONT]	--	--	--	--	--	--	--	--	--	Q5AUW6	271	1.3e-22	Dehydrogenase orsE OS=Emericella nidulans (strain FGSC A4 / ATCC 38163 / CBS 112.46 / NRRL 194 / M139) OX=227321 GN=orsE PE=2 SV=1	PF00107//PF08240	Zinc-binding dehydrogenase//Alcohol dehydrogenase GroES-like domain	GO:0055114	oxidation-reduction process	--	--	--	--	KOG1198	Zinc-binding oxidoreductase
Cluster-1894.7176	10056	1024070367	KZV63469.1	3395	0	acetolactate synthase [Peniophora sp. CONT]	XM_007385270.1	XM_007385270	547	0	Punctularia strigosozonata HHB-11173 SS5 acetolactate synthase (PUNSTDRAFT_71046), partial mRNA	K01652	E2.2.1.6L, ilvB, ilvG, ilvI	acetolactate synthase I/II/III large subunit	http://www.genome.jp/dbget-bin/www_bget?ko:K01652	Q6SSJ3	2348	1.5e-262	Acetolactate synthase, mitochondrial OS=Cryptococcus neoformans var. grubii serotype A (strain H99 / ATCC 208821 / CBS 10515 / FGSC 9487) OX=235443 GN=ILV2 PE=3 SV=1	PF02775//PF02776//PF08210//PF00205//PF09462//PF05375	Thiamine pyrophosphate enzyme, C-terminal TPP binding domain//Thiamine pyrophosphate enzyme, N-terminal TPP binding domain//APOBEC-like N-terminal domain//Thiamine pyrophosphate enzyme, central domain//Mus7/MMS22 family//Pacifastin inhibitor (LCMII)	GO:0006974//GO:0006807//GO:0031297//GO:0006281	cellular response to DNA damage stimulus//nitrogen compound metabolic process//replication fork processing//DNA repair	GO:0008270//GO:0016814//GO:0030976//GO:0003824//GO:0030414//GO:0000287	zinc ion binding//hydrolase activity, acting on carbon-nitrogen (but not peptide) bonds, in cyclic amidines//thiamine pyrophosphate binding//catalytic activity//peptidase inhibitor activity//magnesium ion binding	GO:0005634	nucleus	KOG1185	Thiamine pyrophosphate-requiring enzyme
Cluster-1372.0	678	1024082629	KZV75520.1	439	8.4e-41	hypothetical protein PENSPDRAFT_748414 [Peniophora sp. CONT]	--	--	--	--	--	--	--	--	--	--	--	--	--	PF10723	Replication regulatory protein RepB	GO:0006276	plasmid maintenance	--	--	--	--	--	--
Cluster-1894.7175	2815	1024082949	KZV75838.1	1496	9.5e-163	hypothetical protein PENSPDRAFT_646880 [Peniophora sp. CONT]	--	--	--	--	--	--	--	--	--	--	--	--	--	PF07886	BA14K-like protein	GO:0009405	pathogenesis	--	--	--	--	--	--
Cluster-1894.1284	1471	1024082603	KZV75494.1	2207	1.8e-245	YVTN repeat-like/Quino protein amine dehydrogenase [Peniophora sp. CONT]	--	--	--	--	--	--	--	--	--	Q9P2S5	548	1.2e-54	WD repeat-containing protein WRAP73 OS=Homo sapiens OX=9606 GN=WRAP73 PE=1 SV=1	PF00400	WD domain, G-beta repeat	--	--	GO:0005515	protein binding	--	--	--	--
Cluster-1894.5795	3890	1024072478	KZV65517.1	1999	6.2e-221	TMS membrane protein/tumor differentially expressed protein [Peniophora sp. CONT]	XM_008041259.1	XM_008041259	307	4.03e-158	Trametes versicolor FP-101664 SS1 hypothetical protein mRNA	--	--	--	--	Q12116	671	1.7e-68	Membrane protein TMS1 OS=Saccharomyces cerevisiae (strain ATCC 204508 / S288c) OX=559292 GN=TMS1 PE=1 SV=1	PF03348//PF01116	Serine incorporator (Serinc)//Fructose-bisphosphate aldolase class-II	GO:0005975	carbohydrate metabolic process	GO:0008270//GO:0016832	zinc ion binding//aldehyde-lyase activity	GO:0016020	membrane	KOG2592	Tumor differentially expressed (TDE) protein
Cluster-1894.5794	3492	1024082635	KZV75526.1	1946	7.8e-215	MFS Git1p-like glycerophosphoinositol permease [Peniophora sp. CONT]	XM_003037536.1	XM_003037536	131	2.49e-60	Schizophyllum commune H4-8 hypothetical protein, mRNA	--	--	--	--	Q59Q30	1055	4.5e-113	Glycerophosphoinositol permease 1 OS=Candida albicans (strain SC5314 / ATCC MYA-2876) OX=237561 GN=GIT1 PE=1 SV=1	PF15056//PF00083//PF07690	Neuritin protein family//Sugar (and other) transporter//Major Facilitator Superfamily	GO:0007399//GO:0055085	nervous system development//transmembrane transport	GO:0022857	transmembrane transporter activity	GO:0016021	integral component of membrane	KOG0252	Inorganic phosphate transporter
Cluster-1894.5797	5469	1024066883	KZV60190.1	1856	3.3e-204	hypothetical protein PENSPDRAFT_360743 [Peniophora sp. CONT]	--	--	--	--	--	--	--	--	--	Q9USW3	642	5.4e-65	Probable glycosidase C21B10.07 OS=Schizosaccharomyces pombe (strain 972 / ATCC 24843) OX=284812 GN=SPBC21B10.07 PE=3 SV=1	PF00646//PF12937//PF00722	F-box domain//F-box-like//Glycosyl hydrolases family 16	GO:0005975	carbohydrate metabolic process	GO:0005515//GO:0004553	protein binding//hydrolase activity, hydrolyzing O-glycosyl compounds	--	--	--	--
Cluster-1894.5796	1771	1024073663	KZV66676.1	203	5.1e-13	hypothetical protein PENSPDRAFT_688789 [Peniophora sp. CONT]	--	--	--	--	--	--	--	--	--	--	--	--	--	PF08649//PF09477	DASH complex subunit Dad1//Bacterial type II secretion system chaperone protein (type_III_yscG)	GO:0007052//GO:0009405	mitotic spindle organization//pathogenesis	--	--	GO:0042729//GO:0072686	DASH complex//mitotic spindle	--	--
Cluster-1894.5791	4092	1024070663	KZV63755.1	1762	2e-193	hypothetical protein PENSPDRAFT_200207 [Peniophora sp. CONT]	--	--	--	--	--	--	--	--	--	--	--	--	--	PF00189	Ribosomal protein S3, C-terminal domain	GO:0006412//GO:0042254	translation//ribosome biogenesis	GO:0003735	structural constituent of ribosome	GO:0005840	ribosome	--	--
Cluster-1894.5790	2793	1024081962	KZV74858.1	1354	2.8e-146	PLC-like phosphodiesterase [Peniophora sp. CONT]	XM_007297916.1	XM_007297916	74	9.64e-29	Stereum hirsutum FP-91666 SS1 PLC-like phosphodiesterase (STEHIDRAFT_46247), partial mRNA	--	--	--	--	D4AUX6	657	5.1e-67	Uncharacterized secreted protein ARB_08043 OS=Arthroderma benhamiae (strain ATCC MYA-4681 / CBS 112371) OX=663331 GN=ARB_08043 PE=1 SV=1	PF00227	Proteasome subunit	GO:0051603	proteolysis involved in cellular protein catabolic process	GO:0004298	threonine-type endopeptidase activity	GO:0005839	proteasome core complex	--	--
Cluster-1894.5793	6957	1024075347	KZV68326.1	3886	0	urease [Peniophora sp. CONT]	XM_014698184.1	XM_014698184	78	1.44e-30	Bipolaris victoriae FI3 hypothetical protein partial mRNA	K01427	URE	urease	http://www.genome.jp/dbget-bin/www_bget?ko:K01427	P0CS22	2671	3.7e-300	Urease OS=Cryptococcus neoformans var. neoformans serotype D (strain JEC21 / ATCC MYA-565) OX=214684 GN=URE1 PE=3 SV=1	PF01979//PF03850//PF15281//PF03137//PF00547//PF07690	Amidohydrolase family//Transcription factor Tfb4//Consortin C-terminus//Organic Anion Transporter Polypeptide (OATP) family//Urease, gamma subunit//Major Facilitator Superfamily	GO:0043419//GO:0006289//GO:0042998//GO:0055085//GO:0006355	urea catabolic process//nucleotide-excision repair//positive regulation of Golgi to plasma membrane protein transport//transmembrane transport//regulation of transcription, DNA-templated	GO:0016151//GO:0016787//GO:0071253//GO:0022857	nickel cation binding//hydrolase activity//connexin binding//transmembrane transporter activity	GO:0005802//GO:0016020//GO:0000439	trans-Golgi network//membrane//transcription factor TFIIH core complex	--	--
Cluster-1894.5792	2153	1024076334	KZV69297.1	1204	5.3e-129	hypothetical protein PENSPDRAFT_581187 [Peniophora sp. CONT]	--	--	--	--	--	K03679	RRP4, EXOSC2	exosome complex component RRP4	http://www.genome.jp/dbget-bin/www_bget?ko:K03679	Q09704	688	9.9e-71	Exosome complex component rrp4 OS=Schizosaccharomyces pombe (strain 972 / ATCC 24843) OX=284812 GN=rrp4 PE=3 SV=1	PF15985	KH domain	--	--	GO:0003723	RNA binding	--	--	KOG3013	Exosomal 3'-5' exoribonuclease complex, subunit Rrp4
Cluster-1894.7173	5567	1024077376	KZV70323.1	1372	4.5e-148	hypothetical protein PENSPDRAFT_631812 [Peniophora sp. CONT]	--	--	--	--	--	--	--	--	--	Q6FJQ9	132	7.6e-06	Cell wall transcription factor ACE2 OS=Candida glabrata (strain ATCC 2001 / CBS 138 / JCM 3761 / NBRC 0622 / NRRL Y-65) OX=284593 GN=ACE2 PE=3 SV=1	PF00096//PF04565	Zinc finger, C2H2 type//RNA polymerase Rpb2, domain 3	GO:0006351//GO:0006144//GO:0006206	transcription, DNA-templated//purine nucleobase metabolic process//pyrimidine nucleobase metabolic process	GO:0003677//GO:0003676//GO:0003899	DNA binding//nucleic acid binding//DNA-directed 5'-3' RNA polymerase activity	GO:0005730	nucleolus	KOG1721	FOG: Zn-finger
Cluster-673.0	1978	1024076755	KZV69711.1	1540	5.3e-168	hypothetical protein PENSPDRAFT_469051 [Peniophora sp. CONT]	--	--	--	--	--	--	--	--	--	--	--	--	--	PF07382//PF12937	Histone H1-like nucleoprotein HC2//F-box-like	GO:0030261	chromosome condensation	GO:0003677//GO:0005515	DNA binding//protein binding	--	--	--	--
Cluster-1894.5799	485	--	--	--	--	--	--	--	--	--	--	--	--	--	--	--	--	--	--	--	--	--	--	--	--	--	--	--	--
Cluster-1894.5798	4772	1024082387	KZV75280.1	194	1.5e-11	hypothetical protein PENSPDRAFT_538468, partial [Peniophora sp. CONT]	XM_004177284.1	XM_004177284	38	1.7e-08	Tetrapisispora blattae CBS 6284 hypothetical protein (TBLA0A00100), partial mRNA	--	--	--	--	--	--	--	--	PF00018	SH3 domain	--	--	GO:0005515	protein binding	--	--	--	--
Cluster-1316.0	462	1024066777	KZV60097.1	179	8.1e-11	hypothetical protein PENSPDRAFT_694569 [Peniophora sp. CONT]	--	--	--	--	--	--	--	--	--	--	--	--	--	--	--	--	--	--	--	--	--	--	--
Cluster-1316.1	757	--	--	--	--	--	--	--	--	--	--	--	--	--	--	--	--	--	--	--	--	--	--	--	--	--	--	--	--
Cluster-1894.715	1212	1024073162	KZV66186.1	1198	1.5e-128	DHS-like NAD/FAD-binding domain-containing protein [Peniophora sp. CONT]	--	--	--	--	--	K11415	SIRT5, SIR2L5	NAD-dependent deacetylase sirtuin 5	http://www.genome.jp/dbget-bin/www_bget?ko:K11415	A8NWP2	665	2.6e-68	NAD-dependent protein deacylase OS=Coprinopsis cinerea (strain Okayama-7 / 130 / ATCC MYA-4618 / FGSC 9003) OX=240176 GN=CC1G_00083 PE=3 SV=2	PF02146//PF01058	Sir2 family//NADH ubiquinone oxidoreductase, 20 Kd subunit	GO:0055114	oxidation-reduction process	GO:0070403//GO:0051536	NAD+ binding//iron-sulfur cluster binding	--	--	--	--
Cluster-1894.242	2203	1024076131	KZV69097.1	1261	1.3e-135	hypothetical protein PENSPDRAFT_652678 [Peniophora sp. CONT]	--	--	--	--	--	--	--	--	--	--	--	--	--	PF00646//PF03688//PF13013//PF08001//PF12937	F-box domain//Nepovirus coat protein, C-terminal domain//F-box-like domain//CMV US//F-box-like	GO:0030683	mitigation of host immune response by virus	GO:0005515	protein binding	GO:0019028//GO:0044386	viral capsid//integral to host endoplasmic reticulum membrane	--	--
Cluster-1894.241	453	1024076132	KZV69098.1	271	1.7e-21	hypothetical protein PENSPDRAFT_652679 [Peniophora sp. CONT]	--	--	--	--	--	--	--	--	--	--	--	--	--	--	--	--	--	--	--	--	--	--	--
Cluster-1894.240	1348	1024068298	KZV61493.1	249	1.8e-18	hypothetical protein PENSPDRAFT_693382, partial [Peniophora sp. CONT]	--	--	--	--	--	--	--	--	--	--	--	--	--	--	--	--	--	--	--	--	--	--	--
Cluster-1894.247	443	--	--	--	--	--	--	--	--	--	--	--	--	--	--	--	--	--	--	--	--	--	--	--	--	--	--	--	--
Cluster-1894.246	2128	1024079740	KZV72658.1	1308	4.5e-141	hypothetical protein PENSPDRAFT_750794 [Peniophora sp. CONT]	--	--	--	--	--	--	--	--	--	--	--	--	--	PF12937//PF06373	F-box-like//Cocaine and amphetamine regulated transcript protein (CART)	GO:0007186//GO:0000186//GO:0009267//GO:0032099//GO:0008343	G protein-coupled receptor signaling pathway//activation of MAPKK activity//cellular response to starvation//negative regulation of appetite//adult feeding behavior	GO:0005515	protein binding	GO:0005615	extracellular space	--	--
Cluster-1894.245	577	1024081007	KZV73912.1	195	1.4e-12	hypothetical protein PENSPDRAFT_648486 [Peniophora sp. CONT]	--	--	--	--	--	--	--	--	--	--	--	--	--	--	--	--	--	--	--	--	--	--	--
Cluster-1894.244	1990	1024078556	KZV71488.1	658	1e-65	hypothetical protein PENSPDRAFT_650648 [Peniophora sp. CONT]	XM_008045834.1	XM_008045834	151	1.07e-71	Trametes versicolor FP-101664 SS1 hypothetical protein mRNA	K09567	PPIH, CYPH	peptidyl-prolyl isomerase H (cyclophilin H)	http://www.genome.jp/dbget-bin/www_bget?ko:K09567	P0CP83	560	6.4e-56	Peptidyl-prolyl cis-trans isomerase H OS=Cryptococcus neoformans var. neoformans serotype D (strain B-3501A) OX=283643 GN=CYP3 PE=3 SV=1	PF00160	Cyclophilin type peptidyl-prolyl cis-trans isomerase/CLD	GO:0000413	protein peptidyl-prolyl isomerization	GO:0003755	peptidyl-prolyl cis-trans isomerase activity	--	--	KOG0879	U-snRNP-associated cyclophilin type peptidyl-prolyl cis-trans isomerase
Cluster-1894.249	723	1024076405	KZV69367.1	616	2.7e-61	hypothetical protein PENSPDRAFT_753438 [Peniophora sp. CONT]	--	--	--	--	--	--	--	--	--	--	--	--	--	PF04931//PF04546//PF09026	DNA polymerase phi//Sigma-70, non-essential region//Centromere protein B dimerisation domain	GO:0006352//GO:0006355	DNA-templated transcription, initiation//regulation of transcription, DNA-templated	GO:0003677//GO:0008134//GO:0016987//GO:0003700//GO:0003682	DNA binding//transcription factor binding//sigma factor activity//DNA-binding transcription factor activity//chromatin binding	GO:0000775//GO:0005634//GO:0000785//GO:0005667//GO:0005730	chromosome, centromeric region//nucleus//chromatin//transcription regulator complex//nucleolus	--	--
Cluster-1894.248	2325	1024074800	KZV67790.1	591	6.8e-58	hypothetical protein PENSPDRAFT_754676 [Peniophora sp. CONT]	--	--	--	--	--	--	--	--	--	--	--	--	--	--	--	--	--	--	--	--	--	--	--
Cluster-1894.719	1257	1024073406	KZV66424.1	236	5.4e-17	hypothetical protein PENSPDRAFT_91858 [Peniophora sp. CONT]	--	--	--	--	--	--	--	--	--	--	--	--	--	--	--	--	--	--	--	--	--	--	--
Cluster-1894.718	896	1024083038	KZV75926.1	190	8.3e-12	hypothetical protein PENSPDRAFT_680653 [Peniophora sp. CONT]	--	--	--	--	--	--	--	--	--	--	--	--	--	--	--	--	--	--	--	--	--	--	--
Cluster-1894.7905	1004	1024077196	KZV70146.1	1275	1.4e-137	endoplasmic reticulum Ca-transporting P-type ATPase [Peniophora sp. CONT]	CP016233.1	CP016233	65	3.42e-24	Trichoderma reesei QM6a chromosome II, complete sequence	K14950	ATP13A1	cation-transporting ATPase 13A1	http://www.genome.jp/dbget-bin/www_bget?ko:K14950	O14072	794	2.4e-83	Manganese-transporting ATPase 4 OS=Schizosaccharomyces pombe (strain 972 / ATCC 24843) OX=284812 GN=cta4 PE=3 SV=1	PF05313	Poxvirus P21 membrane protein	--	--	--	--	GO:0016021	integral component of membrane	KOG0209	P-type ATPase
Cluster-1894.9671	3215	1024078040	KZV70978.1	420	6.4e-38	hypothetical protein PENSPDRAFT_651015, partial [Peniophora sp. CONT]	--	--	--	--	--	--	--	--	--	--	--	--	--	PF03811//PF13516	InsA N-terminal domain//Leucine Rich repeat	GO:0006313	transposition, DNA-mediated	GO:0005515	protein binding	--	--	--	--
Cluster-1894.9743	3000	1024069091	KZV62245.1	2405	4e-268	cytochrome P450 [Peniophora sp. CONT]	--	--	--	--	--	--	--	--	--	Q12608	471	2e-45	Probable sterigmatocystin biosynthesis P450 monooxygenase STCB OS=Emericella nidulans (strain FGSC A4 / ATCC 38163 / CBS 112.46 / NRRL 194 / M139) OX=227321 GN=stcB PE=3 SV=2	PF16647//PF00067	Granulocyte colony-stimulating factor//Cytochrome P450	GO:0007165//GO:0045639//GO:0055114	signal transduction//positive regulation of myeloid cell differentiation//oxidation-reduction process	GO:0020037//GO:0016705//GO:0005506//GO:0005125	heme binding//oxidoreductase activity, acting on paired donors, with incorporation or reduction of molecular oxygen//iron ion binding//cytokine activity	--	--	--	--
Cluster-1894.9846	1387	1024083088	KZV75976.1	581	5.9e-57	hypothetical protein PENSPDRAFT_16582 [Peniophora sp. CONT]	--	--	--	--	--	--	--	--	--	--	--	--	--	PF03419//PF02592	Sporulation factor SpoIIGA//Putative vitamin uptake transporter	GO:1990397//GO:0006508//GO:0030436	queuosine salvage//proteolysis//asexual sporulation	GO:0004190	aspartic-type endopeptidase activity	--	--	--	--
Cluster-1894.9740	308	--	--	--	--	--	--	--	--	--	--	--	--	--	--	--	--	--	--	--	--	--	--	--	--	--	--	--	--
Cluster-1894.1550	1843	1024073050	KZV66076.1	177	5.5e-10	hypothetical protein PENSPDRAFT_689266 [Peniophora sp. CONT]	--	--	--	--	--	--	--	--	--	--	--	--	--	--	--	--	--	--	--	--	--	--	--
Cluster-128.0	492	--	--	--	--	--	--	--	--	--	--	--	--	--	--	--	--	--	--	--	--	--	--	--	--	--	--	--	--
Cluster-2288.0	392	--	--	--	--	--	--	--	--	--	--	--	--	--	--	--	--	--	--	PF03836//PF04148	RasGAP C-terminus//Transmembrane adaptor Erv26	GO:0006888	endoplasmic reticulum to Golgi vesicle-mediated transport	GO:0005515//GO:0097020	protein binding//COPII adaptor activity	GO:0016021	integral component of membrane	--	--
Cluster-1894.7179	4319	1024083660	KZV76544.1	2215	6.2e-246	OPT oligopeptide transporter [Peniophora sp. CONT]	JX944669.1	JX944669	295	2.1e-151	Phanerochaete chrysosporium strain BKM-F-1767 oligopeptide transporter 2 mRNA, complete cds	--	--	--	--	P40900	1350	3.4e-147	Sexual differentiation process protein isp4 OS=Schizosaccharomyces pombe (strain 972 / ATCC 24843) OX=284812 GN=isp4 PE=2 SV=2	PF14622//PF01695//PF00636//PF04995//PF03169	Ribonuclease-III-like//IstB-like ATP binding protein//Ribonuclease III domain//Heme exporter protein D (CcmD)//OPT oligopeptide transporter protein	GO:0006396//GO:0017004//GO:0015886//GO:0051252//GO:0055085	RNA processing//cytochrome complex assembly//heme transport//regulation of RNA metabolic process//transmembrane transport	GO:0005524//GO:0004525	ATP binding//ribonuclease III activity	GO:0016021	integral component of membrane	KOG2262	Sexual differentiation process protein ISP4
Cluster-1894.9676	4586	1024084483	KZV77363.1	2483	5.5e-277	hypothetical protein PENSPDRAFT_730648 [Peniophora sp. CONT]	--	--	--	--	--	--	--	--	--	--	--	--	--	PF17078//PF04048//PF07714//PF02601//PF03938//PF07544//PF00069//PF05791//PF07195	SWI5-dependent HO expression protein 3//Sec8 exocyst complex component specific domain//Protein tyrosine and serine/threonine kinase//Exonuclease VII, large subunit//Outer membrane protein (OmpH-like)//RNA polymerase II transcription mediator complex subunit 9//Protein kinase domain//Bacillus haemolytic enterotoxin (HBL)//Flagellar hook-associated protein 2 C-terminus	GO:0048309//GO:0051028//GO:0009405//GO:0007155//GO:0006357//GO:0006308//GO:0006468//GO:0006904	endoplasmic reticulum inheritance//mRNA transport//pathogenesis//cell adhesion//regulation of transcription by RNA polymerase II//DNA catabolic process//protein phosphorylation//vesicle docking involved in exocytosis	GO:0005524//GO:0051082//GO:0008855//GO:0003712//GO:0004672	ATP binding//unfolded protein binding//exodeoxyribonuclease VII activity//transcription coregulator activity//protein kinase activity	GO:0000145//GO:0005667//GO:0016020//GO:0009288//GO:0009318//GO:0016592	exocyst//transcription regulator complex//membrane//bacterial-type flagellum//exodeoxyribonuclease VII complex//mediator complex	--	--
Cluster-1894.5694	564	--	--	--	--	--	--	--	--	--	--	--	--	--	--	--	--	--	--	PF00840	Glycosyl hydrolase family 7	GO:0005975	carbohydrate metabolic process	GO:0004553	hydrolase activity, hydrolyzing O-glycosyl compounds	--	--	--	--
Cluster-1894.7178	7868	1024069871	KZV62990.1	260	5.6e-19	hypothetical protein PENSPDRAFT_657677 [Peniophora sp. CONT]	--	--	--	--	--	--	--	--	--	--	--	--	--	PF07711//PF09272	Rab geranylgeranyl transferase alpha-subunit, insert domain//Hepsin, SRCR domain	--	--	GO:0004663//GO:0008270//GO:0004252//GO:0070008	Rab geranylgeranyltransferase activity//zinc ion binding//serine-type endopeptidase activity//serine-type exopeptidase activity	GO:0005968	Rab-protein geranylgeranyltransferase complex	--	--
Cluster-2148.0	311	1024074997	KZV67983.1	305	1.3e-25	hypothetical protein PENSPDRAFT_754507 [Peniophora sp. CONT]	--	--	--	--	--	--	--	--	--	--	--	--	--	--	--	--	--	--	--	--	--	--	--
Cluster-1894.5695	1239	1024069688	KZV62815.1	1597	8.1e-175	guanine nucleotide binding protein beta subunit [Peniophora sp. CONT]	XM_003029836.1	XM_003029836	513	0	Schizophyllum commune H4-8 guanine nucleotide binding protein beta subunit, mRNA	K14753	RACK1	guanine nucleotide-binding protein subunit beta-2-like 1 protein	http://www.genome.jp/dbget-bin/www_bget?ko:K14753	Q01369	1216	3.4e-132	Guanine nucleotide-binding protein subunit beta-like protein OS=Neurospora crassa (strain ATCC 24698 / 74-OR23-1A / CBS 708.71 / DSM 1257 / FGSC 987) OX=367110 GN=cpc-2 PE=3 SV=1	PF00400	WD domain, G-beta repeat	--	--	GO:0005515	protein binding	--	--	KOG0279	G protein beta subunit-like protein
Cluster-1894.5131	4087	1024076594	KZV69553.1	2435	1.8e-271	glycoside hydrolase family 31 protein [Peniophora sp. CONT]	--	--	--	--	--	K01811	xylS, yicI	alpha-D-xyloside xylohydrolase	http://www.genome.jp/dbget-bin/www_bget?ko:K01811	Q5AW25	1355	8.5e-148	Alpha-xylosidase OS=Emericella nidulans (strain FGSC A4 / ATCC 38163 / CBS 112.46 / NRRL 194 / M139) OX=227321 GN=agdD PE=1 SV=1	PF01200//PF01055//PF06112	Ribosomal protein S28e//Glycosyl hydrolases family 31//Gammaherpesvirus capsid protein	GO:0042254//GO:0006412//GO:0005975	ribosome biogenesis//translation//carbohydrate metabolic process	GO:0004553//GO:0003735	hydrolase activity, hydrolyzing O-glycosyl compounds//structural constituent of ribosome	GO:0019028//GO:0005840	viral capsid//ribosome	KOG1065	Maltase glucoamylase and related hydrolases, glycosyl hydrolase family 31
Cluster-1894.5130	1728	1024077407	KZV70354.1	991	2.1e-104	hypothetical protein PENSPDRAFT_752672 [Peniophora sp. CONT]	--	--	--	--	--	--	--	--	--	--	--	--	--	PF00069//PF00322	Protein kinase domain//Endothelin family	GO:0019229//GO:0006468	regulation of vasoconstriction//protein phosphorylation	GO:0005524//GO:0004672	ATP binding//protein kinase activity	GO:0005576	extracellular region	--	--
Cluster-1705.0	667	749869041	KIJ39227.1	212	1.7e-14	hypothetical protein M422DRAFT_781137 [Sphaerobolus stellatus SS14]	--	--	--	--	--	--	--	--	--	--	--	--	--	PF00400	WD domain, G-beta repeat	--	--	GO:0005515	protein binding	--	--	--	--
Cluster-1894.5132	1874	1024070215	KZV63322.1	2333	5.6e-260	squalene epoxidase [Peniophora sp. CONT]	XM_020206027.1	XM_020206027	39	1.84e-09	Aspergillus aculeatus ATCC 16872 hypothetical protein mRNA	K00511	SQLE, ERG1	squalene monooxygenase	http://www.genome.jp/dbget-bin/www_bget?ko:K00511	Q14534	801	6.8e-84	Squalene monooxygenase OS=Homo sapiens OX=9606 GN=SQLE PE=1 SV=3	PF01494//PF01266//PF07992//PF08491	FAD binding domain//FAD dependent oxidoreductase//Pyridine nucleotide-disulphide oxidoreductase//Squalene epoxidase	GO:0016114//GO:0006694//GO:0055114	terpenoid biosynthetic process//steroid biosynthetic process//oxidation-reduction process	GO:0016491//GO:0071949//GO:0050660//GO:0004506	oxidoreductase activity//FAD binding//flavin adenine dinucleotide binding//squalene monooxygenase activity	GO:0016021	integral component of membrane	KOG1298	Squalene monooxygenase
Cluster-1894.5135	1546	1024083020	KZV75908.1	1501	1.4e-163	hypothetical protein PENSPDRAFT_15407 [Peniophora sp. CONT]	--	--	--	--	--	--	--	--	--	--	--	--	--	PF01783	Ribosomal L32p protein family	GO:0006412//GO:0042254	translation//ribosome biogenesis	GO:0003735	structural constituent of ribosome	GO:0005840//GO:0015934	ribosome//large ribosomal subunit	--	--
Cluster-1894.5134	642	1024082219	KZV75113.1	310	7.2e-26	P-loop containing nucleoside triphosphate hydrolase protein [Peniophora sp. CONT]	--	--	--	--	--	K08900	BCS1	mitochondrial chaperone BCS1	http://www.genome.jp/dbget-bin/www_bget?ko:K08900	--	--	--	--	PF02841//PF03343	Guanylate-binding protein, C-terminal domain//SART-1 family	GO:0000398	mRNA splicing, via spliceosome	GO:0005525//GO:0003924	GTP binding//GTPase activity	--	--	--	--
Cluster-1894.5137	796	1024078550	KZV71482.1	501	6.4e-48	small ubiquitin-related modifier [Peniophora sp. CONT]	XM_007371149.1	XM_007371149	95	5.67e-41	Dichomitus squalens LYAD-421 SS1 ubiquitin-like protein (DICSQDRAFT_113513), mRNA	K12160	SUMO, SMT3	small ubiquitin-related modifier	http://www.genome.jp/dbget-bin/www_bget?ko:K12160	Q12306	237	7.2e-19	Ubiquitin-like protein SMT3 OS=Saccharomyces cerevisiae (strain ATCC 204508 / S288c) OX=559292 GN=SMT3 PE=1 SV=1	PF00240	Ubiquitin family	--	--	GO:0005515	protein binding	--	--	KOG1769	Ubiquitin-like proteins
Cluster-1894.5136	5033	1024074062	KZV67066.1	1164	5.3e-124	hypothetical protein PENSPDRAFT_654344 [Peniophora sp. CONT]	--	--	--	--	--	--	--	--	--	--	--	--	--	PF12937	F-box-like	--	--	GO:0005515	protein binding	--	--	--	--
Cluster-1894.5139	2896	1024076212	KZV69177.1	1112	3.3e-118	NAD-P-binding protein [Peniophora sp. CONT]	--	--	--	--	--	--	--	--	--	A0A162J3X8	293	8.5e-25	Short chain dehydrogenase citE OS=Monascus ruber OX=89489 GN=citE PE=1 SV=1	--	--	--	--	--	--	--	--	KOG0725	Reductases with broad range of substrate specificities
Cluster-1894.5138	1283	1024080510	KZV73420.1	922	1.6e-96	XAP5-domain-containing protein [Peniophora sp. CONT]	--	--	--	--	--	K13119	FAM50, XAP5	protein FAM50	http://www.genome.jp/dbget-bin/www_bget?ko:K13119	Q28BK4	603	4.2e-61	Protein FAM50A OS=Xenopus tropicalis OX=8364 GN=fam50a PE=2 SV=2	PF04921	XAP5, circadian clock regulator	--	--	--	--	GO:0005634	nucleus	KOG2894	Uncharacterized conserved protein XAP-5
Cluster-1299.0	993	1024074726	KZV67717.1	905	1.1e-94	hypothetical protein PENSPDRAFT_754692 [Peniophora sp. CONT]	--	--	--	--	--	--	--	--	--	--	--	--	--	PF15966//PF00646//PF12937	F-box//F-box domain//F-box-like	--	--	GO:0005515	protein binding	--	--	--	--
Cluster-812.0	454	--	--	--	--	--	--	--	--	--	--	--	--	--	--	--	--	--	--	--	--	--	--	--	--	--	--	--	--
Cluster-1894.5698	4688	1024070390	KZV63491.1	2087	4.7e-231	alpha/beta-hydrolase [Peniophora sp. CONT]	XM_003034538.1	XM_003034538	74	1.63e-28	Schizophyllum commune H4-8 hypothetical protein, mRNA	--	--	--	--	Q9P778	689	1.7e-70	Dipeptidyl-peptidase 5 OS=Schizosaccharomyces pombe (strain 972 / ATCC 24843) OX=284812 GN=SPBC1711.12 PE=3 SV=1	PF00326//PF00649//PF02129	Prolyl oligopeptidase family//Copper fist DNA binding domain//X-Pro dipeptidyl-peptidase (S15 family)	GO:0006508//GO:0006355	proteolysis//regulation of transcription, DNA-templated	GO:0003700//GO:0008236//GO:0005507//GO:0016787//GO:0003677	DNA-binding transcription factor activity//serine-type peptidase activity//copper ion binding//hydrolase activity//DNA binding	GO:0005667//GO:0042025	transcription regulator complex//host cell nucleus	--	--
Cluster-1894.9677	2364	1024067128	KZV60408.1	2331	1.2e-259	SLY1 protein [Peniophora sp. CONT]	XM_007298922.1	XM_007298922	272	6.97e-139	Stereum hirsutum FP-91666 SS1 SLY1 protein (STEHIDRAFT_136441), partial mRNA	K19998	SCFD1, SLY1	sec1 family domain-containing protein 1	http://www.genome.jp/dbget-bin/www_bget?ko:K19998	O74534	906	5.7e-96	Protein sly1 OS=Schizosaccharomyces pombe (strain 972 / ATCC 24843) OX=284812 GN=sly1 PE=3 SV=1	PF00995//PF06682	Sec1 family//SOCE-associated regulatory factor of calcium homoeostasis	GO:0016192//GO:2001256//GO:0006904	vesicle-mediated transport//regulation of store-operated calcium entry//vesicle docking involved in exocytosis	--	--	GO:0030176	integral component of endoplasmic reticulum membrane	KOG1301	Vesicle trafficking protein Sly1 (Sec1 family)
Cluster-605.0	440	--	--	--	--	--	--	--	--	--	--	--	--	--	--	--	--	--	--	--	--	--	--	--	--	--	--	--	--
Cluster-1894.4567	7891	1024070806	KZV63893.1	7129	0	P-loop containing nucleoside triphosphate hydrolase protein [Peniophora sp. CONT]	XM_024867588.1	XM_024867588	44	1.3e-11	Amorphotheca resinae ATCC 22711 hypothetical protein (M430DRAFT_42918), mRNA	--	--	--	--	A2R345	1527	1.9e-167	Dicer-like protein 2-1 OS=Aspergillus niger (strain CBS 513.88 / FGSC A1513) OX=425011 GN=dcl2-1 PE=3 SV=2	PF04851//PF00270//PF07992//PF00636//PF00056//PF14622//PF01266//PF14862//PF00899//PF03368//PF01494//PF02254	Type III restriction enzyme, res subunit//DEAD/DEAH box helicase//Pyridine nucleotide-disulphide oxidoreductase//Ribonuclease III domain//lactate/malate dehydrogenase, NAD binding domain//Ribonuclease-III-like//FAD dependent oxidoreductase//Big defensin//ThiF family//Dicer dimerisation domain//FAD binding domain//TrkA-N domain	GO:0051252//GO:0050830//GO:0050829//GO:0006813//GO:0055114//GO:0006396	regulation of RNA metabolic process//defense response to Gram-positive bacterium//defense response to Gram-negative bacterium//potassium ion transport//oxidation-reduction process//RNA processing	GO:0016891//GO:0016491//GO:0004525//GO:0071949//GO:0008641//GO:0003677//GO:0005524//GO:0016787//GO:0003676	endoribonuclease activity, producing 5'-phosphomonoesters//oxidoreductase activity//ribonuclease III activity//FAD binding//ubiquitin-like modifier activating enzyme activity//DNA binding//ATP binding//hydrolase activity//nucleic acid binding	--	--	KOG0701	dsRNA-specific nuclease Dicer and related ribonucleases
Cluster-1894.9749	1647	1024068178	KZV61379.1	346	1.2e-29	hypothetical protein PENSPDRAFT_759457 [Peniophora sp. CONT]	--	--	--	--	--	--	--	--	--	--	--	--	--	PF05782//PF08711	Extracellular matrix protein 1 (ECM1)//TFIIS helical bundle-like domain	GO:0007165	signal transduction	--	--	GO:0005634//GO:0005576	nucleus//extracellular region	--	--
Cluster-2252.0	1246	1024073398	KZV66416.1	488	3.2e-46	hypothetical protein PENSPDRAFT_755690 [Peniophora sp. CONT]	--	--	--	--	--	--	--	--	--	--	--	--	--	--	--	--	--	--	--	--	--	--	--
Cluster-1894.9518	486	1024071003	KZV64084.1	148	3.3e-07	hypothetical protein PENSPDRAFT_738462 [Peniophora sp. CONT]	--	--	--	--	--	--	--	--	--	--	--	--	--	PF05547	Immune inhibitor A peptidase M6	GO:0006508	proteolysis	GO:0008233	peptidase activity	--	--	--	--
Cluster-2018.0	400	--	--	--	--	--	--	--	--	--	--	--	--	--	--	--	--	--	--	--	--	--	--	--	--	--	--	--	--
Cluster-2332.0	893	1024084000	KZV76882.1	462	2.4e-43	WD40 repeat-like protein [Peniophora sp. CONT]	--	--	--	--	--	--	--	--	--	--	--	--	--	PF05204	Homing endonuclease	GO:0030908	protein splicing	GO:0004519//GO:0003677	endonuclease activity//DNA binding	--	--	--	--
Cluster-2014.0	388	--	--	--	--	--	--	--	--	--	--	--	--	--	--	--	--	--	--	--	--	--	--	--	--	--	--	--	--
Cluster-1894.9674	2741	1024081795	KZV74692.1	915	2.2e-95	hypothetical protein PENSPDRAFT_732085 [Peniophora sp. CONT]	--	--	--	--	--	--	--	--	--	--	--	--	--	PF13855//PF13516//PF04828	Leucine rich repeat//Leucine Rich repeat//Glutathione-dependent formaldehyde-activating enzyme	--	--	GO:0016846//GO:0005515	carbon-sulfur lyase activity//protein binding	--	--	--	--
Cluster-880.0	526	--	--	--	--	--	--	--	--	--	--	--	--	--	--	--	--	--	--	--	--	--	--	--	--	--	--	--	--
Cluster-237.0	481	--	--	--	--	--	--	--	--	--	--	--	--	--	--	--	--	--	--	--	--	--	--	--	--	--	--	--	--
Cluster-1894.452	1782	1024067113	KZV60394.1	1504	7.1e-164	hypothetical protein PENSPDRAFT_351011 [Peniophora sp. CONT]	--	--	--	--	--	--	--	--	--	--	--	--	--	PF05965//PF00646//PF02237//PF12937	F/Y rich C-terminus//F-box domain//Biotin protein ligase C terminal domain//F-box-like	GO:0006464	cellular protein modification process	GO:0005515	protein binding	GO:0005634	nucleus	--	--
Cluster-1894.1555	3456	1024079944	KZV72860.1	911	8e-95	hypothetical protein PENSPDRAFT_335649 [Peniophora sp. CONT]	--	--	--	--	--	--	--	--	--	--	--	--	--	--	--	--	--	--	--	--	--	--	--
Cluster-1894.453	1878	1024071781	KZV64839.1	2194	7.3e-244	hypothetical protein PENSPDRAFT_756980 [Peniophora sp. CONT]	--	--	--	--	--	--	--	--	--	--	--	--	--	PF08015	Fungal mating-type pheromone	GO:0007165	signal transduction	GO:0000772	mating pheromone activity	GO:0016020	membrane	--	--
Cluster-136.0	499	1024076053	KZV69020.1	516	7.3e-50	hypothetical protein PENSPDRAFT_493749 [Peniophora sp. CONT]	--	--	--	--	--	--	--	--	--	--	--	--	--	--	--	--	--	--	--	--	--	--	--
Cluster-1406.0	1376	1024070555	KZV63650.1	948	1.6e-99	hypothetical protein PENSPDRAFT_657111 [Peniophora sp. CONT]	--	--	--	--	--	--	--	--	--	--	--	--	--	PF06449//PF02196	Mitochondrial domain of unknown function (DUF1082)//Raf-like Ras-binding domain	GO:0007165	signal transduction	--	--	GO:0016021//GO:0005739	integral component of membrane//mitochondrion	--	--
Cluster-1894.450	552	1141557839	GAW20324.1	230	1.2e-16	hypothetical protein ANO14919_098260 [fungal sp. No.14919]	--	--	--	--	--	--	--	--	--	A7LXT8	138	1.5e-07	Non-reducing end alpha-L-arabinofuranosidase BoGH43A OS=Bacteroides ovatus (strain ATCC 8483 / DSM 1896 / JCM 5824 / NCTC 11153) OX=411476 GN=BACOVA_02654 PE=1 SV=1	PF04616	Glycosyl hydrolases family 43	GO:0005975	carbohydrate metabolic process	GO:0004553	hydrolase activity, hydrolyzing O-glycosyl compounds	--	--	--	--
Cluster-1894.10118	2427	1024080903	KZV73809.1	1154	3.7e-123	hypothetical protein PENSPDRAFT_648575 [Peniophora sp. CONT]	--	--	--	--	--	--	--	--	--	--	--	--	--	PF01284	Membrane-associating domain	--	--	--	--	GO:0016020	membrane	--	--
Cluster-1894.10119	1485	1024067421	KZV60675.1	294	1.2e-23	hypothetical protein PENSPDRAFT_333049 [Peniophora sp. CONT]	--	--	--	--	--	--	--	--	--	--	--	--	--	PF15461	Beta-carotene 15,15'-dioxygenase	GO:0055114	oxidation-reduction process	GO:0016702	oxidoreductase activity, acting on single donors with incorporation of molecular oxygen, incorporation of two atoms of oxygen	--	--	--	--
Cluster-1894.1968	1603	1024076409	KZV69371.1	973	2.4e-102	HAD-like protein [Peniophora sp. CONT]	CP019378.1	CP019378	50	1.21e-15	Trametes hirsuta strain 072 chromosome 5, complete sequence	K17623	HDHD1	pseudouridine 5'-phosphatase	http://www.genome.jp/dbget-bin/www_bget?ko:K17623	Q8VZP1	330	2.4e-29	(DL)-glycerol-3-phosphatase 2 OS=Arabidopsis thaliana OX=3702 GN=GPP2 PE=1 SV=1	PF08001	CMV US	GO:0030683	mitigation of host immune response by virus	--	--	GO:0044386	integral to host endoplasmic reticulum membrane	KOG2914	Predicted haloacid-halidohydrolase and related hydrolases
Cluster-1894.451	2637	1024071801	KZV64858.1	750	2.8e-76	hypothetical protein PENSPDRAFT_756935 [Peniophora sp. CONT]	--	--	--	--	--	K18587	COQ9	ubiquinone biosynthesis protein COQ9	http://www.genome.jp/dbget-bin/www_bget?ko:K18587	Q2NL34	130	6.1e-06	Ubiquinone biosynthesis protein COQ9, mitochondrial OS=Bos taurus OX=9913 GN=COQ9 PE=2 SV=1	--	--	--	--	--	--	--	--	--	--
Cluster-1894.1962	3758	1024073639	KZV66652.1	856	2.1e-88	hypothetical protein PENSPDRAFT_755509 [Peniophora sp. CONT]	--	--	--	--	--	--	--	--	--	--	--	--	--	PF00515//PF13176//PF00931//PF04718//PF01637//PF13181	Tetratricopeptide repeat//Tetratricopeptide repeat//NB-ARC domain//Mitochondrial ATP synthase g subunit//ATPase domain predominantly from Archaea//Tetratricopeptide repeat	GO:0015986	ATP synthesis coupled proton transport	GO:0005524//GO:0043531//GO:0005515//GO:0015078	ATP binding//ADP binding//protein binding//proton transmembrane transporter activity	GO:0000276	mitochondrial proton-transporting ATP synthase complex, coupling factor F(o)	--	--
Cluster-1894.1963	2045	1024078795	KZV71724.1	1929	4.3e-213	MFS general substrate transporter [Peniophora sp. CONT]	--	--	--	--	--	--	--	--	--	P76628	424	3.9e-40	Putative uncharacterized transporter YgaY OS=Escherichia coli (strain K12) OX=83333 GN=ygaY PE=5 SV=2	PF07690	Major Facilitator Superfamily	GO:0055085	transmembrane transport	GO:0022857	transmembrane transporter activity	--	--	--	--
Cluster-1894.1960	455	--	--	--	--	--	--	--	--	--	--	--	--	--	--	--	--	--	--	--	--	--	--	--	--	--	--	--	--
Cluster-1894.1961	2188	1024070900	KZV63984.1	1422	2.8e-154	STE3-domain-containing protein [Peniophora sp. CONT]	--	--	--	--	--	K04627	STE3	pheromone a factor receptor	http://www.genome.jp/dbget-bin/www_bget?ko:K04627	Q92275	318	8.1e-28	Pheromone B alpha 1 receptor OS=Schizophyllum commune OX=5334 GN=BAR1 PE=3 SV=2	PF02076	Pheromone A receptor	GO:0019236//GO:0007606//GO:0007186	response to pheromone//sensory perception of chemical stimulus//G protein-coupled receptor signaling pathway	GO:0004932	mating-type factor pheromone receptor activity	GO:0016021	integral component of membrane	--	--
Cluster-1894.1966	2509	1024081406	KZV74307.1	471	6.1e-44	hypothetical protein PENSPDRAFT_573240 [Peniophora sp. CONT]	--	--	--	--	--	--	--	--	--	--	--	--	--	PF07831	Pyrimidine nucleoside phosphorylase C-terminal domain	GO:0006213	pyrimidine nucleoside metabolic process	GO:0016763	transferase activity, transferring pentosyl groups	--	--	--	--
Cluster-1894.1967	1341	1024080892	KZV73798.1	946	2.7e-99	carbohydrate-binding module family 1 protein [Peniophora sp. CONT]	--	--	--	--	--	K19356	EGLD	cellulase	http://www.genome.jp/dbget-bin/www_bget?ko:K19356	Q4WBU0	416	2.1e-39	Probable endo-beta-1,4-glucanase D OS=Neosartorya fumigata (strain ATCC MYA-4609 / Af293 / CBS 101355 / FGSC A1100) OX=330879 GN=eglD PE=3 SV=1	PF00734	Fungal cellulose binding domain	GO:0005975	carbohydrate metabolic process	GO:0030248	cellulose binding	GO:0005576	extracellular region	--	--
Cluster-1894.1964	1318	--	--	--	--	--	--	--	--	--	--	--	--	--	--	--	--	--	--	--	--	--	--	--	--	--	--	--	--
Cluster-1894.1965	1503	1024077094	KZV70045.1	220	4.6e-15	hypothetical protein PENSPDRAFT_651814 [Peniophora sp. CONT]	--	--	--	--	--	--	--	--	--	--	--	--	--	PF00320//PF00299	GATA zinc finger//Squash family serine protease inhibitor	GO:0006355	regulation of transcription, DNA-templated	GO:0004867//GO:0043565//GO:0008270	serine-type endopeptidase inhibitor activity//sequence-specific DNA binding//zinc ion binding	--	--	--	--
Cluster-1894.8490	889	1024074777	KZV67767.1	140	5.2e-06	hypothetical protein PENSPDRAFT_754659 [Peniophora sp. CONT]	--	--	--	--	--	--	--	--	--	--	--	--	--	--	--	--	--	--	--	--	--	--	--
Cluster-1894.326	2127	1024071247	KZV64321.1	937	4.7e-98	TPR-like protein, partial [Peniophora sp. CONT]	--	--	--	--	--	--	--	--	--	--	--	--	--	PF00515//PF13181	Tetratricopeptide repeat//Tetratricopeptide repeat	--	--	GO:0005515	protein binding	--	--	--	--
Cluster-1894.327	2111	--	--	--	--	--	--	--	--	--	--	--	--	--	--	--	--	--	--	PF00770	Adenovirus endoprotease	GO:0006508	proteolysis	GO:0004197	cysteine-type endopeptidase activity	--	--	--	--
Cluster-1894.328	2136	1024077181	KZV70131.1	1102	3.5e-117	hypothetical protein PENSPDRAFT_651778 [Peniophora sp. CONT]	--	--	--	--	--	--	--	--	--	--	--	--	--	--	--	--	--	--	--	--	--	--	--
Cluster-1894.8369	7929	1024080876	KZV73782.1	1678	2.1e-183	hypothetical protein PENSPDRAFT_732664 [Peniophora sp. CONT]	XM_008039407.1	XM_008039407	60	1.67e-20	Trametes versicolor FP-101664 SS1 SRF-TF-domain-containing protein partial mRNA	K12412	MCM1	pheromone receptor transcription factor	http://www.genome.jp/dbget-bin/www_bget?ko:K12412	Q5AFP3	189	2.7e-12	Transcription factor of morphogenesis MCM1 OS=Candida albicans (strain SC5314 / ATCC MYA-2876) OX=237561 GN=MCM1 PE=1 SV=1	PF00646//PF12937//PF00319	F-box domain//F-box-like//SRF-type transcription factor (DNA-binding and dimerisation domain)	--	--	GO:0005515//GO:0003677//GO:0046983	protein binding//DNA binding//protein dimerization activity	--	--	KOG0015	Regulator of arginine metabolism and related MADS box-containing transcription factors
Cluster-1894.329	444	1024083586	KZV76470.1	450	2.9e-42	hypothetical protein PENSPDRAFT_680138 [Peniophora sp. CONT]	--	--	--	--	--	--	--	--	--	--	--	--	--	PF14027	Questin oxidase-like	--	--	GO:0016491	oxidoreductase activity	--	--	--	--
Cluster-1894.8367	4436	1024072088	KZV65137.1	1387	6.5e-150	Metallo-hydrolase/oxidoreductase [Peniophora sp. CONT]	--	--	--	--	--	--	--	--	--	I7LRH3	347	7.1e-31	Cytochrome P450 monooxygenase mpaDE OS=Penicillium brevicompactum OX=5074 GN=mpaDE PE=1 SV=1	PF00651//PF12937//PF00646	BTB/POZ domain//F-box-like//F-box domain	--	--	GO:0005515	protein binding	--	--	--	--
Cluster-1894.8366	1026	1024071080	KZV64159.1	469	4.2e-44	hypothetical protein PENSPDRAFT_691028 [Peniophora sp. CONT]	--	--	--	--	--	--	--	--	--	--	--	--	--	PF00240	Ubiquitin family	--	--	GO:0005515	protein binding	--	--	--	--
Cluster-1894.8365	3300	1024080523	KZV73433.1	552	3.2e-53	ribosomal protein L24 [Peniophora sp. CONT]	XM_007300888.1	XM_007300888	168	6.35e-81	Stereum hirsutum FP-91666 SS1 ribosomal protein L24 (STEHIDRAFT_166154), partial mRNA	K02898	RP-L26e, RPL26	large subunit ribosomal protein L26e	http://www.genome.jp/dbget-bin/www_bget?ko:K02898	Q9FJX2	388	9.3e-36	60S ribosomal protein L26-2 OS=Arabidopsis thaliana OX=3702 GN=RPL26B PE=2 SV=1	PF16906//PF00293	Ribosomal proteins L26 eukaryotic, L24P archaeal//NUDIX domain	GO:0042254//GO:0006412	ribosome biogenesis//translation	GO:0016787//GO:0003735	hydrolase activity//structural constituent of ribosome	GO:0015934//GO:0005840	large ribosomal subunit//ribosome	KOG3401	60S ribosomal protein L26
Cluster-1894.8364	2773	1024080456	KZV73366.1	3773	0	hypothetical protein PENSPDRAFT_648906 [Peniophora sp. CONT]	--	--	--	--	--	K01341	KEX2	kexin	http://www.genome.jp/dbget-bin/www_bget?ko:K01341	P09231	1360	1.5e-148	Protease KEX1 OS=Kluyveromyces lactis (strain ATCC 8585 / CBS 2359 / DSM 70799 / NBRC 1267 / NRRL Y-1140 / WM37) OX=284590 GN=KEX1 PE=3 SV=2	PF01483//PF00082//PF08026	Proprotein convertase P-domain//Subtilase family//Bee antimicrobial peptide	GO:0042381//GO:0006508	hemolymph coagulation//proteolysis	GO:0004252	serine-type endopeptidase activity	GO:0005576	extracellular region	KOG3525	Subtilisin-like proprotein convertase
Cluster-1894.8363	1146	1024080496	KZV73406.1	681	1.2e-68	hypothetical protein PENSPDRAFT_648941 [Peniophora sp. CONT]	--	--	--	--	--	--	--	--	--	--	--	--	--	--	--	--	--	--	--	--	--	--	--
Cluster-1894.458	1257	1024068879	KZV62043.1	432	1e-39	hypothetical protein PENSPDRAFT_759009 [Peniophora sp. CONT]	--	--	--	--	--	--	--	--	--	--	--	--	--	--	--	--	--	--	--	--	--	--	--
Cluster-1894.8361	4451	1024066684	KZV60018.1	1408	2.4e-152	mitochondrial carrier [Peniophora sp. CONT]	XM_007400917.1	XM_007400917	73	5.55e-28	Phanerochaete carnosa HHB-10118-sp hypothetical protein (PHACADRAFT_130167), mRNA	K15116	SLC25A33_36, RIM2	solute carrier family 25, member 33/36	http://www.genome.jp/dbget-bin/www_bget?ko:K15116	Q9P6L7	741	1.5e-76	Uncharacterized mitochondrial carrier C688.09 OS=Schizosaccharomyces pombe (strain 972 / ATCC 24843) OX=284812 GN=SPAC688.09 PE=3 SV=1	--	--	--	--	--	--	--	--	KOG0757	Mitochondrial carrier protein - Rim2p/Mrs12p
Cluster-1894.8360	2028	1024074225	KZV67226.1	2391	1.1e-266	glycosyltransferase family 4 protein [Peniophora sp. CONT]	XM_007880591.1	XM_007880591	58	5.46e-20	Anthracocystis flocculosa PF-1 hypothetical protein partial mRNA	K03844	ALG11	alpha-1,2-mannosyltransferase	http://www.genome.jp/dbget-bin/www_bget?ko:K03844	O74878	926	2.4e-98	GDP-Man:Man(3)GlcNAc(2)-PP-Dol alpha-1,2-mannosyltransferase OS=Schizosaccharomyces pombe (strain 972 / ATCC 24843) OX=284812 GN=alg11 PE=3 SV=1	--	--	--	--	--	--	--	--	KOG1387	Glycosyltransferase
Cluster-1894.8493	2794	1024083790	KZV76673.1	1884	9.6e-208	hypothetical protein PENSPDRAFT_730999 [Peniophora sp. CONT]	--	--	--	--	--	--	--	--	--	--	--	--	--	--	--	--	--	--	--	--	--	--	--
Cluster-1894.1330	892	1024072555	KZV65593.1	142	3e-06	hypothetical protein PENSPDRAFT_124933 [Peniophora sp. CONT]	--	--	--	--	--	--	--	--	--	--	--	--	--	--	--	--	--	--	--	--	--	--	--
Cluster-2349.0	725	1024083949	KZV76831.1	971	1.8e-102	multicopper oxidase [Peniophora sp. CONT]	XM_007776527.1	XM_007776527	41	5.37e-11	Coniophora puteana RWD-64-598 SS2 laccase (Cplcc3), mRNA	K19791	FET3_5	iron transport multicopper oxidase	http://www.genome.jp/dbget-bin/www_bget?ko:K19791	Q12718	495	8e-49	Laccase-2 OS=Trametes versicolor OX=5325 GN=LCC2 PE=1 SV=1	PF07731	Multicopper oxidase	GO:0055114	oxidation-reduction process	GO:0016491//GO:0005507	oxidoreductase activity//copper ion binding	--	--	KOG1263	Multicopper oxidases
Cluster-787.0	737	1024084137	KZV77018.1	381	4.9e-34	hypothetical protein PENSPDRAFT_278752 [Peniophora sp. CONT]	--	--	--	--	--	K15255	PIF1	ATP-dependent DNA helicase PIF1	http://www.genome.jp/dbget-bin/www_bget?ko:K15255	Q9UUA2	266	2.9e-22	ATP-dependent DNA helicase pfh1 OS=Schizosaccharomyces pombe (strain 972 / ATCC 24843) OX=284812 GN=pfh1 PE=1 SV=1	PF01637//PF06068//PF01695//PF05970//PF07728//PF03266//PF01443//PF00931//PF00910//PF02562//PF03193//PF00005//PF00004//PF00270//PF02367	ATPase domain predominantly from Archaea//TIP49 P-loop domain//IstB-like ATP binding protein//PIF1-like helicase//AAA domain (dynein-related subfamily)//NTPase//Viral (Superfamily 1) RNA helicase//NB-ARC domain//RNA helicase//PhoH-like protein//RsgA GTPase//ABC transporter//ATPase family associated with various cellular activities (AAA)//DEAD/DEAH box helicase//Threonylcarbamoyl adenosine biosynt…	GO:0002949//GO:0006281//GO:0000723	tRNA threonylcarbamoyladenosine modification//DNA repair//telomere maintenance	GO:0016887//GO:0098519//GO:0043531//GO:0003676//GO:0003723//GO:0003924//GO:0005525//GO:0005524//GO:0003724//GO:0003678	ATPase activity//nucleotide phosphatase activity, acting on free nucleotides//ADP binding//nucleic acid binding//RNA binding//GTPase activity//GTP binding//ATP binding//RNA helicase activity//DNA helicase activity	GO:0005657	replication fork	KOG0987	DNA helicase PIF1/RRM3
Cluster-1422.0	1836	1024084393	KZV77273.1	323	6.5e-27	hypothetical protein PENSPDRAFT_747018 [Peniophora sp. CONT]	--	--	--	--	--	--	--	--	--	--	--	--	--	--	--	--	--	--	--	--	--	--	--
Cluster-1894.8492	2907	1024079389	KZV72311.1	1959	2e-216	hypothetical protein PENSPDRAFT_576375 [Peniophora sp. CONT]	--	--	--	--	--	K14787	MRD1, RBM19	multiple RNA-binding domain-containing protein 1	http://www.genome.jp/dbget-bin/www_bget?ko:K14787	Q4PC17	1127	1.7e-121	Multiple RNA-binding domain-containing protein 1 OS=Ustilago maydis (strain 521 / FGSC 9021) OX=237631 GN=MRD1 PE=3 SV=1	PF00076//PF06333//PF08777	RNA recognition motif. (a.k.a. RRM, RBD, or RNP domain)//Mediator complex subunit 13 C-terminal domain//RNA binding motif	GO:0006357	regulation of transcription by RNA polymerase II	GO:0003723//GO:0003676//GO:0003712	RNA binding//nucleic acid binding//transcription coregulator activity	GO:0005667//GO:0016592	transcription regulator complex//mediator complex	KOG0110	RNA-binding protein (RRM superfamily)
Cluster-1894.4566	2264	1024069479	KZV62616.1	3247	0	Metallo-dependent phosphatase [Peniophora sp. CONT]	--	--	--	--	--	--	--	--	--	P29240	233	6e-18	5'-nucleotidase OS=Diplobatis ommata OX=1870830 PE=2 SV=1	PF02872//PF00149	5'-nucleotidase, C-terminal domain//Calcineurin-like phosphoesterase	GO:0009166	nucleotide catabolic process	GO:0016787	hydrolase activity	--	--	--	--
Cluster-797.0	804	1024073113	KZV66138.1	442	4.5e-41	hypothetical protein PENSPDRAFT_689252 [Peniophora sp. CONT]	--	--	--	--	--	--	--	--	--	--	--	--	--	PF03427	Carbohydrate binding domain (family 19)	GO:0006032	chitin catabolic process	GO:0008061	chitin binding	--	--	--	--
Cluster-1894.9531	2470	1024077736	KZV70678.1	2353	3.5e-262	threonine dehydratase I [Peniophora sp. CONT]	XM_007768938.1	XM_007768938	303	4.26e-156	Coniophora puteana RWD-64-598 SS2 threonine ammonia-lyase partial mRNA	K01754	E4.3.1.19, ilvA, tdcB	threonine dehydratase	http://www.genome.jp/dbget-bin/www_bget?ko:K01754	O42615	1404	1.1e-153	Threonine dehydratase, mitochondrial OS=Blastobotrys adeninivorans OX=409370 GN=ILV1 PE=3 SV=1	--	--	--	--	--	--	--	--	KOG1250	Threonine/serine dehydratases
Cluster-114.0	352	--	--	--	--	--	--	--	--	--	--	--	--	--	--	--	--	--	--	--	--	--	--	--	--	--	--	--	--
Cluster-1719.0	1006	1024082055	KZV74951.1	449	8.7e-42	hypothetical protein PENSPDRAFT_681647 [Peniophora sp. CONT]	--	--	--	--	--	--	--	--	--	--	--	--	--	--	--	--	--	--	--	--	--	--	--
Cluster-1894.8765	7330	1024074971	KZV67957.1	2857	0	WD40 repeat-like protein [Peniophora sp. CONT]	XM_009544126.1	XM_009544126	45	3.37e-12	Heterobasidion irregulare TC 32-1 hypothetical protein partial mRNA	K17608	STRN1_3_4	striatin 1/3/4	http://www.genome.jp/dbget-bin/www_bget?ko:K17608	Q9ERG2	483	2e-46	Striatin-3 OS=Mus musculus OX=10090 GN=Strn3 PE=1 SV=1	PF01422//PF08515//PF12090//PF00781//PF00400//PF00343	NF-X1 type zinc finger//Transforming growth factor beta type I GS-motif//Spt20 family//Diacylglycerol kinase catalytic domain//WD domain, G-beta repeat//Carbohydrate phosphorylase	GO:0016310//GO:0007178//GO:0005975//GO:0006355//GO:0009069//GO:0006468	phosphorylation//transmembrane receptor protein serine/threonine kinase signaling pathway//carbohydrate metabolic process//regulation of transcription, DNA-templated//serine family amino acid metabolic process//protein phosphorylation	GO:0005524//GO:0016301//GO:0003700//GO:0008270//GO:0005515//GO:0004675//GO:0003712//GO:0008184	ATP binding//kinase activity//DNA-binding transcription factor activity//zinc ion binding//protein binding//transmembrane receptor protein serine/threonine kinase activity//transcription coregulator activity//glycogen phosphorylase activity	GO:0005667//GO:0016020//GO:0005634//GO:0000124	transcription regulator complex//membrane//nucleus//SAGA complex	KOG0642	Cell-cycle nuclear protein, contains WD-40 repeats
Cluster-1004.0	1108	1024079966	KZV72881.1	477	5.4e-45	hypothetical protein PENSPDRAFT_603611, partial [Peniophora sp. CONT]	--	--	--	--	--	--	--	--	--	--	--	--	--	--	--	--	--	--	--	--	--	--	--
Cluster-1894.9530	749	--	--	--	--	--	--	--	--	--	--	--	--	--	--	--	--	--	--	--	--	--	--	--	--	--	--	--	--
Cluster-1894.8494	936	1024078397	KZV71331.1	1308	2e-141	Isopentenyldiphosphate isomerase [Peniophora sp. CONT]	XM_003037250.1	XM_003037250	283	2.08e-145	Schizophyllum commune H4-8 hypothetical protein, mRNA	K01823	idi, IDI	isopentenyl-diphosphate Delta-isomerase	http://www.genome.jp/dbget-bin/www_bget?ko:K01823	O42641	837	2.3e-88	Isopentenyl-diphosphate Delta-isomerase OS=Phaffia rhodozyma OX=5421 GN=IDI PE=3 SV=1	PF00293	NUDIX domain	--	--	GO:0016787	hydrolase activity	--	--	KOG0142	Isopentenyl pyrophosphate:dimethylallyl pyrophosphate isomerase
Cluster-1739.0	2825	1024083591	KZV76475.1	1756	6.8e-193	hypothetical protein PENSPDRAFT_598401 [Peniophora sp. CONT]	--	--	--	--	--	--	--	--	--	Q6PW23	308	1.5e-26	Interferon-induced GTP-binding protein Mx OS=Epinephelus coioides OX=94232 GN=mx PE=2 SV=1	PF03427//PF01926//PF15750//PF02212//PF01031	Carbohydrate binding domain (family 19)//50S ribosome-binding GTPase//Ubiquitin-binding zinc-finger//Dynamin GTPase effector domain//Dynamin central region	GO:0006032	chitin catabolic process	GO:0043130//GO:0003924//GO:0005525//GO:0008061	ubiquitin binding//GTPase activity//GTP binding//chitin binding	--	--	KOG0446	Vacuolar sorting protein VPS1, dynamin, and related proteins
Cluster-1894.9098	5740	1024079196	KZV72120.1	2920	0	Pkinase-domain-containing protein [Peniophora sp. CONT]	XM_025520442.1	XM_025520442	171	2.38e-82	Acaromyces ingoldii kinase-like protein (FA10DRAFT_263944), mRNA	K08838	STK24_25_MST4	serine/threonine-protein kinase 24/25/MST4	http://www.genome.jp/dbget-bin/www_bget?ko:K08838	O61122	882	8.4e-93	Serine/threonine-protein kinase svkA OS=Dictyostelium discoideum OX=44689 GN=svkA PE=1 SV=1	PF00341//PF00069//PF07714//PF05881//PF07690	PDGF/VEGF domain//Protein kinase domain//Protein tyrosine and serine/threonine kinase//2',3'-cyclic nucleotide 3'-phosphodiesterase (CNP or CNPase)//Major Facilitator Superfamily	GO:0007165//GO:0055085//GO:0009214//GO:0008283//GO:0006468//GO:0040007	signal transduction//transmembrane transport//cyclic nucleotide catabolic process//cell population proliferation//protein phosphorylation//growth	GO:0004113//GO:0022857//GO:0008083//GO:0005524//GO:0004672	2',3'-cyclic-nucleotide 3'-phosphodiesterase activity//transmembrane transporter activity//growth factor activity//ATP binding//protein kinase activity	GO:0016020	membrane	KOG0201	Serine/threonine protein kinase
Cluster-1894.9099	3292	393212292	EJC97793.1	177	9.8e-10	hypothetical protein FOMMEDRAFT_24238, partial [Fomitiporia mediterranea MF3/22]	--	--	--	--	--	--	--	--	--	--	--	--	--	PF03859//PF01585	CG-1 domain//G-patch domain	--	--	GO:0003677//GO:0003676	DNA binding//nucleic acid binding	--	--	--	--
Cluster-1894.9096	2543	1024079616	KZV72535.1	1310	3.2e-141	hypothetical protein PENSPDRAFT_628571 [Peniophora sp. CONT]	--	--	--	--	--	--	--	--	--	--	--	--	--	--	--	--	--	--	--	--	--	--	--
Cluster-1894.9097	1157	1024076654	KZV69612.1	1763	4.3e-194	nuclear distribution protein PAC1 [Peniophora sp. CONT]	--	--	--	--	--	K16794	PAFAH1B1, LIS1	platelet-activating factor acetylhydrolase IB subunit alpha	http://www.genome.jp/dbget-bin/www_bget?ko:K16794	Q4P9P9	1046	1.6e-112	Nuclear distribution protein PAC1 OS=Ustilago maydis (strain 521 / FGSC 9021) OX=237631 GN=PAC1 PE=3 SV=1	PF00400//PF08513	WD domain, G-beta repeat//LisH	--	--	GO:0005515	protein binding	--	--	KOG0295	WD40 repeat-containing protein
Cluster-1894.9094	3453	1024067253	KZV60521.1	1533	6e-167	tryptophanyl-tRNA synthetase [Peniophora sp. CONT]	--	--	--	--	--	K01867	WARS, trpS	tryptophanyl-tRNA synthetase	http://www.genome.jp/dbget-bin/www_bget?ko:K01867	Q9UGM6	727	4.8e-75	Tryptophan--tRNA ligase, mitochondrial OS=Homo sapiens OX=9606 GN=WARS2 PE=1 SV=1	PF01921//PF00579//PF04987//PF00707	tRNA synthetases class I (K)//tRNA synthetases class I (W and Y)//Phosphatidylinositolglycan class N (PIG-N)//Translation initiation factor IF-3, C-terminal domain	GO:0006430//GO:0006413//GO:0009085//GO:0006506//GO:0006418	lysyl-tRNA aminoacylation//translational initiation//lysine biosynthetic process//GPI anchor biosynthetic process//tRNA aminoacylation for protein translation	GO:0004812//GO:0000166//GO:0016740//GO:0005524//GO:0004824	aminoacyl-tRNA ligase activity//nucleotide binding//transferase activity//ATP binding//lysine-tRNA ligase activity	GO:0005789//GO:0005737	endoplasmic reticulum membrane//cytoplasm	KOG2713	Mitochondrial tryptophanyl-tRNA synthetase
Cluster-1894.9095	3865	1024080526	KZV73436.1	4636	0	hypothetical protein PENSPDRAFT_674601 [Peniophora sp. CONT]	--	--	--	--	--	K11858	USP48	ubiquitin carboxyl-terminal hydrolase 48	http://www.genome.jp/dbget-bin/www_bget?ko:K11858	Q5ZM45	521	4.1e-51	Ubiquitin carboxyl-terminal hydrolase 48 OS=Gallus gallus OX=9031 GN=USP48 PE=2 SV=1	PF06337//PF00443//PF00240	DUSP domain//Ubiquitin carboxyl-terminal hydrolase//Ubiquitin family	GO:0006508//GO:0016579	proteolysis//protein deubiquitination	GO:0005515//GO:0004843//GO:0036459	protein binding//thiol-dependent ubiquitin-specific protease activity//thiol-dependent ubiquitinyl hydrolase activity	--	--	KOG1863	Ubiquitin carboxyl-terminal hydrolase
Cluster-1894.9092	1747	1024080455	KZV73365.1	444	5.7e-41	hypothetical protein PENSPDRAFT_750114 [Peniophora sp. CONT]	--	--	--	--	--	--	--	--	--	--	--	--	--	--	--	--	--	--	--	--	--	--	--
Cluster-1894.9093	9395	1557900551	XP_027611154.1	6069	0	hypothetical protein SCP_0214510 [Sparassis crispa]	--	--	--	--	--	--	--	--	--	Q8R151	720	8.4e-74	NFX1-type zinc finger-containing protein 1 OS=Mus musculus OX=10090 GN=Znfx1 PE=1 SV=3	PF09106//PF03137//PF04851//PF12464//PF07690//PF00083	Elongation factor SelB, winged helix//Organic Anion Transporter Polypeptide (OATP) family//Type III restriction enzyme, res subunit//Maltose acetyltransferase//Major Facilitator Superfamily//Sugar (and other) transporter	GO:0001514//GO:0055085//GO:0042967//GO:0006448	selenocysteine incorporation//transmembrane transport//obsolete acyl-carrier-protein biosynthetic process//regulation of translational elongation	GO:0005525//GO:0016407//GO:0003677//GO:0005524//GO:0016787//GO:0003723//GO:0003746//GO:0022857	GTP binding//acetyltransferase activity//DNA binding//ATP binding//hydrolase activity//RNA binding//translation elongation factor activity//transmembrane transporter activity	GO:0005737//GO:0016021//GO:0005840//GO:0016020	cytoplasm//integral component of membrane//ribosome//membrane	KOG1807	Helicases
Cluster-1894.9090	348	--	--	--	--	--	--	--	--	--	--	--	--	--	--	--	--	--	--	--	--	--	--	--	--	--	--	--	--
Cluster-1894.9091	3863	1024068571	KZV61750.1	632	2e-62	hypothetical protein PENSPDRAFT_658679 [Peniophora sp. CONT]	--	--	--	--	--	--	--	--	--	--	--	--	--	--	--	--	--	--	--	--	--	--	--
Cluster-1894.2040	333	1024075838	KZV68809.1	193	1.4e-12	hypothetical protein PENSPDRAFT_686945 [Peniophora sp. CONT]	--	--	--	--	--	--	--	--	--	--	--	--	--	--	--	--	--	--	--	--	--	--	--
Cluster-1894.2041	2668	827765392	KLO19972.1	950	1.8e-99	hypothetical protein SCHPADRAFT_808166, partial [Schizopora paradoxa]	--	--	--	--	--	K15255	PIF1	ATP-dependent DNA helicase PIF1	http://www.genome.jp/dbget-bin/www_bget?ko:K15255	Q9UUA2	850	2e-89	ATP-dependent DNA helicase pfh1 OS=Schizosaccharomyces pombe (strain 972 / ATCC 24843) OX=284812 GN=pfh1 PE=1 SV=1	PF02689//PF05970	Helicase//PIF1-like helicase	GO:0006281//GO:0000723	DNA repair//telomere maintenance	GO:0004386//GO:0005524//GO:0003678	helicase activity//ATP binding//DNA helicase activity	GO:0005657	replication fork	KOG0987	DNA helicase PIF1/RRM3
Cluster-1894.2042	1709	1024079720	KZV72638.1	1379	2.1e-149	aldo-keto reductase [Peniophora sp. CONT]	--	--	--	--	--	--	--	--	--	O14088	591	1.4e-59	Uncharacterized oxidoreductase C2F3.05c OS=Schizosaccharomyces pombe (strain 972 / ATCC 24843) OX=284812 GN=SPAC2F3.05c PE=3 SV=1	--	--	--	--	--	--	--	--	KOG1577	Aldo/keto reductase family proteins
Cluster-1894.2043	5807	1024073981	KZV66987.1	2394	1.5e-266	MFS general substrate transporter [Peniophora sp. CONT]	--	--	--	--	--	--	--	--	--	Q9SIE0	142	5.5e-07	DNA oxidative demethylase ALKBH2 OS=Arabidopsis thaliana OX=3702 GN=ALKBH2 PE=2 SV=2	PF07690//PF00083	Major Facilitator Superfamily//Sugar (and other) transporter	GO:0055085	transmembrane transport	GO:0022857	transmembrane transporter activity	GO:0016021	integral component of membrane	--	--
Cluster-1894.2044	3770	1024067623	KZV60861.1	1821	2.6e-200	aspartate-semialdehyde dehydrogenase [Peniophora sp. CONT]	--	--	--	--	--	K00133	asd	aspartate-semialdehyde dehydrogenase	http://www.genome.jp/dbget-bin/www_bget?ko:K00133	P78780	978	4.1e-104	Probable aspartate-semialdehyde dehydrogenase OS=Schizosaccharomyces pombe (strain 972 / ATCC 24843) OX=284812 GN=SPCC1827.06c PE=1 SV=2	PF02670//PF01118//PF12191//PF02774	1-deoxy-D-xylulose 5-phosphate reductoisomerase//Semialdehyde dehydrogenase, NAD binding domain//Tumour necrosis factor receptor stn_TNFRSF12A_TNFR domain//Semialdehyde dehydrogenase, dimerisation domain	GO:0043065//GO:0055114//GO:0008652	positive regulation of apoptotic process//oxidation-reduction process//cellular amino acid biosynthetic process	GO:0016620//GO:0051287//GO:0070402//GO:0046983//GO:0005515	oxidoreductase activity, acting on the aldehyde or oxo group of donors, NAD or NADP as acceptor//NAD binding//NADPH binding//protein dimerization activity//protein binding	GO:0005886	plasma membrane	KOG4777	Aspartate-semialdehyde dehydrogenase
Cluster-1894.2045	1579	1024082922	KZV75811.1	1149	9.2e-123	NAD(P)-binding protein [Peniophora sp. CONT]	--	--	--	--	--	--	--	--	--	A0A162J3X8	319	4.5e-28	Short chain dehydrogenase citE OS=Monascus ruber OX=89489 GN=citE PE=1 SV=1	PF01370	NAD dependent epimerase/dehydratase family	--	--	GO:0050662//GO:0003824	obsolete coenzyme binding//catalytic activity	--	--	--	--
Cluster-1894.2046	2550	1024084891	KZV77770.1	1192	1.5e-127	DUF6-domain-containing protein [Peniophora sp. CONT]	--	--	--	--	--	--	--	--	--	Q08980	483	6.9e-47	Probable transport protein YPL264C OS=Saccharomyces cerevisiae (strain ATCC 204508 / S288c) OX=559292 GN=YPL264C PE=1 SV=1	PF00892	EamA-like transporter family	--	--	--	--	GO:0016020//GO:0016021	membrane//integral component of membrane	KOG4510	Permease of the drug/metabolite transporter (DMT) superfamily
Cluster-1894.2047	1342	--	--	--	--	--	--	--	--	--	--	--	--	--	--	--	--	--	--	--	--	--	--	--	--	--	--	--	--
Cluster-1894.2048	1092	--	--	--	--	--	--	--	--	--	--	--	--	--	--	--	--	--	--	--	--	--	--	--	--	--	--	--	--
Cluster-1894.2049	2026	1024083549	KZV76433.1	1705	4e-187	hypothetical protein PENSPDRAFT_747623 [Peniophora sp. CONT]	--	--	--	--	--	--	--	--	--	--	--	--	--	PF02687	FtsX-like permease family	--	--	--	--	GO:0016020	membrane	--	--
Cluster-543.0	1035	1024073414	KZV66432.1	783	1.7e-80	hypothetical protein PENSPDRAFT_636956 [Peniophora sp. CONT]	--	--	--	--	--	--	--	--	--	--	--	--	--	--	--	--	--	--	--	--	--	--	--
Cluster-1894.8697	2564	1024082897	KZV75786.1	2411	6.9e-269	hypothetical protein PENSPDRAFT_599441 [Peniophora sp. CONT]	--	--	--	--	--	--	--	--	--	--	--	--	--	PF00069//PF07714	Protein kinase domain//Protein tyrosine and serine/threonine kinase	GO:0006468	protein phosphorylation	GO:0004672//GO:0005524	protein kinase activity//ATP binding	--	--	--	--
Cluster-2049.0	357	1024070263	KZV63368.1	474	3.9e-45	STE3-domain-containing protein [Peniophora sp. CONT]	--	--	--	--	--	K04627	STE3	pheromone a factor receptor	http://www.genome.jp/dbget-bin/www_bget?ko:K04627	Q92275	133	3.7e-07	Pheromone B alpha 1 receptor OS=Schizophyllum commune OX=5334 GN=BAR1 PE=3 SV=2	PF02076	Pheromone A receptor	GO:0007186//GO:0007606//GO:0019236	G protein-coupled receptor signaling pathway//sensory perception of chemical stimulus//response to pheromone	GO:0004932	mating-type factor pheromone receptor activity	GO:0016021	integral component of membrane	--	--
Cluster-2025.0	1130	1024075768	KZV68740.1	795	7.4e-82	hypothetical protein PENSPDRAFT_753894 [Peniophora sp. CONT]	--	--	--	--	--	--	--	--	--	--	--	--	--	--	--	--	--	--	--	--	--	--	--
Cluster-1894.8696	4862	1024069766	KZV62890.1	3267	0	TPR-like protein [Peniophora sp. CONT]	--	--	--	--	--	--	--	--	--	--	--	--	--	PF09488	Mannosyl-3-phosphoglycerate synthase (osmo_MPGsynth)	GO:0051479	mannosylglycerate biosynthetic process	GO:0050504	mannosyl-3-phosphoglycerate synthase activity	GO:0005737	cytoplasm	--	--
Cluster-2308.0	505	--	--	--	--	--	--	--	--	--	--	--	--	--	--	--	--	--	--	--	--	--	--	--	--	--	--	--	--
Cluster-1894.8694	3629	1024068618	KZV61794.1	2921	0	hypothetical protein PENSPDRAFT_693073 [Peniophora sp. CONT]	--	--	--	--	--	--	--	--	--	--	--	--	--	PF11575//PF00707	FhuF 2Fe-2S C-terminal domain//Translation initiation factor IF-3, C-terminal domain	GO:0006413	translational initiation	GO:0051537	2 iron, 2 sulfur cluster binding	--	--	--	--
Cluster-567.2	1001	1024073227	KZV66249.1	776	1e-79	TPR-like protein [Peniophora sp. CONT]	--	--	--	--	--	--	--	--	--	--	--	--	--	PF03974//PF08533	Ecotin//Beta-galactosidase C-terminal domain	GO:0006012//GO:0006687//GO:0006027//GO:0046486	galactose metabolic process//glycosphingolipid metabolic process//glycosaminoglycan catabolic process//glycerolipid metabolic process	GO:0004565//GO:0004867	beta-galactosidase activity//serine-type endopeptidase inhibitor activity	GO:0009341	beta-galactosidase complex	--	--
Cluster-567.0	471	1024066593	KZV59939.1	248	8.2e-19	hypothetical protein PENSPDRAFT_594675 [Peniophora sp. CONT]	--	--	--	--	--	--	--	--	--	--	--	--	--	--	--	--	--	--	--	--	--	--	--
Cluster-567.1	920	1024066851	KZV60161.1	437	1.9e-40	TPR-like protein [Peniophora sp. CONT]	--	--	--	--	--	--	--	--	--	--	--	--	--	PF13181//PF13176//PF00515	Tetratricopeptide repeat//Tetratricopeptide repeat//Tetratricopeptide repeat	--	--	GO:0005515	protein binding	--	--	--	--
Cluster-1072.0	642	--	--	--	--	--	--	--	--	--	--	--	--	--	--	--	--	--	--	--	--	--	--	--	--	--	--	--	--
Cluster-1894.9703	2027	--	--	--	--	--	--	--	--	--	--	--	--	--	--	--	--	--	--	--	--	--	--	--	--	--	--	--	--
Cluster-2388.0	1114	1024077200	KZV70150.1	806	3.8e-83	hypothetical protein PENSPDRAFT_752835 [Peniophora sp. CONT]	--	--	--	--	--	--	--	--	--	--	--	--	--	PF11802//PF00004//PF00931//PF00910	Centromere-associated protein K//ATPase family associated with various cellular activities (AAA)//NB-ARC domain//RNA helicase	GO:0051382	kinetochore assembly	GO:0003723//GO:0003724//GO:0005524//GO:0043531	RNA binding//RNA helicase activity//ATP binding//ADP binding	GO:0005634	nucleus	--	--
Cluster-1894.9535	5578	1024082341	KZV75234.1	1968	3.5e-217	Bicupin, oxalate decarboxylase/oxidase [Peniophora sp. CONT]	--	--	--	--	--	--	--	--	--	O34714	1057	4.2e-113	Oxalate decarboxylase OxdC OS=Bacillus subtilis (strain 168) OX=224308 GN=oxdC PE=1 SV=1	PF00190//PF01050//PF07174//PF02311//PF03079	Cupin//Mannose-6-phosphate isomerase//Fibronectin-attachment protein (FAP)//AraC-like ligand binding domain//ARD/ARD' family	GO:0055114//GO:0006355//GO:0005976	oxidation-reduction process//regulation of transcription, DNA-templated//polysaccharide metabolic process	GO:0050840//GO:0010309//GO:0045735//GO:0016779	extracellular matrix binding//acireductone dioxygenase [iron(II)-requiring] activity//nutrient reservoir activity//nucleotidyltransferase activity	GO:0005576	extracellular region	--	--
Cluster-1894.2224	1525	1024084089	KZV76970.1	161	3.3e-08	hypothetical protein PENSPDRAFT_568749 [Peniophora sp. CONT]	--	--	--	--	--	--	--	--	--	--	--	--	--	PF00015	Methyl-accepting chemotaxis protein (MCP) signalling domain	GO:0007165	signal transduction	--	--	GO:0016020	membrane	--	--
Cluster-1894.2225	4213	1024084664	KZV77543.1	2226	3.2e-247	hypothetical protein PENSPDRAFT_645189 [Peniophora sp. CONT]	--	--	--	--	--	K08789	MAST	microtubule-associated serine/threonine kinase	http://www.genome.jp/dbget-bin/www_bget?ko:K08789	P54644	224	1.2e-16	RAC family serine/threonine-protein kinase homolog OS=Dictyostelium discoideum OX=44689 GN=pkbA PE=1 SV=1	PF00069//PF07714	Protein kinase domain//Protein tyrosine and serine/threonine kinase	GO:0006468	protein phosphorylation	GO:0005524//GO:0004672	ATP binding//protein kinase activity	--	--	--	--
Cluster-1894.2226	2368	1024073239	KZV66261.1	767	2.7e-78	hypothetical protein PENSPDRAFT_637191 [Peniophora sp. CONT]	--	--	--	--	--	--	--	--	--	--	--	--	--	PF09029//PF07831	5-aminolevulinate synthase presequence//Pyrimidine nucleoside phosphorylase C-terminal domain	GO:0042967//GO:0006566//GO:0006778//GO:0006783//GO:0006563//GO:0006544//GO:0006213	obsolete acyl-carrier-protein biosynthetic process//threonine metabolic process//porphyrin-containing compound metabolic process//heme biosynthetic process//L-serine metabolic process//glycine metabolic process//pyrimidine nucleoside metabolic process	GO:0016763//GO:0030170//GO:0003870	transferase activity, transferring pentosyl groups//pyridoxal phosphate binding//5-aminolevulinate synthase activity	GO:0005759	mitochondrial matrix	--	--
Cluster-1894.2227	4451	1024077296	KZV70244.1	5692	0	hypothetical protein PENSPDRAFT_651644 [Peniophora sp. CONT]	XM_007393464.1	XM_007393464	66	4.32e-24	Phanerochaete carnosa HHB-10118-sp hypothetical protein (PHACADRAFT_116921), mRNA	--	--	--	--	P53049	1750	1.5e-193	Oligomycin resistance ATP-dependent permease YOR1 OS=Saccharomyces cerevisiae (strain ATCC 204508 / S288c) OX=559292 GN=YOR1 PE=1 SV=1	PF13304//PF01580//PF03193//PF00664//PF00005//PF01926//PF02367	AAA domain, putative AbiEii toxin, Type IV TA system//FtsK/SpoIIIE family//RsgA GTPase//ABC transporter transmembrane region//ABC transporter//50S ribosome-binding GTPase//Threonylcarbamoyl adenosine biosynthesis protein TsaE	GO:0055085//GO:0006810//GO:0002949	transmembrane transport//transport//tRNA threonylcarbamoyladenosine modification	GO:0000166//GO:0042626//GO:0016887//GO:0005525//GO:0003677//GO:0003924//GO:0005524	nucleotide binding//ATPase-coupled transmembrane transporter activity//ATPase activity//GTP binding//DNA binding//GTPase activity//ATP binding	GO:0016021	integral component of membrane	KOG0054	Multidrug resistance-associated protein/mitoxantrone resistance protein, ABC superfamily
Cluster-1894.2220	5269	1024077687	KZV70630.1	2062	4.2e-228	hypothetical protein PENSPDRAFT_752430 [Peniophora sp. CONT]	--	--	--	--	--	--	--	--	--	--	--	--	--	PF01926//PF00005//PF15360//PF03193	50S ribosome-binding GTPase//ABC transporter//APJ endogenous ligand//RsgA GTPase	GO:0007165	signal transduction	GO:0016887//GO:0003924//GO:0005525//GO:0005524//GO:0005179//GO:0031704	ATPase activity//GTPase activity//GTP binding//ATP binding//hormone activity//apelin receptor binding	--	--	--	--
Cluster-1894.2221	1461	1024081909	KZV74806.1	1987	5.7e-220	chorismate synthase [Peniophora sp. CONT]	XM_014322224.1	XM_014322224	162	6.02e-78	Trichosporon asahii var. asahii CBS 2479 chorismate synthase partial mRNA	K01736	aroC	chorismate synthase	http://www.genome.jp/dbget-bin/www_bget?ko:K01736	O74413	1343	7.5e-147	Chorismate synthase OS=Schizosaccharomyces pombe (strain 972 / ATCC 24843) OX=284812 GN=SPCC1223.14 PE=3 SV=2	PF01264	Chorismate synthase	GO:0009094//GO:0009073//GO:0000162//GO:0006571	L-phenylalanine biosynthetic process//aromatic amino acid family biosynthetic process//tryptophan biosynthetic process//tyrosine biosynthetic process	GO:0004107	chorismate synthase activity	--	--	KOG4492	Chorismate synthase
Cluster-1894.2222	1655	1608101244	TFY82430.1	1014	4.3e-107	hypothetical protein EWM64_g1589 [Hericium alpestre]	--	--	--	--	--	K04627	STE3	pheromone a factor receptor	http://www.genome.jp/dbget-bin/www_bget?ko:K04627	P78741	838	3.1e-88	Pheromone B beta 1 receptor OS=Schizophyllum commune OX=5334 GN=BBR1 PE=3 SV=2	PF02076	Pheromone A receptor	GO:0019236//GO:0007606//GO:0007186	response to pheromone//sensory perception of chemical stimulus//G protein-coupled receptor signaling pathway	GO:0004932	mating-type factor pheromone receptor activity	GO:0016021	integral component of membrane	--	--
Cluster-1894.2223	1876	1024067517	KZV60763.1	465	2.3e-43	hypothetical protein PENSPDRAFT_659386 [Peniophora sp. CONT]	--	--	--	--	--	K17815	EXO5	exonuclease V	http://www.genome.jp/dbget-bin/www_bget?ko:K17815	--	--	--	--	PF08288//PF09810//PF00272	PIGA (GPI anchor biosynthesis)//Exonuclease V - a 5' deoxyribonuclease//Cecropin family	GO:0019731//GO:0006308//GO:0006506	antibacterial humoral response//DNA catabolic process//GPI anchor biosynthetic process	GO:0045145	single-stranded DNA 5'-3' exodeoxyribonuclease activity	GO:0005576	extracellular region	--	--
Cluster-1894.2228	504	1024072158	KZV65205.1	152	1.2e-07	hypothetical protein PENSPDRAFT_756677 [Peniophora sp. CONT]	--	--	--	--	--	--	--	--	--	--	--	--	--	--	--	--	--	--	--	--	--	--	--
Cluster-1894.2229	1037	1024083967	KZV76849.1	1269	7.3e-137	alpha/beta-hydrolase [Peniophora sp. CONT]	--	--	--	--	--	--	--	--	--	P39721	330	1.6e-29	Protein AIM2 OS=Saccharomyces cerevisiae (strain ATCC 204508 / S288c) OX=559292 GN=AIM2 PE=1 SV=1	PF01738	Dienelactone hydrolase family	--	--	GO:0016787	hydrolase activity	--	--	KOG3043	Predicted hydrolase related to dienelactone hydrolase
Cluster-1894.9534	2354	1024070012	KZV63126.1	173	2e-09	hypothetical protein PENSPDRAFT_221766 [Peniophora sp. CONT]	--	--	--	--	--	--	--	--	--	--	--	--	--	PF06667	Phage shock protein B	GO:0009271//GO:0006355	phage shock//regulation of transcription, DNA-templated	--	--	--	--	--	--
Cluster-2200.0	681	--	--	--	--	--	--	--	--	--	--	--	--	--	--	--	--	--	--	PF01267	F-actin capping protein alpha subunit	GO:0051016	barbed-end actin filament capping	--	--	GO:0008290	F-actin capping protein complex	--	--
Cluster-1894.6201	2281	--	--	--	--	--	--	--	--	--	--	--	--	--	--	--	--	--	--	PF00858	Amiloride-sensitive sodium channel	GO:0006814	sodium ion transport	GO:0005272	sodium channel activity	GO:0016020	membrane	--	--
Cluster-1922.0	333	1024082909	KZV75798.1	226	2.1e-16	hypothetical protein PENSPDRAFT_748217 [Peniophora sp. CONT]	--	--	--	--	--	--	--	--	--	--	--	--	--	--	--	--	--	--	--	--	--	--	--
Cluster-1894.3793	1715	1024068762	KZV61931.1	549	3.7e-53	hypothetical protein PENSPDRAFT_692944 [Peniophora sp. CONT]	--	--	--	--	--	K03938	NDUFS5	NADH dehydrogenase (ubiquinone) Fe-S protein 5	http://www.genome.jp/dbget-bin/www_bget?ko:K03938	O82238	151	1.5e-08	NADH dehydrogenase [ubiquinone] iron-sulfur protein 5-A OS=Arabidopsis thaliana OX=3702 GN=At2g47690 PE=3 SV=1	--	--	--	--	--	--	--	--	--	--
Cluster-1894.3792	1510	1024079019	KZV71945.1	1794	1.4e-197	proteasome 26S subunit [Peniophora sp. CONT]	XM_007300657.1	XM_007300657	84	1.43e-34	Stereum hirsutum FP-91666 SS1 PCI-domain-containing protein (STEHIDRAFT_118723), mRNA	K03037	PSMD6, RPN7	26S proteasome regulatory subunit N7	http://www.genome.jp/dbget-bin/www_bget?ko:K03037	Q99JI4	819	4.5e-86	26S proteasome non-ATPase regulatory subunit 6 OS=Mus musculus OX=10090 GN=Psmd6 PE=1 SV=1	PF00745	Glutamyl-tRNAGlu reductase, dimerisation domain	GO:0055114//GO:0033014	oxidation-reduction process//tetrapyrrole biosynthetic process	GO:0050661//GO:0008883	NADP binding//glutamyl-tRNA reductase activity	--	--	KOG0687	26S proteasome regulatory complex, subunit RPN7/PSMD6
Cluster-1894.3791	4181	1024070307	KZV63411.1	1762	2e-193	hypothetical protein PENSPDRAFT_589924 [Peniophora sp. CONT]	--	--	--	--	--	K11761	NPL6, RSC7	chromatin structure-remodeling complex protein RSC7	http://www.genome.jp/dbget-bin/www_bget?ko:K11761	P32832	287	6.1e-24	Chromatin structure-remodeling complex subunit RSC7 OS=Saccharomyces cerevisiae (strain ATCC 204508 / S288c) OX=559292 GN=NPL6 PE=1 SV=1	PF01695//PF00580//PF01443//PF00005//PF00004//PF04851//PF00270//PF02562//PF00448//PF01580	IstB-like ATP binding protein//UvrD/REP helicase N-terminal domain//Viral (Superfamily 1) RNA helicase//ABC transporter//ATPase family associated with various cellular activities (AAA)//Type III restriction enzyme, res subunit//DEAD/DEAH box helicase//PhoH-like protein//SRP54-type protein, GTPase domain//FtsK/SpoIIIE family	GO:0006614	SRP-dependent cotranslational protein targeting to membrane	GO:0000166//GO:0016887//GO:0003676//GO:0005524//GO:0016787//GO:0003677//GO:0005525	nucleotide binding//ATPase activity//nucleic acid binding//ATP binding//hydrolase activity//DNA binding//GTP binding	--	--	--	--
Cluster-1894.3790	774	1024076102	KZV69068.1	149	4.1e-07	hypothetical protein PENSPDRAFT_492325 [Peniophora sp. CONT]	--	--	--	--	--	--	--	--	--	--	--	--	--	--	--	--	--	--	--	--	--	--	--
Cluster-1894.3797	3847	1024078421	KZV71355.1	723	5.6e-73	hypothetical protein PENSPDRAFT_412059 [Peniophora sp. CONT]	--	--	--	--	--	K03939	NDUFS6	NADH dehydrogenase (ubiquinone) Fe-S protein 6	http://www.genome.jp/dbget-bin/www_bget?ko:K03939	Q5AUI1	160	3e-09	Lactobacillus shifted protein OS=Emericella nidulans (strain FGSC A4 / ATCC 38163 / CBS 112.46 / NRRL 194 / M139) OX=227321 GN=lbsA PE=1 SV=1	PF15761	Immortalisation up-regulated protein	--	--	--	--	GO:0005634	nucleus	--	--
Cluster-1894.3796	3476	1024069587	KZV62719.1	1838	2.6e-202	SET domain-containing protein [Peniophora sp. CONT]	--	--	--	--	--	K20813	TDG	thymine-DNA glycosylase	http://www.genome.jp/dbget-bin/www_bget?ko:K20813	Q13569	295	6e-25	G/T mismatch-specific thymine DNA glycosylase OS=Homo sapiens OX=9606 GN=TDG PE=1 SV=2	PF00856//PF03910	SET domain//Adenovirus minor core protein PV	--	--	GO:0003677//GO:0005515	DNA binding//protein binding	GO:0019012	virion	KOG1079	Transcriptional repressor EZH1
Cluster-1894.3795	4620	1024067616	KZV60855.1	1304	2.9e-140	GMC oxidoreductase [Peniophora sp. CONT]	--	--	--	--	--	--	--	--	--	Q0R4L2	418	4.3e-39	Pyranose dehydrogenase 3 OS=Leucoagaricus meleagris OX=201219 GN=pdh3 PE=2 SV=1	PF02254//PF01494//PF01266//PF00732//PF07992	TrkA-N domain//FAD binding domain//FAD dependent oxidoreductase//GMC oxidoreductase//Pyridine nucleotide-disulphide oxidoreductase	GO:0006813//GO:0055114	potassium ion transport//oxidation-reduction process	GO:0016614//GO:0050660//GO:0016491//GO:0071949	oxidoreductase activity, acting on CH-OH group of donors//flavin adenine dinucleotide binding//oxidoreductase activity//FAD binding	--	--	KOG1238	Glucose dehydrogenase/choline dehydrogenase/mandelonitrile lyase (GMC oxidoreductase family)
Cluster-1894.3794	9620	1024079872	KZV72788.1	911	2.2e-94	MFS general substrate transporter [Peniophora sp. CONT]	--	--	--	--	--	--	--	--	--	Q5AUY2	432	2.1e-40	MFS-type transporter dbaD OS=Emericella nidulans (strain FGSC A4 / ATCC 38163 / CBS 112.46 / NRRL 194 / M139) OX=227321 GN=dbaD PE=2 SV=1	PF14865//PF07690	Macin//Major Facilitator Superfamily	GO:0055085//GO:0006952	transmembrane transport//defense response	GO:0022857	transmembrane transporter activity	--	--	KOG2504	Monocarboxylate transporter
Cluster-1894.3799	1687	1024082739	KZV75629.1	2055	8.6e-228	CNDP dipeptidase [Peniophora sp. CONT]	XM_022622228.1	XM_022622228	49	4.57e-15	Colletotrichum orchidophilum peptidase family M20/M25/M40 (CORC01_10601), partial mRNA	K15428	DUG1	Cys-Gly metallodipeptidase DUG1	http://www.genome.jp/dbget-bin/www_bget?ko:K15428	Q5R432	1121	4.8e-121	Cytosolic non-specific dipeptidase OS=Pongo abelii OX=9601 GN=CNDP2 PE=2 SV=1	PF01546	Peptidase family M20/M25/M40	--	--	GO:0016787	hydrolase activity	--	--	KOG2276	Metalloexopeptidases
Cluster-1894.3798	3142	1024081543	KZV74443.1	2040	8.8e-226	hypothetical protein PENSPDRAFT_732338 [Peniophora sp. CONT]	--	--	--	--	--	K03141	TFIIH1, GTF2H1, TFB1	transcription initiation factor TFIIH subunit 1	http://www.genome.jp/dbget-bin/www_bget?ko:K03141	Q6C097	474	9.4e-46	Porphobilinogen deaminase OS=Yarrowia lipolytica (strain CLIB 122 / E 150) OX=284591 GN=HEM3 PE=3 SV=1	PF00050//PF02459//PF01379//PF03900	Kazal-type serine protease inhibitor domain//Adenoviral DNA terminal protein//Porphobilinogen deaminase, dipyromethane cofactor binding domain//Porphobilinogen deaminase, C-terminal domain	GO:0006260//GO:0015994//GO:0033014	DNA replication//chlorophyll metabolic process//tetrapyrrole biosynthetic process	GO:0003677//GO:0004418//GO:0005515	DNA binding//hydroxymethylbilane synthase activity//protein binding	--	--	KOG2074	RNA polymerase II transcription initiation/nucleotide excision repair factor TFIIH, subunit TFB1
Cluster-1894.8483	8109	1024075829	KZV68800.1	4120	0	glycosyltransferase family 2 protein [Peniophora sp. CONT]	MH431573.1	MH431573	471	0	Ganoderma lucidum cytochrome P450 reductase (GLCPR) mRNA, complete cds	K00327	POR	NADPH-ferrihemoprotein reductase	http://www.genome.jp/dbget-bin/www_bget?ko:K00327	Q9HDG2	2882	0	NADPH--cytochrome P450 reductase OS=Phanerochaete chrysosporium OX=5306 GN=CPR PE=2 SV=1	PF00258//PF00175//PF01501//PF01073//PF07931//PF00667//PF01370	Flavodoxin//Oxidoreductase NAD-binding domain//Glycosyl transferase family 8//3-beta hydroxysteroid dehydrogenase/isomerase family//Chloramphenicol phosphotransferase-like protein//FAD binding domain//NAD dependent epimerase/dehydratase family	GO:0008210//GO:0006694//GO:0055114//GO:0008207//GO:0008209	estrogen metabolic process//steroid biosynthetic process//oxidation-reduction process//C21-steroid hormone metabolic process//androgen metabolic process	GO:0016616//GO:0016757//GO:0016491//GO:0010181//GO:0003824//GO:0050662//GO:0003854//GO:0005524//GO:0016740	oxidoreductase activity, acting on the CH-OH group of donors, NAD or NADP as acceptor//transferase activity, transferring glycosyl groups//oxidoreductase activity//FMN binding//catalytic activity//obsolete coenzyme binding//3-beta-hydroxy-delta5-steroid dehydrogenase activity//ATP binding//transferase activity	--	--	KOG1158	NADP/FAD dependent oxidoreductase
Cluster-1507.0	2330	1024075640	KZV68614.1	524	4e-50	hypothetical protein PENSPDRAFT_687072 [Peniophora sp. CONT]	--	--	--	--	--	--	--	--	--	--	--	--	--	--	--	--	--	--	--	--	--	--	--
Cluster-2417.0	917	1024074517	KZV67512.1	997	2.3e-105	acyl-CoA N-acyltransferase [Peniophora sp. CONT]	--	--	--	--	--	--	--	--	--	--	--	--	--	PF13302	Acetyltransferase (GNAT) domain	GO:0042967	obsolete acyl-carrier-protein biosynthetic process	GO:0008080	N-acetyltransferase activity	--	--	--	--
Cluster-2136.0	1465	--	--	--	--	--	--	--	--	--	--	--	--	--	--	--	--	--	--	--	--	--	--	--	--	--	--	--	--
Cluster-1894.7472	2312	1024079987	KZV72902.1	2445	7.1e-273	dicarbixylic amino acid permease [Peniophora sp. CONT]	--	--	--	--	--	K16261	YAT	yeast amino acid transporter	http://www.genome.jp/dbget-bin/www_bget?ko:K16261	P53388	1129	7.8e-122	Dicarboxylic amino acid permease OS=Saccharomyces cerevisiae (strain ATCC 204508 / S288c) OX=559292 GN=DIP5 PE=1 SV=1	PF13520//PF00324	Amino acid permease//Amino acid permease	GO:0055085	transmembrane transport	GO:0022857	transmembrane transporter activity	GO:0016020	membrane	--	--
Cluster-1894.7473	5941	1024067079	KZV60364.1	628	9e-62	hypothetical protein PENSPDRAFT_671723 [Peniophora sp. CONT]	--	--	--	--	--	--	--	--	--	--	--	--	--	PF03063//PF04147//PF00937	Prismane/CO dehydrogenase family//Nop14-like family//Coronavirus nucleocapsid	GO:0055114	oxidation-reduction process	GO:0016491	oxidoreductase activity	GO:0019013//GO:0032040	viral nucleocapsid//small-subunit processome	--	--
Cluster-21.0	312	--	--	--	--	--	--	--	--	--	--	--	--	--	--	--	--	--	--	--	--	--	--	--	--	--	--	--	--
Cluster-1894.7471	1905	1024074074	KZV67078.1	1158	1e-123	hypothetical protein PENSPDRAFT_688416 [Peniophora sp. CONT]	--	--	--	--	--	--	--	--	--	--	--	--	--	--	--	--	--	--	--	--	--	--	--
Cluster-1894.7476	2931	1024078153	KZV71090.1	2839	0	carboxylesterase [Peniophora sp. CONT]	--	--	--	--	--	--	--	--	--	Q8BK48	391	3.7e-36	Pyrethroid hydrolase Ces2e OS=Mus musculus OX=10090 GN=Ces2e PE=1 SV=1	PF00326//PF02268//PF07859	Prolyl oligopeptidase family//Transcription initiation factor IIA, gamma subunit, helical domain//alpha/beta hydrolase fold	GO:0006367//GO:0006508	transcription initiation from RNA polymerase II promoter//proteolysis	GO:0016787//GO:0008236	hydrolase activity//serine-type peptidase activity	GO:0005672	transcription factor TFIIA complex	KOG1516	Carboxylesterase and related proteins
Cluster-1894.7477	7379	1024069350	KZV62493.1	2941	0	hypothetical protein PENSPDRAFT_758676 [Peniophora sp. CONT]	--	--	--	--	--	K06671	STAG1_2, SCC3, IRR1	cohesin complex subunit SA-1/2	http://www.genome.jp/dbget-bin/www_bget?ko:K06671	P46030	520	1e-50	Peptide transporter PTR2 OS=Candida albicans OX=5476 GN=PTR2 PE=3 SV=1	PF07947//PF00854//PF01056	YhhN family//POT family//Myc amino-terminal region	GO:0006355//GO:0055085	regulation of transcription, DNA-templated//transmembrane transport	GO:0022857//GO:0003700	transmembrane transporter activity//DNA-binding transcription factor activity	GO:0005667//GO:0016021//GO:0016020	transcription regulator complex//integral component of membrane//membrane	KOG2011	Sister chromatid cohesion complex Cohesin, subunit STAG/IRR1/SCC3
Cluster-1894.7474	2293	1024079563	KZV72483.1	2106	1.4e-233	HCP-like protein [Peniophora sp. CONT]	XM_007764279.1	XM_007764279	313	1.09e-161	Coniophora puteana RWD-64-598 SS2 HCP-like protein partial mRNA	--	--	--	--	P34226	543	6.9e-54	Protein SKT5 OS=Saccharomyces cerevisiae (strain ATCC 204508 / S288c) OX=559292 GN=SKT5 PE=1 SV=1	PF13174//PF08038	Tetratricopeptide repeat//TOM7 family	GO:0030150	protein import into mitochondrial matrix	GO:0005515	protein binding	GO:0005742	mitochondrial outer membrane translocase complex	KOG1550	Extracellular protein SEL-1 and related proteins
Cluster-410.0	1084	--	--	--	--	--	--	--	--	--	--	--	--	--	--	--	--	--	--	--	--	--	--	--	--	--	--	--	--
Cluster-1894.9536	1628	1024080250	KZV73162.1	604	1.5e-59	hypothetical protein PENSPDRAFT_309932 [Peniophora sp. CONT]	--	--	--	--	--	--	--	--	--	--	--	--	--	PF16839	Nematode antimicrobial peptide	GO:0098542	defense response to other organism	--	--	--	--	--	--
Cluster-1894.7478	1800	1024068114	KZV61319.1	1365	9.4e-148	alpha-ketoacid dehydrogenase kinase [Peniophora sp. CONT]	--	--	--	--	--	K03061	PSMC2, RPT1	26S proteasome regulatory subunit T1	http://www.genome.jp/dbget-bin/www_bget?ko:K03061	O55028	351	9.9e-32	[3-methyl-2-oxobutanoate dehydrogenase [lipoamide]] kinase, mitochondrial OS=Mus musculus OX=10090 GN=Bckdk PE=1 SV=1	PF05923//PF00833	APC repeat//Ribosomal S17	GO:0016055//GO:0006412//GO:0042254	Wnt signaling pathway//translation//ribosome biogenesis	GO:0003735	structural constituent of ribosome	GO:0005840	ribosome	KOG0787	Dehydrogenase kinase
Cluster-1894.7479	10318	1024075218	KZV68200.1	2808	0	hypothetical protein PENSPDRAFT_687472 [Peniophora sp. CONT]	XM_003029320.1	XM_003029320	489	0	Schizophyllum commune H4-8 glycosyltransferase family 20 protein, mRNA	K00697	otsA	trehalose 6-phosphate synthase	http://www.genome.jp/dbget-bin/www_bget?ko:K00697	O59921	1734	2.4e-191	Alpha,alpha-trehalose-phosphate synthase [UDP-forming] OS=Emericella nidulans (strain FGSC A4 / ATCC 38163 / CBS 112.46 / NRRL 194 / M139) OX=227321 GN=tpsA PE=3 SV=1	PF12937//PF00466//PF06257//PF00982//PF00646	F-box-like//Ribosomal protein L10//Biofilm formation stimulator VEG//Glycosyltransferase family 20//F-box domain	GO:0005992//GO:0042254//GO:0006355	trehalose biosynthetic process//ribosome biogenesis//regulation of transcription, DNA-templated	GO:0005515//GO:0003824	protein binding//catalytic activity	--	--	KOG1050	Trehalose-6-phosphate synthase component TPS1 and related subunits
Cluster-942.0	340	1024081408	KZV74309.1	252	2e-19	glycoside hydrolase family 71 protein [Peniophora sp. CONT]	--	--	--	--	--	K08254	E3.2.1.59	glucan endo-1,3-alpha-glucosidase	http://www.genome.jp/dbget-bin/www_bget?ko:K08254	--	--	--	--	PF03659	Glycosyl hydrolase family 71	--	--	GO:0016787	hydrolase activity	--	--	--	--
Cluster-1894.4773	1606	1024082872	KZV75761.1	1395	2.8e-151	Creatinase/aminopeptidase [Peniophora sp. CONT]	--	--	--	--	--	--	--	--	--	Q9UUD8	350	1.2e-31	Uncharacterized peptidase C18A7.01 OS=Schizosaccharomyces pombe (strain 972 / ATCC 24843) OX=284812 GN=SPBC18A7.01 PE=3 SV=1	--	--	--	--	--	--	--	--	KOG2413	Xaa-Pro aminopeptidase
Cluster-2173.0	1549	1024082043	KZV74939.1	409	5.8e-37	hypothetical protein PENSPDRAFT_749032 [Peniophora sp. CONT]	--	--	--	--	--	--	--	--	--	--	--	--	--	PF01275//PF06645	Myelin proteolipid protein (PLP or lipophilin)//Microsomal signal peptidase 12 kDa subunit (SPC12)	GO:0006465	signal peptide processing	GO:0008233	peptidase activity	GO:0005787//GO:0016021	signal peptidase complex//integral component of membrane	--	--
Cluster-2228.0	368	1024075223	KZV68205.1	367	1e-32	hypothetical protein PENSPDRAFT_754325 [Peniophora sp. CONT]	--	--	--	--	--	--	--	--	--	--	--	--	--	--	--	--	--	--	--	--	--	--	--
Cluster-1894.3577	4190	1024080333	KZV73245.1	3990	0	hypothetical protein PENSPDRAFT_627695 [Peniophora sp. CONT]	--	--	--	--	--	--	--	--	--	Q9USY2	621	1.1e-62	Uncharacterized RNA-binding protein C1861.04c OS=Schizosaccharomyces pombe (strain 972 / ATCC 24843) OX=284812 GN=SPBC1861.04c PE=4 SV=1	PF16367//PF00076//PF05843	RNA recognition motif//RNA recognition motif. (a.k.a. RRM, RBD, or RNP domain)//Suppressor of forked protein (Suf)	GO:0006397	mRNA processing	GO:0003676	nucleic acid binding	GO:0005634	nucleus	KOG0128	RNA-binding protein SART3 (RRM superfamily)
Cluster-1894.3576	1763	1024079642	KZV72561.1	1240	2.9e-133	hypothetical protein PENSPDRAFT_353582 [Peniophora sp. CONT]	--	--	--	--	--	K15178	RTF1	RNA polymerase-associated protein RTF1	http://www.genome.jp/dbget-bin/www_bget?ko:K15178	O94667	272	1.4e-22	RNA polymerase-associated protein C651.09c OS=Schizosaccharomyces pombe (strain 972 / ATCC 24843) OX=284812 GN=SPBC651.09c PE=1 SV=1	PF03126	Plus-3 domain	--	--	GO:0003677	DNA binding	--	--	KOG2402	Paf1/RNA polymerase II complex, RTF1 component (involved in regulation of TATA box-binding protein)
Cluster-1894.3575	10014	1024068089	KZV61296.1	9852	0	hypothetical protein PENSPDRAFT_693529 [Peniophora sp. CONT]	--	--	--	--	--	--	--	--	--	--	--	--	--	PF08092//PF07713//PF07648//PF03483//PF04739	Magi peptide toxin family//Protein of unknown function (DUF1604)//Kazal-type serine protease inhibitor domain//B3/4 domain//5'-AMP-activated protein kinase beta subunit, interaction domain	GO:0006397//GO:0009094//GO:0000162//GO:0006571//GO:0006432//GO:0006810	mRNA processing//L-phenylalanine biosynthetic process//tryptophan biosynthetic process//tyrosine biosynthetic process//phenylalanyl-tRNA aminoacylation//transport	GO:0005515//GO:0004826//GO:0019871//GO:0003723	protein binding//phenylalanine-tRNA ligase activity//sodium channel inhibitor activity//RNA binding	GO:0005576//GO:0009328	extracellular region//phenylalanine-tRNA ligase complex	--	--
Cluster-1050.0	424	--	--	--	--	--	--	--	--	--	--	--	--	--	--	--	--	--	--	--	--	--	--	--	--	--	--	--	--
Cluster-1894.3573	2355	1024066873	KZV60181.1	1500	2.7e-163	hypothetical protein PENSPDRAFT_659737 [Peniophora sp. CONT]	--	--	--	--	--	--	--	--	--	--	--	--	--	PF12937	F-box-like	--	--	GO:0005515	protein binding	--	--	--	--
Cluster-1894.3572	3210	1024084615	KZV77494.1	3002	0	hypothetical protein PENSPDRAFT_679049 [Peniophora sp. CONT]	--	--	--	--	--	--	--	--	--	--	--	--	--	--	--	--	--	--	--	--	--	--	--
Cluster-1894.3571	1352	--	--	--	--	--	--	--	--	--	--	--	--	--	--	--	--	--	--	PF00424	REV protein (anti-repression trans-activator protein)	GO:0006355	regulation of transcription, DNA-templated	GO:0003700	DNA-binding transcription factor activity	GO:0005667//GO:0042025	transcription regulator complex//host cell nucleus	--	--
Cluster-1894.3570	1886	1024082816	KZV75706.1	2604	2.1e-291	glycosyltransferase family 69 protein [Peniophora sp. CONT]	XM_007872482.1	XM_007872482	279	7.12e-143	Gloeophyllum trabeum ATCC 11539 hypothetical protein mRNA	K13690	CMT1	alpha-1,3-mannosyltransferase	http://www.genome.jp/dbget-bin/www_bget?ko:K13690	Q6U1Z4	367	1.4e-33	Alpha-1,3-mannosyltransferase CMT1 OS=Cryptococcus neoformans var. neoformans serotype D (strain JEC21 / ATCC MYA-565) OX=214684 GN=CMT1 PE=1 SV=1	--	--	--	--	--	--	--	--	--	--
Cluster-1894.4073	1070	1024074784	KZV67774.1	1539	3.7e-168	bub2 protein [Peniophora sp. CONT]	--	--	--	--	--	K02179	BUB2	cell cycle arrest protein BUB2	http://www.genome.jp/dbget-bin/www_bget?ko:K02179	P36618	658	1.5e-67	Cell division control protein 16 OS=Schizosaccharomyces pombe (strain 972 / ATCC 24843) OX=284812 GN=cdc16 PE=1 SV=1	--	--	--	--	--	--	--	--	--	--
Cluster-1894.4072	3864	1024074780	KZV67770.1	2059	6.8e-228	MFS general substrate transporter [Peniophora sp. CONT]	--	--	--	--	--	--	--	--	--	Q09752	503	5e-49	Multidrug resistance protein fnx1 OS=Schizosaccharomyces pombe (strain 972 / ATCC 24843) OX=284812 GN=fnx1 PE=2 SV=2	PF07690//PF00083//PF02515	Major Facilitator Superfamily//Sugar (and other) transporter//CoA-transferase family III	GO:0055085	transmembrane transport	GO:0022857//GO:0008410	transmembrane transporter activity//CoA-transferase activity	GO:0016021	integral component of membrane	--	--
Cluster-1894.4071	902	1024079928	KZV72844.1	226	5.6e-16	DAO-domain-containing protein [Peniophora sp. CONT]	--	--	--	--	--	--	--	--	--	--	--	--	--	--	--	--	--	--	--	--	--	--	--
Cluster-1894.4070	1207	--	--	--	--	--	--	--	--	--	--	--	--	--	--	--	--	--	--	--	--	--	--	--	--	--	--	--	--
Cluster-1894.4077	394	--	--	--	--	--	--	--	--	--	--	--	--	--	--	--	--	--	--	--	--	--	--	--	--	--	--	--	--
Cluster-1894.4076	1838	1024075991	KZV68959.1	432	1.5e-39	hypothetical protein PENSPDRAFT_753723 [Peniophora sp. CONT]	--	--	--	--	--	--	--	--	--	--	--	--	--	PF09429//PF06008//PF00010	WW domain binding protein 11//Laminin Domain I//Helix-loop-helix DNA-binding domain	GO:0030155//GO:0007165//GO:0045995//GO:0030334//GO:0006396	regulation of cell adhesion//signal transduction//regulation of embryonic development//regulation of cell migration//RNA processing	GO:0005102//GO:0046983	signaling receptor binding//protein dimerization activity	--	--	--	--
Cluster-1894.3579	3542	1024084869	KZV77748.1	629	4.1e-62	hypothetical protein PENSPDRAFT_596885 [Peniophora sp. CONT]	--	--	--	--	--	--	--	--	--	--	--	--	--	PF05764	YL1 nuclear protein	GO:0006355//GO:0006338//GO:0043486	regulation of transcription, DNA-templated//chromatin remodeling//histone exchange	--	--	GO:0005634	nucleus	--	--
Cluster-1894.3578	1055	--	--	--	--	--	--	--	--	--	--	--	--	--	--	--	--	--	--	--	--	--	--	--	--	--	--	--	--
Cluster-1974.0	316	--	--	--	--	--	--	--	--	--	--	--	--	--	--	--	--	--	--	--	--	--	--	--	--	--	--	--	--
Cluster-1894.8613	2141	1024070627	KZV63720.1	1291	4.3e-139	hypothetical protein PENSPDRAFT_657079 [Peniophora sp. CONT]	--	--	--	--	--	--	--	--	--	--	--	--	--	PF02178//PF07926	AT hook motif//TPR/MLP1/MLP2-like protein	GO:0006606	protein import into nucleus	GO:0003677	DNA binding	--	--	--	--
Cluster-789.0	3108	1024066376	KZV59756.1	1933	2.2e-213	hypothetical protein PENSPDRAFT_536120, partial [Peniophora sp. CONT]	--	--	--	--	--	--	--	--	--	--	--	--	--	PF08147	DBP10CT (NUC160) domain	--	--	GO:0003723//GO:0005524//GO:0003724	RNA binding//ATP binding//RNA helicase activity	GO:0005634	nucleus	--	--
Cluster-1894.6025	3170	1024077135	KZV70086.1	1070	2.7e-113	PTPLA-domain-containing protein [Peniophora sp. CONT]	--	--	--	--	--	K10703	PHS1, PAS2	very-long-chain (3R)-3-hydroxyacyl-CoA dehydratase	http://www.genome.jp/dbget-bin/www_bget?ko:K10703	O14346	383	3.4e-35	Probable very-long-chain (3R)-3-hydroxyacyl-CoA dehydratase OS=Schizosaccharomyces pombe (strain 972 / ATCC 24843) OX=284812 GN=SPBC19C2.15c PE=3 SV=2	PF01708//PF00076	Geminivirus putative movement protein//RNA recognition motif. (a.k.a. RRM, RBD, or RNP domain)	GO:0046740	transport of virus in host, cell to cell	GO:0003676	nucleic acid binding	GO:0016021	integral component of membrane	KOG3187	Protein tyrosine phosphatase-like protein PTPLA (contains Pro instead of catalytic Arg)
Cluster-606.0	2199	1024083439	KZV76324.1	1250	2.5e-134	hypothetical protein PENSPDRAFT_747783 [Peniophora sp. CONT]	--	--	--	--	--	--	--	--	--	Q00808	150	2.5e-08	Vegetative incompatibility protein HET-E-1 OS=Podospora anserina OX=2587412 GN=HET-E1 PE=4 SV=1	PF00910	RNA helicase	--	--	GO:0003724//GO:0003723	RNA helicase activity//RNA binding	--	--	--	--
Cluster-606.1	328	1024071994	KZV65046.1	239	6.3e-18	hypothetical protein PENSPDRAFT_147487 [Peniophora sp. CONT]	--	--	--	--	--	--	--	--	--	--	--	--	--	--	--	--	--	--	--	--	--	--	--
Cluster-1894.5308	4859	1024080591	KZV73500.1	3068	0	DUF663-domain-containing protein [Peniophora sp. CONT]	XM_015845831.1	XM_015845831	48	4.79e-14	Paracoccidioides lutzii Pb01 ribosome biogenesis protein TSR1 (PAAG_06235), partial mRNA	K14799	TSR1	pre-rRNA-processing protein TSR1	http://www.genome.jp/dbget-bin/www_bget?ko:K14799	O13956	1164	1.4e-125	Ribosome biogenesis protein tsr1 OS=Schizosaccharomyces pombe (strain 972 / ATCC 24843) OX=284812 GN=tsr1 PE=3 SV=1	PF08142	AARP2CN (NUC121) domain	GO:0042254	ribosome biogenesis	--	--	GO:0005634	nucleus	KOG1980	Uncharacterized conserved protein
Cluster-1894.5309	3079	--	--	--	--	--	--	--	--	--	--	--	--	--	--	--	--	--	--	--	--	--	--	--	--	--	--	--	--
Cluster-35.1	342	1024075597	KZV68572.1	328	3.1e-28	hypothetical protein PENSPDRAFT_754018 [Peniophora sp. CONT]	--	--	--	--	--	--	--	--	--	--	--	--	--	PF12937	F-box-like	--	--	GO:0005515	protein binding	--	--	--	--
Cluster-35.0	315	1024075595	KZV68570.1	238	8e-18	hypothetical protein PENSPDRAFT_754017 [Peniophora sp. CONT]	--	--	--	--	--	--	--	--	--	--	--	--	--	--	--	--	--	--	--	--	--	--	--
Cluster-1894.5302	787	1024071179	KZV64255.1	210	3.5e-14	hypothetical protein PENSPDRAFT_656730 [Peniophora sp. CONT]	--	--	--	--	--	--	--	--	--	--	--	--	--	--	--	--	--	--	--	--	--	--	--
Cluster-1894.5303	8857	1024068687	KZV61860.1	2850	0	hypothetical protein PENSPDRAFT_739676 [Peniophora sp. CONT]	XM_024809713.1	XM_024809713	73	1.11e-27	[Candida] sorbophila Peroxiredoxin TSA1 (B9G98_03156), partial mRNA	--	--	--	--	O08807	488	6.3e-47	Peroxiredoxin-4 OS=Mus musculus OX=10090 GN=Prdx4 PE=1 SV=1	PF00906//PF10417//PF12937//PF08534//PF01599//PF06203//PF12052//PF00578	Hepatitis core antigen//C-terminal domain of 1-Cys peroxiredoxin//F-box-like//Redoxin//Ribosomal protein S27a//CCT motif//Voltage gated calcium channel subunit beta domain 4Aa N terminal//AhpC/TSA family	GO:0006412//GO:0006816//GO:0055114//GO:0070588//GO:0009405//GO:0042254	translation//calcium ion transport//oxidation-reduction process//calcium ion transmembrane transport//pathogenesis//ribosome biogenesis	GO:0003735//GO:0016209//GO:0005515//GO:0005198//GO:0051920//GO:0016491//GO:0005245	structural constituent of ribosome//antioxidant activity//protein binding//structural molecule activity//peroxiredoxin activity//oxidoreductase activity//voltage-gated calcium channel activity	GO:0005840//GO:0005891	ribosome//voltage-gated calcium channel complex	KOG0852	Alkyl hydroperoxide reductase, thiol specific antioxidant and related enzymes
Cluster-1894.5300	1838	1024080993	KZV73898.1	770	9.5e-79	hypothetical protein PENSPDRAFT_251954 [Peniophora sp. CONT]	--	--	--	--	--	--	--	--	--	--	--	--	--	--	--	--	--	--	--	--	--	--	--
Cluster-1058.0	664	--	--	--	--	--	--	--	--	--	--	--	--	--	--	--	--	--	--	--	--	--	--	--	--	--	--	--	--
Cluster-1894.5306	1321	--	--	--	--	--	--	--	--	--	--	--	--	--	--	--	--	--	--	--	--	--	--	--	--	--	--	--	--
Cluster-1894.5307	4091	1024069673	KZV62801.1	1897	4.4e-209	hypothetical protein PENSPDRAFT_758453 [Peniophora sp. CONT]	--	--	--	--	--	K03593	mrp, NUBPL	ATP-binding protein involved in chromosome partitioning	http://www.genome.jp/dbget-bin/www_bget?ko:K03593	Q6CE48	608	3.6e-61	Iron-sulfur protein IND1 OS=Yarrowia lipolytica (strain CLIB 122 / E 150) OX=284591 GN=IND1 PE=1 SV=1	PF00142	4Fe-4S iron sulfur cluster binding proteins, NifH/frxC family	GO:0055114	oxidation-reduction process	GO:0005524//GO:0016491	ATP binding//oxidoreductase activity	--	--	KOG3022	Predicted ATPase, nucleotide-binding
Cluster-1894.5304	2535	1024073412	KZV66430.1	1405	3e-152	leucine carboxyl methyltransferase [Peniophora sp. CONT]	--	--	--	--	--	K18203	LCMT1		http://www.genome.jp/dbget-bin/www_bget?ko:K18203	P0CO56	473	9.9e-46	Leucine carboxyl methyltransferase 1 OS=Cryptococcus neoformans var. neoformans serotype D (strain JEC21 / ATCC MYA-565) OX=214684 GN=PPM1 PE=3 SV=1	PF15384//PF04072//PF03522	PAXX, PAralog of XRCC4 and XLF, also called C9orf142//Leucine carboxyl methyltransferase//Solute carrier family 12	GO:0006811//GO:0032259//GO:0006303	ion transport//methylation//double-strand break repair via nonhomologous end joining	GO:0022857//GO:0008168	transmembrane transporter activity//methyltransferase activity	GO:0016020	membrane	KOG2918	Carboxymethyl transferase
Cluster-1894.5305	5500	1024083608	KZV76492.1	1817	1.1e-199	hypothetical protein PENSPDRAFT_569783 [Peniophora sp. CONT]	--	--	--	--	--	--	--	--	--	Q5U752	301	1.9e-25	Interferon-induced GTP-binding protein Mx OS=Solea senegalensis OX=28829 GN=mx PE=2 SV=1	PF01926//PF01599//PF08650//PF01414//PF02212//PF08653//PF01432//PF00646//PF01031	50S ribosome-binding GTPase//Ribosomal protein S27a//DASH complex subunit Dad4//Delta serrate ligand//Dynamin GTPase effector domain//DASH complex subunit Dam1//Peptidase family M3//F-box domain//Dynamin central region	GO:0006508//GO:0007154//GO:0042254//GO:0008608//GO:0006412	proteolysis//cell communication//ribosome biogenesis//attachment of spindle microtubules to kinetochore//translation	GO:0005515//GO:0004222//GO:0003735//GO:0005525//GO:0003924	protein binding//metalloendopeptidase activity//structural constituent of ribosome//GTP binding//GTPase activity	GO:0072686//GO:0042729//GO:0016020//GO:0005840	mitotic spindle//DASH complex//membrane//ribosome	KOG0446	Vacuolar sorting protein VPS1, dynamin, and related proteins
Cluster-302.0	378	1024068220	KZV61419.1	296	1.8e-24	hypothetical protein PENSPDRAFT_298261 [Peniophora sp. CONT]	--	--	--	--	--	--	--	--	--	--	--	--	--	--	--	--	--	--	--	--	--	--	--
Cluster-1125.0	690	--	--	--	--	--	--	--	--	--	--	--	--	--	--	--	--	--	--	--	--	--	--	--	--	--	--	--	--
Cluster-634.0	511	1024076595	KZV69554.1	178	1.2e-10	hypothetical protein PENSPDRAFT_686298 [Peniophora sp. CONT]	--	--	--	--	--	--	--	--	--	--	--	--	--	--	--	--	--	--	--	--	--	--	--
Cluster-1558.0	1900	1024084504	KZV77384.1	717	1.4e-72	hypothetical protein PENSPDRAFT_679553 [Peniophora sp. CONT]	--	--	--	--	--	--	--	--	--	--	--	--	--	--	--	--	--	--	--	--	--	--	--
Cluster-1996.0	327	--	--	--	--	--	--	--	--	--	--	--	--	--	--	--	--	--	--	--	--	--	--	--	--	--	--	--	--
Cluster-1894.8560	6171	1024081860	KZV74757.1	1913	9.2e-211	hypothetical protein PENSPDRAFT_601073 [Peniophora sp. CONT]	--	--	--	--	--	K13110	MFAP1	microfibrillar-associated protein 1	http://www.genome.jp/dbget-bin/www_bget?ko:K13110	P55080	323	6e-28	Microfibrillar-associated protein 1 OS=Gallus gallus OX=9031 GN=MFAP1 PE=2 SV=1	PF00098//PF00646//PF01494//PF12937//PF01593//PF07992	Zinc knuckle//F-box domain//FAD binding domain//F-box-like//Flavin containing amine oxidoreductase//Pyridine nucleotide-disulphide oxidoreductase	GO:0055114	oxidation-reduction process	GO:0071949//GO:0016491//GO:0005515//GO:0003676//GO:0008270	FAD binding//oxidoreductase activity//protein binding//nucleic acid binding//zinc ion binding	--	--	KOG1425	Microfibrillar-associated protein MFAP1
Cluster-1894.8776	7177	1024075463	KZV68440.1	2324	2.4e-258	hypothetical protein PENSPDRAFT_754086 [Peniophora sp. CONT]	--	--	--	--	--	--	--	--	--	Q00808	440	1.9e-41	Vegetative incompatibility protein HET-E-1 OS=Podospora anserina OX=2587412 GN=HET-E1 PE=4 SV=1	PF00400//PF02224	WD domain, G-beta repeat//Cytidylate kinase	GO:0006139//GO:0006206	nucleobase-containing compound metabolic process//pyrimidine nucleobase metabolic process	GO:0005524//GO:0005515//GO:0004127	ATP binding//protein binding//cytidylate kinase activity	--	--	KOG0271	Notchless-like WD40 repeat-containing protein
Cluster-1815.0	1818	--	--	--	--	--	--	--	--	--	--	--	--	--	--	--	--	--	--	PF08094	Conotoxin TVIIA/GS family	GO:0009405//GO:0006810	pathogenesis//transport	GO:0019871	sodium channel inhibitor activity	GO:0005576	extracellular region	--	--
Cluster-761.0	2061	--	--	--	--	--	--	--	--	--	--	--	--	--	--	--	--	--	--	PF16867//PF01392	Dimethlysulfonioproprionate lyase//Fz domain	--	--	GO:0005515//GO:0047869	protein binding//dimethylpropiothetin dethiomethylase activity	--	--	--	--
Cluster-2124.0	470	--	--	--	--	--	--	--	--	--	--	--	--	--	--	--	--	--	--	--	--	--	--	--	--	--	--	--	--
Cluster-442.0	983	--	--	--	--	--	--	--	--	--	--	--	--	--	--	--	--	--	--	--	--	--	--	--	--	--	--	--	--
Cluster-1517.0	514	--	--	--	--	--	--	--	--	--	--	--	--	--	--	--	--	--	--	--	--	--	--	--	--	--	--	--	--
Cluster-1894.2060	5171	1024078560	KZV71492.1	6383	0	hypothetical protein PENSPDRAFT_751730 [Peniophora sp. CONT]	--	--	--	--	--	K00921	PIKFYVE, FAB1	1-phosphatidylinositol-3-phosphate 5-kinase	http://www.genome.jp/dbget-bin/www_bget?ko:K00921	Q9Y2I7	492	1.3e-47	1-phosphatidylinositol 3-phosphate 5-kinase OS=Homo sapiens OX=9606 GN=PIKFYVE PE=1 SV=3	PF06817//PF06881//PF01504	Reverse transcriptase thumb domain//RNA polymerase II transcription factor SIII (Elongin) subunit A//Phosphatidylinositol-4-phosphate 5-Kinase	GO:0046488//GO:0006357//GO:0006278	phosphatidylinositol metabolic process//regulation of transcription by RNA polymerase II//RNA-dependent DNA biosynthetic process	GO:0016307//GO:0003964	phosphatidylinositol phosphate kinase activity//RNA-directed DNA polymerase activity	GO:0005634//GO:0070449	nucleus//elongin complex	KOG0230	Phosphatidylinositol-4-phosphate 5-kinase and related FYVE finger-containing proteins
Cluster-1894.4158	881	1024084388	KZV77268.1	1114	5.9e-119	1-Cys peroxiredoxin [Peniophora sp. CONT]	FQ311445.1	FQ311445	134	1.31e-62	Sporisorium reilianum SRZ2 chromosome 23 complete DNA sequence	--	--	--	--	P34227	628	3.7e-64	Peroxiredoxin PRX1, mitochondrial OS=Saccharomyces cerevisiae (strain ATCC 204508 / S288c) OX=559292 GN=PRX1 PE=1 SV=1	PF10417//PF13911//PF08534//PF00578	C-terminal domain of 1-Cys peroxiredoxin//AhpC/TSA antioxidant enzyme//Redoxin//AhpC/TSA family	GO:0055114	oxidation-reduction process	GO:0016209//GO:0051920//GO:0016491	antioxidant activity//peroxiredoxin activity//oxidoreductase activity	--	--	KOG0854	Alkyl hydroperoxide reductase, thiol specific antioxidant and related enzymes
Cluster-2145.0	1850	1024073951	KZV66958.1	314	7.2e-26	hypothetical protein PENSPDRAFT_688556 [Peniophora sp. CONT]	--	--	--	--	--	--	--	--	--	--	--	--	--	--	--	--	--	--	--	--	--	--	--
Cluster-1894.4159	538	--	--	--	--	--	--	--	--	--	--	--	--	--	--	--	--	--	--	--	--	--	--	--	--	--	--	--	--
Cluster-2441.0	560	1024066898	KZV60202.1	556	1.9e-54	phosphatidylserine decarboxylase [Peniophora sp. CONT]	XM_009552079.1	XM_009552079	51	1.13e-16	Heterobasidion irregulare TC 32-1 hypothetical protein partial mRNA	K01613	psd, PISD	phosphatidylserine decarboxylase	http://www.genome.jp/dbget-bin/www_bget?ko:K01613	O14333	378	2.3e-35	Phosphatidylserine decarboxylase proenzyme 1, mitochondrial OS=Schizosaccharomyces pombe (strain 972 / ATCC 24843) OX=284812 GN=psd1 PE=3 SV=4	PF02666	Phosphatidylserine decarboxylase	GO:0046486//GO:0006566//GO:0006544//GO:0008654//GO:0006563	glycerolipid metabolic process//threonine metabolic process//glycine metabolic process//phospholipid biosynthetic process//L-serine metabolic process	GO:0004609	phosphatidylserine decarboxylase activity	--	--	KOG2420	Phosphatidylserine decarboxylase
Cluster-1894.6786	5562	1024074105	KZV67109.1	4625	0	potassium/sodium eff [Peniophora sp. CONT]	XM_008604147.1	XM_008604147	36	2.57e-07	Beauveria bassiana ARSEF 2860 potassium/sodium efflux P-type ATPase partial mRNA	--	--	--	--	P22189	1951	9e-217	Calcium-transporting ATPase 3 OS=Schizosaccharomyces pombe (strain 972 / ATCC 24843) OX=284812 GN=cta3 PE=1 SV=1	PF00501//PF08245//PF00468	AMP-binding enzyme//Mur ligase middle domain//Ribosomal protein L34	GO:0006412//GO:0009058//GO:0042254	translation//biosynthetic process//ribosome biogenesis	GO:0003735//GO:0003824//GO:0005524	structural constituent of ribosome//catalytic activity//ATP binding	GO:0005840	ribosome	KOG0202	Ca2+ transporting ATPase
Cluster-313.0	391	--	--	--	--	--	--	--	--	--	--	--	--	--	--	--	--	--	--	--	--	--	--	--	--	--	--	--	--
Cluster-1894.9687	332	--	--	--	--	--	XM_011388403.1	XM_011388403	65	1.06e-24	Ustilago maydis 521 putative ribosomal protein P1 (UMAG_10956), partial mRNA	--	--	--	--	--	--	--	--	--	--	--	--	--	--	--	--	--	--
Cluster-958.0	484	1024076767	KZV69723.1	266	6.9e-21	hypothetical protein PENSPDRAFT_753126 [Peniophora sp. CONT]	--	--	--	--	--	--	--	--	--	--	--	--	--	PF08131	Defensin-like peptide family	GO:0009405	pathogenesis	--	--	GO:0005576	extracellular region	--	--
Cluster-1894.4563	3723	1024082965	KZV75854.1	1796	2.1e-197	sodium/hydrogen exchanger [Peniophora sp. CONT]	XM_007310588.1	XM_007310588	302	2.32e-155	Stereum hirsutum FP-91666 SS1 sodium/hydrogen exchanger (STEHIDRAFT_38127), partial mRNA	K12041	SLC9A6_7, NHE6_7	solute carrier family 9 (sodium/hydrogen exchanger), member 6/7	http://www.genome.jp/dbget-bin/www_bget?ko:K12041	O13726	826	1.7e-86	Uncharacterized Na(+)/H(+) antiporter C15A10.06 OS=Schizosaccharomyces pombe (strain 972 / ATCC 24843) OX=284812 GN=SPAC15A10.06 PE=1 SV=3	PF00010//PF00360//PF05251//PF09117//PF00999	Helix-loop-helix DNA-binding domain//Phytochrome region//Oligosaccharyltransferase subunit 5//MiAMP1//Sodium/hydrogen exchanger family	GO:0045926//GO:0009584//GO:0006487//GO:0006812//GO:0018298//GO:0006885//GO:0006355//GO:0006952//GO:0055085	negative regulation of growth//detection of visible light//protein N-linked glycosylation//cation transport//protein-chromophore linkage//regulation of pH//regulation of transcription, DNA-templated//defense response//transmembrane transport	GO:0015299//GO:0046983	solute:proton antiporter activity//protein dimerization activity	GO:0016021//GO:0034998	integral component of membrane//oligosaccharyltransferase I complex	KOG1965	Sodium/hydrogen exchanger protein
Cluster-1894.2828	2300	1024072560	KZV65598.1	543	2.5e-52	hypothetical protein PENSPDRAFT_737634 [Peniophora sp. CONT]	--	--	--	--	--	--	--	--	--	--	--	--	--	PF12822	ECF transporter, substrate-specific component	--	--	GO:0022857	transmembrane transporter activity	--	--	--	--
Cluster-1894.2829	2423	1024081956	KZV74852.1	1906	2.3e-210	SWI/SNF complex subunit [Peniophora sp. CONT]	--	--	--	--	--	K11650	SMARCD	SWI/SNF-related matrix-associated actin-dependent regulator of chromatin subfamily D	http://www.genome.jp/dbget-bin/www_bget?ko:K11650	Q96GM5	555	2.9e-55	SWI/SNF-related matrix-associated actin-dependent regulator of chromatin subfamily D member 1 OS=Homo sapiens OX=9606 GN=SMARCD1 PE=1 SV=2	PF04805//PF00378//PF16113//PF02201	E10-like protein conserved region//Enoyl-CoA hydratase/isomerase//Enoyl-CoA hydratase/isomerase//SWIB/MDM2 domain	GO:0055114//GO:0006574//GO:0006552//GO:0006550//GO:0019482	oxidation-reduction process//valine catabolic process//leucine catabolic process//isoleucine catabolic process//beta-alanine metabolic process	GO:0003824//GO:0005515//GO:0016972//GO:0003860	catalytic activity//protein binding//thiol oxidase activity//3-hydroxyisobutyryl-CoA hydrolase activity	--	--	KOG2570	SWI/SNF transcription activation complex subunit
Cluster-1894.2826	2786	1024069152	KZV62303.1	665	2.2e-66	hypothetical protein PENSPDRAFT_670446 [Peniophora sp. CONT]	--	--	--	--	--	--	--	--	--	--	--	--	--	PF01077//PF12937	Nitrite and sulphite reductase 4Fe-4S domain//F-box-like	GO:0055114	oxidation-reduction process	GO:0020037//GO:0051536//GO:0005515//GO:0016491	heme binding//iron-sulfur cluster binding//protein binding//oxidoreductase activity	--	--	--	--
Cluster-1894.2827	2741	1024080833	KZV73739.1	2453	9.9e-274	peptidyl-prolyl cis-trans isomerase [Peniophora sp. CONT]	XM_024486281.1	XM_024486281	293	1.72e-150	Postia placenta MAD-698-R-SB12 hypothetical protein (POSPLADRAFT_1149201), partial mRNA	K12736	PPWD1	peptidylprolyl isomerase domain and WD repeat-containing protein 1	http://www.genome.jp/dbget-bin/www_bget?ko:K12736	P0C1J0	1519	5.5e-167	Peptidyl-prolyl cis-trans isomerase cyp15 OS=Rhizopus delemar (strain RA 99-880 / ATCC MYA-4621 / FGSC 9543 / NRRL 43880) OX=246409 GN=cyp15 PE=3 SV=1	PF00160//PF06574//PF00400	Cyclophilin type peptidyl-prolyl cis-trans isomerase/CLD//FAD synthetase//WD domain, G-beta repeat	GO:0000413//GO:0009231//GO:0006771	protein peptidyl-prolyl isomerization//riboflavin biosynthetic process//riboflavin metabolic process	GO:0003919//GO:0003755//GO:0005515	FMN adenylyltransferase activity//peptidyl-prolyl cis-trans isomerase activity//protein binding	--	--	KOG0882	Cyclophilin-related peptidyl-prolyl cis-trans isomerase
Cluster-1894.2824	5261	1024067802	KZV61027.1	1030	1.9e-108	DNA breaking-rejoining enzyme [Peniophora sp. CONT]	--	--	--	--	--	--	--	--	--	--	--	--	--	PF02444//PF00589//PF00098	Hepatitis E virus ORF-2 (Putative capsid protein)//Phage integrase family//Zinc knuckle	GO:0015074//GO:0006310	DNA integration//DNA recombination	GO:0003677//GO:0008270//GO:0003676	DNA binding//zinc ion binding//nucleic acid binding	GO:0030430	host cell cytoplasm	--	--
Cluster-1894.2825	467	--	--	--	--	--	--	--	--	--	--	--	--	--	--	--	--	--	--	--	--	--	--	--	--	--	--	--	--
Cluster-1894.2822	1680	1024067681	KZV60915.1	421	2.6e-38	hypothetical protein PENSPDRAFT_759749 [Peniophora sp. CONT]	--	--	--	--	--	--	--	--	--	--	--	--	--	PF11427	Tc3 transposase	--	--	GO:0003677	DNA binding	--	--	--	--
Cluster-1894.2823	2307	1024082488	KZV75380.1	1765	5e-194	kinase-like protein [Peniophora sp. CONT]	--	--	--	--	--	K02214	CDC7	cell division control protein 7	http://www.genome.jp/dbget-bin/www_bget?ko:K02214	P50582	665	4.9e-68	Cell cycle serine/threonine-protein kinase hsk1 OS=Schizosaccharomyces pombe (strain 972 / ATCC 24843) OX=284812 GN=hsk1 PE=1 SV=1	PF02724//PF07714//PF08926//PF00069	CDC45-like protein//Protein tyrosine and serine/threonine kinase//Domain of unknown function (DUF1908)//Protein kinase domain	GO:0006270//GO:0009069//GO:0006468//GO:0016310	DNA replication initiation//serine family amino acid metabolic process//protein phosphorylation//phosphorylation	GO:0004674//GO:0005524//GO:0000287//GO:0004672	protein serine/threonine kinase activity//ATP binding//magnesium ion binding//protein kinase activity	--	--	KOG1167	Serine/threonine protein kinase of the CDC7 subfamily involved in DNA synthesis, repair and recombination
Cluster-1894.2820	3546	1024074941	KZV67928.1	1572	1.8e-171	hypothetical protein PENSPDRAFT_736242 [Peniophora sp. CONT]	--	--	--	--	--	--	--	--	--	--	--	--	--	PF12937	F-box-like	--	--	GO:0005515	protein binding	--	--	--	--
Cluster-1894.2821	2767	1024073846	KZV66855.1	886	5.1e-92	hypothetical protein PENSPDRAFT_76251 [Peniophora sp. CONT]	--	--	--	--	--	--	--	--	--	--	--	--	--	PF03088	Strictosidine synthase	GO:0009058//GO:0016114//GO:0042432	biosynthetic process//terpenoid biosynthetic process//indole biosynthetic process	GO:0016844	strictosidine synthase activity	--	--	--	--
Cluster-1894.4153	1386	1024080800	KZV73707.1	549	3e-53	hypothetical protein PENSPDRAFT_749938 [Peniophora sp. CONT]	--	--	--	--	--	--	--	--	--	--	--	--	--	--	--	--	--	--	--	--	--	--	--
Cluster-1652.3	335	--	--	--	--	--	--	--	--	--	--	--	--	--	--	--	--	--	--	--	--	--	--	--	--	--	--	--	--
Cluster-1652.2	950	1024080465	KZV73375.1	432	7.6e-40	hypothetical protein PENSPDRAFT_648914 [Peniophora sp. CONT]	--	--	--	--	--	--	--	--	--	--	--	--	--	PF04815	Sec23/Sec24 helical domain	GO:0006888//GO:0006886	endoplasmic reticulum to Golgi vesicle-mediated transport//intracellular protein transport	--	--	GO:0030127	COPII vesicle coat	--	--
Cluster-1652.1	364	1024081763	KZV74661.1	424	2.5e-39	hypothetical protein PENSPDRAFT_732200 [Peniophora sp. CONT]	--	--	--	--	--	--	--	--	--	--	--	--	--	--	--	--	--	--	--	--	--	--	--
Cluster-1652.0	494	--	--	--	--	--	--	--	--	--	--	--	--	--	--	--	--	--	--	--	--	--	--	--	--	--	--	--	--
Cluster-2455.1	965	--	--	--	--	--	--	--	--	--	--	--	--	--	--	--	--	--	--	--	--	--	--	--	--	--	--	--	--
Cluster-2455.0	773	1024074987	KZV67973.1	233	7.4e-17	hypothetical protein PENSPDRAFT_754497 [Peniophora sp. CONT]	--	--	--	--	--	--	--	--	--	--	--	--	--	--	--	--	--	--	--	--	--	--	--
Cluster-1894.500	1431	--	--	--	--	--	--	--	--	--	--	--	--	--	--	--	--	--	--	--	--	--	--	--	--	--	--	--	--
Cluster-1894.501	670	--	--	--	--	--	--	--	--	--	--	--	--	--	--	--	--	--	--	PF12861//PF02171	Anaphase-promoting complex subunit 11 RING-H2 finger//Piwi domain	GO:0016567	protein ubiquitination	GO:0003676//GO:0004842	nucleic acid binding//ubiquitin-protein transferase activity	GO:0005680	anaphase-promoting complex	--	--
Cluster-1894.502	2120	1024072851	KZV65882.1	1047	8.3e-111	hypothetical protein PENSPDRAFT_586152 [Peniophora sp. CONT]	--	--	--	--	--	K04627	STE3	pheromone a factor receptor	http://www.genome.jp/dbget-bin/www_bget?ko:K04627	Q05659	266	8.4e-22	Pheromone B alpha 2 receptor OS=Schizophyllum commune OX=5334 GN=BAR2 PE=2 SV=4	PF01370//PF02076	NAD dependent epimerase/dehydratase family//Pheromone A receptor	GO:0007186//GO:0007606//GO:0019236	G protein-coupled receptor signaling pathway//sensory perception of chemical stimulus//response to pheromone	GO:0003824//GO:0004932//GO:0050662	catalytic activity//mating-type factor pheromone receptor activity//obsolete coenzyme binding	GO:0016021	integral component of membrane	--	--
Cluster-1894.503	408	--	--	--	--	--	--	--	--	--	--	--	--	--	--	--	--	--	--	--	--	--	--	--	--	--	--	--	--
Cluster-1894.504	2928	1024084462	KZV77342.1	2416	2.1e-269	alpha/beta-hydrolase [Peniophora sp. CONT]	--	--	--	--	--	--	--	--	--	O62760	470	2.6e-45	Cholinesterase OS=Felis catus OX=9685 GN=BCHE PE=2 SV=1	PF00326//PF07859	Prolyl oligopeptidase family//alpha/beta hydrolase fold	GO:0006508	proteolysis	GO:0016787//GO:0008236	hydrolase activity//serine-type peptidase activity	--	--	--	--
Cluster-1153.0	1215	1024080752	KZV73659.1	1362	1.4e-147	hypothetical protein PENSPDRAFT_682609 [Peniophora sp. CONT]	--	--	--	--	--	--	--	--	--	--	--	--	--	--	--	--	--	--	--	--	--	--	--
Cluster-1894.506	395	--	--	--	--	--	--	--	--	--	--	--	--	--	--	--	--	--	--	PF02022	Integrase Zinc binding domain	--	--	GO:0008270	zinc ion binding	--	--	--	--
Cluster-1894.507	3427	1024083533	KZV76417.1	243	2.3e-17	hypothetical protein PENSPDRAFT_680088 [Peniophora sp. CONT]	--	--	--	--	--	--	--	--	--	--	--	--	--	PF10371//PF08990	Domain of unknown function//Erythronolide synthase docking domain	GO:0055114	oxidation-reduction process	GO:0048037//GO:0016740//GO:0016903	obsolete cofactor binding//transferase activity//oxidoreductase activity, acting on the aldehyde or oxo group of donors	--	--	--	--
Cluster-1894.1553	2243	1024080659	KZV73567.1	710	1e-71	hypothetical protein PENSPDRAFT_749978, partial [Peniophora sp. CONT]	--	--	--	--	--	--	--	--	--	Q62839	199	5.2e-14	Golgin subfamily A member 2 OS=Rattus norvegicus OX=10116 GN=Golga2 PE=1 SV=4	PF08702//PF00435//PF04871//PF13851//PF07544	Fibrinogen alpha/beta chain family//Spectrin repeat//Uso1 / p115 like vesicle tethering protein, C terminal region//Growth-arrest specific micro-tubule binding//RNA polymerase II transcription mediator complex subunit 9	GO:0006886//GO:0051258//GO:0006357//GO:0007165//GO:0030168//GO:0048870//GO:0016192	intracellular protein transport//protein polymerization//regulation of transcription by RNA polymerase II//signal transduction//platelet activation//cell motility//vesicle-mediated transport	GO:0003712//GO:0005102//GO:0005515	transcription coregulator activity//signaling receptor binding//protein binding	GO:0031514//GO:0016592//GO:0005577//GO:0005667	motile cilium//mediator complex//fibrinogen complex//transcription regulator complex	--	--
Cluster-1894.1552	2039	1024069045	KZV62201.1	1693	9.9e-186	hypothetical protein PENSPDRAFT_758880 [Peniophora sp. CONT]	--	--	--	--	--	--	--	--	--	--	--	--	--	PF12937	F-box-like	--	--	GO:0005515	protein binding	--	--	--	--
Cluster-1894.1223	827	--	--	--	--	--	--	--	--	--	--	--	--	--	--	--	--	--	--	--	--	--	--	--	--	--	--	--	--
Cluster-1894.1222	1461	1024075700	KZV68673.1	470	4.6e-44	hypothetical protein PENSPDRAFT_687019 [Peniophora sp. CONT]	--	--	--	--	--	--	--	--	--	--	--	--	--	PF12474	Polo kinase kinase	GO:0016310//GO:0009069	phosphorylation//serine family amino acid metabolic process	GO:0004674	protein serine/threonine kinase activity	--	--	--	--
Cluster-1894.1225	1146	1024084637	KZV77516.1	584	2.2e-57	Pkinase-domain-containing protein [Peniophora sp. CONT]	--	--	--	--	--	K11229	BCK1	mitogen-activated protein kinase kinase kinase	http://www.genome.jp/dbget-bin/www_bget?ko:K11229	Q10407	382	1.6e-35	MAP kinase kinase kinase mkh1 OS=Schizosaccharomyces pombe (strain 972 / ATCC 24843) OX=284812 GN=mkh1 PE=3 SV=1	PF00069//PF07714	Protein kinase domain//Protein tyrosine and serine/threonine kinase	GO:0006468	protein phosphorylation	GO:0005524//GO:0004672	ATP binding//protein kinase activity	--	--	KOG0198	MEKK and related serine/threonine protein kinases
Cluster-1894.1556	1362	1024079120	KZV72045.1	1512	6.4e-165	hypothetical protein PENSPDRAFT_684067 [Peniophora sp. CONT]	--	--	--	--	--	--	--	--	--	--	--	--	--	PF13606//PF00023	Ankyrin repeat//Ankyrin repeat	--	--	GO:0005515	protein binding	--	--	--	--
Cluster-1894.1227	1027	1024071577	KZV64641.1	253	4.7e-19	hypothetical protein PENSPDRAFT_757110 [Peniophora sp. CONT]	--	--	--	--	--	K14972	PAXIP1, PTIP	PAX-interacting protein 1	http://www.genome.jp/dbget-bin/www_bget?ko:K14972	--	--	--	--	PF12937	F-box-like	--	--	GO:0005515	protein binding	--	--	--	--
Cluster-1894.1554	1648	1024073993	KZV66999.1	156	1.3e-07	hypothetical protein PENSPDRAFT_67099 [Peniophora sp. CONT]	--	--	--	--	--	--	--	--	--	--	--	--	--	PF07781	Reovirus minor core protein Mu-2	--	--	GO:0005198	structural molecule activity	GO:0019028	viral capsid	--	--
Cluster-394.0	335	--	--	--	--	--	--	--	--	--	--	--	--	--	--	--	--	--	--	PF01607	Chitin binding Peritrophin-A domain	--	--	GO:0008061	chitin binding	GO:0005576	extracellular region	--	--
Cluster-1967.1	553	1024066851	KZV60161.1	507	8.9e-49	TPR-like protein [Peniophora sp. CONT]	--	--	--	--	--	--	--	--	--	--	--	--	--	--	--	--	--	--	--	--	--	--	--
Cluster-1894.795	1680	--	--	--	--	--	--	--	--	--	--	--	--	--	--	--	--	--	--	PF08052	PyrBI operon leader peptide	GO:0019856	pyrimidine nucleobase biosynthetic process	--	--	--	--	--	--
Cluster-1894.970	553	1024081396	KZV74297.1	175	2.8e-10	hypothetical protein PENSPDRAFT_215621 [Peniophora sp. CONT]	--	--	--	--	--	--	--	--	--	--	--	--	--	--	--	--	--	--	--	--	--	--	--
Cluster-1894.973	1206	1024068445	KZV61631.1	281	3.1e-22	hypothetical protein PENSPDRAFT_759306 [Peniophora sp. CONT]	--	--	--	--	--	--	--	--	--	--	--	--	--	--	--	--	--	--	--	--	--	--	--
Cluster-715.0	325	--	--	--	--	--	--	--	--	--	--	--	--	--	--	--	--	--	--	--	--	--	--	--	--	--	--	--	--
Cluster-1894.9218	7243	1024072509	KZV65548.1	1634	2.4e-178	hypothetical protein PENSPDRAFT_655680 [Peniophora sp. CONT]	--	--	--	--	--	--	--	--	--	--	--	--	--	PF12937	F-box-like	--	--	GO:0005515	protein binding	--	--	--	--
Cluster-1191.0	1852	1024080545	KZV73455.1	798	5.4e-82	hypothetical protein PENSPDRAFT_750196 [Peniophora sp. CONT]	--	--	--	--	--	--	--	--	--	--	--	--	--	--	--	--	--	--	--	--	--	--	--
Cluster-1894.9219	5287	1024074484	KZV67480.1	6941	0	P-loop containing nucleoside triphosphate hydrolase protein [Peniophora sp. CONT]	--	--	--	--	--	--	--	--	--	Q8K440	647	1.4e-65	ATP-binding cassette sub-family A member 8-B OS=Mus musculus OX=10090 GN=Abca8b PE=1 SV=2	PF00005//PF00448//PF06414//PF03193//PF13304	ABC transporter//SRP54-type protein, GTPase domain//Zeta toxin//RsgA GTPase//AAA domain, putative AbiEii toxin, Type IV TA system	GO:0006614	SRP-dependent cotranslational protein targeting to membrane	GO:0016887//GO:0016301//GO:0005525//GO:0003924//GO:0005524	ATPase activity//kinase activity//GTP binding//GTPase activity//ATP binding	--	--	--	--
Cluster-1894.791	1335	1024073629	KZV66643.1	495	5.3e-47	hypothetical protein PENSPDRAFT_688844 [Peniophora sp. CONT]	--	--	--	--	--	--	--	--	--	--	--	--	--	--	--	--	--	--	--	--	--	--	--
Cluster-1894.4821	1879	1024073794	KZV66804.1	309	2.8e-25	hypothetical protein PENSPDRAFT_700616, partial [Peniophora sp. CONT]	--	--	--	--	--	--	--	--	--	--	--	--	--	PF12937	F-box-like	--	--	GO:0005515	protein binding	--	--	--	--
Cluster-1894.790	862	--	--	--	--	--	--	--	--	--	--	--	--	--	--	--	--	--	--	--	--	--	--	--	--	--	--	--	--
Cluster-1894.793	687	--	--	--	--	--	--	--	--	--	--	--	--	--	--	--	--	--	--	--	--	--	--	--	--	--	--	--	--
Cluster-1894.7049	1259	1024078399	KZV71333.1	1171	2.1e-125	40S ribosomal protein S3, partial [Peniophora sp. CONT]	XM_008033671.1	XM_008033671	435	0	Trametes versicolor FP-101664 SS1 40S ribosomal protein S3 mRNA	K02985	RP-S3e, RPS3	small subunit ribosomal protein S3e	http://www.genome.jp/dbget-bin/www_bget?ko:K02985	P47835	874	1.6e-92	40S ribosomal protein S3-B OS=Xenopus laevis OX=8355 GN=rps3-b PE=2 SV=1	PF07650//PF00189	KH domain//Ribosomal protein S3, C-terminal domain	GO:0042254//GO:0006412	ribosome biogenesis//translation	GO:0003723//GO:0003735	RNA binding//structural constituent of ribosome	GO:0005840	ribosome	KOG3181	40S ribosomal protein S3
Cluster-1894.976	306	--	--	--	--	--	--	--	--	--	--	--	--	--	--	--	--	--	--	--	--	--	--	--	--	--	--	--	--
Cluster-608.0	644	1024069583	KZV62715.1	633	2.6e-63	TPR-like protein [Peniophora sp. CONT]	--	--	--	--	--	--	--	--	--	--	--	--	--	--	--	--	--	--	--	--	--	--	--
Cluster-608.1	641	1024068746	KZV61916.1	723	9.3e-74	hypothetical protein PENSPDRAFT_712980 [Peniophora sp. CONT]	--	--	--	--	--	--	--	--	--	--	--	--	--	--	--	--	--	--	--	--	--	--	--
Cluster-1894.3275	3459	1024077285	KZV70234.1	1334	7.1e-144	hypothetical protein PENSPDRAFT_675813 [Peniophora sp. CONT]	--	--	--	--	--	--	--	--	--	--	--	--	--	PF03734//PF00400	L,D-transpeptidase catalytic domain//WD domain, G-beta repeat	--	--	GO:0005515//GO:0016740	protein binding//transferase activity	--	--	--	--
Cluster-1894.4556	3895	1024072316	KZV65359.1	3552	0	hypothetical protein PENSPDRAFT_756550 [Peniophora sp. CONT]	XM_007298430.1	XM_007298430	603	0	Stereum hirsutum FP-91666 SS1 cytoplasmic dynein heavy chain 1 (STEHIDRAFT_143406), mRNA	K10413	DYNC1H	dynein heavy chain 1, cytosolic	http://www.genome.jp/dbget-bin/www_bget?ko:K10413	P45444	2034	1.5e-226	Dynein heavy chain, cytoplasmic OS=Emericella nidulans (strain FGSC A4 / ATCC 38163 / CBS 112.46 / NRRL 194 / M139) OX=227321 GN=nudA PE=3 SV=2	PF08688//PF09307	Apx/Shroom domain ASD1//CLIP, MHC2 interacting	GO:0006955//GO:0007165//GO:0019882//GO:0006886	immune response//signal transduction//antigen processing and presentation//intracellular protein transport	GO:0051015//GO:0042289	actin filament binding//MHC class II protein binding	GO:0016020//GO:0042613	membrane//MHC class II protein complex	KOG3595	Dyneins, heavy chain
Cluster-938.0	976	1024073500	KZV66516.1	148	6.7e-07	hypothetical protein PENSPDRAFT_755631 [Peniophora sp. CONT]	--	--	--	--	--	--	--	--	--	--	--	--	--	--	--	--	--	--	--	--	--	--	--
Cluster-960.0	325	--	--	--	--	--	--	--	--	--	--	--	--	--	--	--	--	--	--	--	--	--	--	--	--	--	--	--	--
Cluster-1894.4557	1678	1024082855	KZV75744.1	1963	4e-217	MFS general substrate transporter [Peniophora sp. CONT]	--	--	--	--	--	--	--	--	--	Q6BN11	278	2.7e-23	Probable transporter MCH1 OS=Debaryomyces hansenii (strain ATCC 36239 / CBS 767 / JCM 1990 / NBRC 0083 / IGC 2968) OX=284592 GN=MCH1 PE=3 SV=2	PF07690	Major Facilitator Superfamily	GO:0055085	transmembrane transport	GO:0022857	transmembrane transporter activity	--	--	--	--
Cluster-1894.9211	1669	1024075925	KZV68894.1	1036	1.2e-109	S-adenosyl-L-methionine-dependent methyltransferase [Peniophora sp. CONT]	--	--	--	--	--	--	--	--	--	Q6Q870	134	1.3e-06	N-methyltransferase sirN OS=Leptosphaeria maculans OX=5022 GN=sirN PE=3 SV=2	PF13008//PF08241//PF01209//PF06085	Zinc-binding domain of Paramyxoviridae V protein//Methyltransferase domain//ubiE/COQ5 methyltransferase family//Lipoprotein Rz1 precursor	GO:0019835//GO:0019076	cytolysis//viral release from host cell	GO:0008168//GO:0046872	methyltransferase activity//metal ion binding	--	--	--	--
Cluster-1894.4550	1278	--	--	--	--	--	--	--	--	--	--	--	--	--	--	--	--	--	--	--	--	--	--	--	--	--	--	--	--
Cluster-1894.9212	2789	1024084238	KZV77118.1	2850	0	glycoside hydrolase family 16 protein [Peniophora sp. CONT]	--	--	--	--	--	--	--	--	--	P32486	933	5e-99	Beta-glucan synthesis-associated protein KRE6 OS=Saccharomyces cerevisiae (strain ATCC 204508 / S288c) OX=559292 GN=KRE6 PE=1 SV=2	PF11991//PF03935	Tryptophan dimethylallyltransferase//Beta-glucan synthesis-associated protein (SKN1)	GO:0006078//GO:0009820	(1->6)-beta-D-glucan biosynthetic process//alkaloid metabolic process	GO:0016765	transferase activity, transferring alkyl or aryl (other than methyl) groups	--	--	--	--
Cluster-1357.0	2629	1024084094	KZV76975.1	1086	3.1e-115	hypothetical protein PENSPDRAFT_747200 [Peniophora sp. CONT]	--	--	--	--	--	--	--	--	--	--	--	--	--	PF03839	Translocation protein Sec62	GO:0015031	protein transport	--	--	GO:0030176	integral component of endoplasmic reticulum membrane	--	--
Cluster-1894.6798	7545	1024084749	KZV77628.1	2048	2.5e-226	WD40 repeat-like protein [Peniophora sp. CONT]	--	--	--	--	--	--	--	--	--	Q5EB92	773	4.8e-80	WD repeat-containing protein 70 OS=Rattus norvegicus OX=10116 GN=Wdr70 PE=1 SV=1	PF00400//PF01585//PF02180//PF08648//PF00439//PF06638	WD domain, G-beta repeat//G-patch domain//Bcl-2 homology region 4//U4/U6.U5 small nuclear ribonucleoproteins//Bromodomain//Strabismus protein	GO:0042981//GO:0008380//GO:0007275	regulation of apoptotic process//RNA splicing//multicellular organism development	GO:0003676//GO:0005515	nucleic acid binding//protein binding	GO:0016021	integral component of membrane	KOG0772	Uncharacterized conserved protein, contains WD40 repeat
Cluster-1894.6799	2673	1024081533	KZV74433.1	2239	6.3e-249	TPR-like protein [Peniophora sp. CONT]	--	--	--	--	--	K13342	PEX5, PXR1	peroxin-5	http://www.genome.jp/dbget-bin/www_bget?ko:K13342	O70525	422	8.6e-40	Peroxisomal targeting signal 1 receptor OS=Cavia porcellus OX=10141 GN=PEX5 PE=2 SV=1	PF13176//PF00515//PF10471//PF13181	Tetratricopeptide repeat//Tetratricopeptide repeat//Anaphase-promoting complex APC subunit CDC26//Tetratricopeptide repeat	GO:0031145//GO:0030071	anaphase-promoting complex-dependent catabolic process//regulation of mitotic metaphase/anaphase transition	GO:0005515	protein binding	GO:0005680	anaphase-promoting complex	KOG1125	TPR repeat-containing protein
Cluster-1894.6028	2737	1024066793	KZV60111.1	330	1.5e-27	hypothetical protein PENSPDRAFT_366904 [Peniophora sp. CONT]	--	--	--	--	--	--	--	--	--	--	--	--	--	PF02173//PF00172//PF05090	pKID domain//Fungal Zn(2)-Cys(6) binuclear cluster domain//Vitamin K-dependent gamma-carboxylase	GO:0006355//GO:0017187	regulation of transcription, DNA-templated//peptidyl-glutamic acid carboxylation	GO:0008270//GO:0008488//GO:0000981//GO:0005515	zinc ion binding//gamma-glutamyl carboxylase activity//DNA-binding transcription factor activity, RNA polymerase II-specific//protein binding	GO:0005634	nucleus	--	--
Cluster-1894.6029	3583	575064893	ETW80508.1	1717	2.9e-188	major facilitator superfamily [Heterobasidion irregulare TC 32-1]	--	--	--	--	--	--	--	--	--	A0A0A2IBP6	639	7.9e-65	MFS-type transporter cnsO OS=Penicillium expansum OX=27334 GN=cnsO PE=3 SV=1	PF01328//PF07690//PF06377	Peroxidase, family 2//Major Facilitator Superfamily//Adipokinetic hormone	GO:0055085//GO:0006979//GO:0007165//GO:0006804	transmembrane transport//response to oxidative stress//signal transduction//obsolete peroxidase reaction	GO:0005179//GO:0004601//GO:0022857	hormone activity//peroxidase activity//transmembrane transporter activity	--	--	--	--
Cluster-1894.4552	1607	1024072593	KZV65630.1	550	2.7e-53	histone-fold-containing protein [Peniophora sp. CONT]	--	--	--	--	--	--	--	--	--	Q10315	271	1.7e-22	Transcription regulator complex subunit bur6 OS=Schizosaccharomyces pombe (strain 972 / ATCC 24843) OX=284812 GN=bur6 PE=3 SV=1	PF00125//PF11593//PF04719	Core histone H2A/H2B/H3/H4//Mediator complex subunit 3 fungal//hTAFII28-like protein conserved region	GO:0006357//GO:0006367	regulation of transcription by RNA polymerase II//transcription initiation from RNA polymerase II promoter	GO:0003712//GO:0003677	transcription coregulator activity//DNA binding	GO:0016592//GO:0000786//GO:0005634//GO:0005667	mediator complex//nucleosome//nucleus//transcription regulator complex	KOG1659	Class 2 transcription repressor NC2, alpha subunit (DRAP1)
Cluster-1894.6022	7225	1024081012	KZV73917.1	1091	2.2e-115	hypothetical protein PENSPDRAFT_648491 [Peniophora sp. CONT]	--	--	--	--	--	--	--	--	--	--	--	--	--	PF00105	Zinc finger, C4 type (two domains)	GO:0006355	regulation of transcription, DNA-templated	GO:0003700//GO:0043565//GO:0008270	DNA-binding transcription factor activity//sequence-specific DNA binding//zinc ion binding	GO:0005667//GO:0042025	transcription regulator complex//host cell nucleus	--	--
Cluster-1894.4823	3183	1024084565	KZV77444.1	3768	0	hypothetical protein PENSPDRAFT_679009 [Peniophora sp. CONT]	--	--	--	--	--	--	--	--	--	--	--	--	--	PF00539//PF08631	Transactivating regulatory protein (Tat)//Meiosis protein SPO22/ZIP4 like	GO:0051321//GO:0050434	meiotic cell cycle//positive regulation of viral transcription	GO:0001070	RNA-binding transcription regulator activity	GO:0042025	host cell nucleus	--	--
Cluster-1894.6020	5440	1024075927	KZV68896.1	1582	2e-172	hypothetical protein PENSPDRAFT_686824 [Peniophora sp. CONT]	--	--	--	--	--	K08900	BCS1	mitochondrial chaperone BCS1	http://www.genome.jp/dbget-bin/www_bget?ko:K08900	Q54HY8	508	1.9e-49	Probable mitochondrial chaperone BCS1-A OS=Dictyostelium discoideum OX=44689 GN=bcs1la PE=3 SV=1	PF01443//PF06414//PF14833//PF00004//PF02689//PF00005//PF08740//PF05496	Viral (Superfamily 1) RNA helicase//Zeta toxin//NAD-binding of NADP-dependent 3-hydroxyisobutyrate dehydrogenase//ATPase family associated with various cellular activities (AAA)//Helicase//ABC transporter//BCS1 N terminal//Holliday junction DNA helicase RuvB P-loop domain	GO:0006310//GO:0006281//GO:0034551	DNA recombination//DNA repair//mitochondrial respiratory chain complex III assembly	GO:0016887//GO:0009378//GO:0005524//GO:0004386//GO:0051287//GO:0016301	ATPase activity//four-way junction helicase activity//ATP binding//helicase activity//NAD binding//kinase activity	GO:0005657//GO:0009379	replication fork//Holliday junction helicase complex	KOG0743	AAA+-type ATPase
Cluster-1894.3273	4757	1024078166	KZV71103.1	2640	3.6e-295	ABC transporter ATP-binding protein uup-1 [Peniophora sp. CONT]	--	--	--	--	--	--	--	--	--	O59672	625	4.4e-63	Uncharacterized ABC transporter ATP-binding protein C29A3.09c OS=Schizosaccharomyces pombe (strain 972 / ATCC 24843) OX=284812 GN=SPBC29A3.09c PE=3 SV=1	PF03938//PF00005//PF01926//PF00407//PF17085//PF13304//PF09106	Outer membrane protein (OmpH-like)//ABC transporter//50S ribosome-binding GTPase//Pathogenesis-related protein Bet v 1 family//Unique cartilage matrix associated protein//AAA domain, putative AbiEii toxin, Type IV TA system//Elongation factor SelB, winged helix	GO:0001514//GO:0045667//GO:0006448//GO:0006952	selenocysteine incorporation//regulation of osteoblast differentiation//regulation of translational elongation//defense response	GO:0003746//GO:0051082//GO:0005524//GO:0005525//GO:0003723//GO:0016887	translation elongation factor activity//unfolded protein binding//ATP binding//GTP binding//RNA binding//ATPase activity	GO:0005840//GO:0005737	ribosome//cytoplasm	KOG0062	ATPase component of ABC transporters with duplicated ATPase domains/Translation elongation factor EF-3b
Cluster-1894.6026	1286	1024084550	KZV77429.1	1106	7.3e-118	DUF572-domain-containing protein [Peniophora sp. CONT]	--	--	--	--	--	--	--	--	--	A8WHR3	544	2.9e-54	Splicing factor YJU2 OS=Danio rerio OX=7955 GN=yju2 PE=1 SV=1	PF06467//PF08597	MYM-type Zinc finger with FCS sequence motif//Translation initiation factor eIF3 subunit	GO:0006446	regulation of translational initiation	GO:0003743//GO:0008270	translation initiation factor activity//zinc ion binding	GO:0005737//GO:0005852//GO:0005840	cytoplasm//eukaryotic translation initiation factor 3 complex//ribosome	KOG2989	Uncharacterized conserved protein
Cluster-1894.6027	4168	1024078925	KZV71852.1	1386	8e-150	hypothetical protein PENSPDRAFT_605183 [Peniophora sp. CONT]	CP028456.1	CP028456	50	3.17e-15	Yarrowia lipolytica strain IBT 446 chromosome C	K18693	DPP1	diacylglycerol diphosphate phosphatase / phosphatidate phosphatase	http://www.genome.jp/dbget-bin/www_bget?ko:K18693	Q6GQ62	339	5.6e-30	Phospholipid phosphatase 5 OS=Xenopus laevis OX=8355 GN=plpp5 PE=2 SV=2	PF01253//PF09184	Translation initiation factor SUI1//PPP4R2	GO:0006413//GO:0006446	translational initiation//regulation of translational initiation	GO:0003743//GO:0019888	translation initiation factor activity//protein phosphatase regulator activity	GO:0030289//GO:0005840	protein phosphatase 4 complex//ribosome	KOG1770	Translation initiation factor 1 (eIF-1/SUI1)
Cluster-1894.6024	2680	1024078902	KZV71829.1	1565	9e-171	hypothetical protein PENSPDRAFT_664089 [Peniophora sp. CONT]	--	--	--	--	--	--	--	--	--	--	--	--	--	PF06495	Fruit fly transformer protein	GO:0046660//GO:0006397	female sex differentiation//mRNA processing	--	--	GO:0042025	host cell nucleus	--	--
Cluster-1586.0	436	--	--	--	--	--	--	--	--	--	--	--	--	--	--	--	--	--	--	--	--	--	--	--	--	--	--	--	--
Cluster-218.0	906	1024084783	KZV77662.1	147	8.2e-07	hypothetical protein PENSPDRAFT_10560 [Peniophora sp. CONT]	--	--	--	--	--	--	--	--	--	--	--	--	--	PF05354	Phage Head-Tail Attachment	GO:0019068	virion assembly	--	--	--	--	--	--
Cluster-1894.9216	7571	1024074887	KZV67875.1	3721	0	spindle pole body interacting protein [Peniophora sp. CONT]	--	--	--	--	--	--	--	--	--	Q5BGR2	657	1.4e-66	Protein mesA OS=Emericella nidulans (strain FGSC A4 / ATCC 38163 / CBS 112.46 / NRRL 194 / M139) OX=227321 GN=mesA PE=1 SV=2	PF00397//PF11612	WW domain//Type II secretion system (T2SS), protein J	GO:0015628	protein secretion by the type II secretion system	GO:0005515	protein binding	GO:0015627	type II protein secretion system complex	--	--
Cluster-1894.9217	349	--	--	--	--	--	--	--	--	--	--	--	--	--	--	--	--	--	--	--	--	--	--	--	--	--	--	--	--
Cluster-2029.0	509	--	--	--	--	--	--	--	--	--	--	--	--	--	--	--	--	--	--	--	--	--	--	--	--	--	--	--	--
Cluster-1894.8649	5721	1024075487	KZV68464.1	1904	9.5e-210	TPR-like protein [Peniophora sp. CONT]	--	--	--	--	--	--	--	--	--	--	--	--	--	PF05800	Gas vesicle synthesis protein GvpO	GO:0031412	gas vesicle organization	--	--	--	--	--	--
Cluster-2029.1	325	--	--	--	--	--	--	--	--	--	--	--	--	--	--	--	--	--	--	--	--	--	--	--	--	--	--	--	--
Cluster-1894.4558	2444	1024069305	KZV62449.1	2504	1.1e-279	hypothetical protein PENSPDRAFT_758680 [Peniophora sp. CONT]	--	--	--	--	--	--	--	--	--	--	--	--	--	--	--	--	--	--	--	--	--	--	--
Cluster-1894.3279	1101	--	--	--	--	--	--	--	--	--	--	--	--	--	--	--	--	--	--	--	--	--	--	--	--	--	--	--	--
Cluster-620.0	353	--	--	--	--	--	--	--	--	--	--	--	--	--	--	--	--	--	--	--	--	--	--	--	--	--	--	--	--
Cluster-1894.9136	5969	1608065684	TFY70264.1	6172	0	hypothetical protein EVG20_g2737 [Dentipellis fragilis]	XM_024488647.1	XM_024488647	220	1.43e-109	Postia placenta MAD-698-R-SB12 hypothetical protein (POSPLADRAFT_1179168), mRNA	K00888	PI4KA	phosphatidylinositol 4-kinase A	http://www.genome.jp/dbget-bin/www_bget?ko:K00888	Q9USR3	2001	1.5e-222	Phosphatidylinositol 4-kinase stt4 OS=Schizosaccharomyces pombe (strain 972 / ATCC 24843) OX=284812 GN=stt4 PE=3 SV=1	PF17321	Vacuole-related protein 17	GO:0000011	vacuole inheritance	GO:0043495	protein-membrane adaptor activity	--	--	KOG0902	Phosphatidylinositol 4-kinase
Cluster-1894.7269	2483	1024077432	KZV70378.1	1904	4.1e-210	hypothetical protein PENSPDRAFT_651516 [Peniophora sp. CONT]	XM_007379829.1	XM_007379829	135	1.05e-62	Punctularia strigosozonata HHB-11173 SS5 hypothetical protein (PUNSTDRAFT_60227), partial mRNA	--	--	--	--	Q4P965	671	1.1e-68	Protein VTS1 OS=Ustilago maydis (strain 521 / FGSC 9021) OX=237631 GN=VTS1 PE=3 SV=1	PF09298//PF07647//PF00536	Fumarylacetoacetase N-terminal//SAM domain (Sterile alpha motif)//SAM domain (Sterile alpha motif)	GO:0006570//GO:0009072//GO:0042207	tyrosine metabolic process//aromatic amino acid family metabolic process//styrene catabolic process	GO:0004334//GO:0005515	fumarylacetoacetase activity//protein binding	--	--	--	--
Cluster-1894.7268	2271	1024074216	KZV67217.1	1214	3.8e-130	thioredoxin reductase [Peniophora sp. CONT]	XM_018426266.1	XM_018426266	244	2.46e-123	Cutaneotrichosporon oleaginosum thioredoxin reductase (CC85DRAFT_324814), mRNA	K00384	trxB	thioredoxin reductase (NADPH)	http://www.genome.jp/dbget-bin/www_bget?ko:K00384	Q92375	969	2.7e-103	Thioredoxin reductase OS=Schizosaccharomyces pombe (strain 972 / ATCC 24843) OX=284812 GN=trr1 PE=1 SV=1	PF03768//PF07992//PF01266	Attacin, N-terminal region//Pyridine nucleotide-disulphide oxidoreductase//FAD dependent oxidoreductase	GO:0055114	oxidation-reduction process	GO:0016491	oxidoreductase activity	GO:0005576	extracellular region	KOG0404	Thioredoxin reductase
Cluster-1894.7267	1349	1024081802	KZV74699.1	759	1.3e-77	ribosomal protein S8 [Peniophora sp. CONT]	--	--	--	--	--	K15628	PXA	ATP-binding cassette, subfamily D (ALD), peroxisomal long-chain fatty acid import protein	http://www.genome.jp/dbget-bin/www_bget?ko:K15628	D3ZHR2	423	3.3e-40	ATP-binding cassette sub-family D member 1 OS=Rattus norvegicus OX=10116 GN=Abcd1 PE=1 SV=1	PF00005//PF00410	ABC transporter//Ribosomal protein S8	GO:0006412//GO:0042254	translation//ribosome biogenesis	GO:0003735//GO:0016887//GO:0005524	structural constituent of ribosome//ATPase activity//ATP binding	GO:0005840	ribosome	KOG0064	Peroxisomal long-chain acyl-CoA transporter, ABC superfamily
Cluster-1894.7266	3450	1024071176	KZV64252.1	680	4.9e-68	hypothetical protein PENSPDRAFT_656726 [Peniophora sp. CONT]	--	--	--	--	--	--	--	--	--	--	--	--	--	PF01442//PF07469	Apolipoprotein A1/A4/E domain//Domain of unknown function (DUF1518)	GO:0042157//GO:0006869	lipoprotein metabolic process//lipid transport	GO:0008289	lipid binding	GO:0005634//GO:0005576	nucleus//extracellular region	--	--
Cluster-1894.7265	8372	1024078955	KZV71882.1	2069	1e-228	FAD/NAD-P-binding domain-containing protein [Peniophora sp. CONT]	--	--	--	--	--	--	--	--	--	Q9I3H5	690	2.3e-70	Baeyer-Villiger monooxygenase OS=Pseudomonas aeruginosa (strain ATCC 15692 / DSM 22644 / CIP 104116 / JCM 14847 / LMG 12228 / 1C / PRS 101 / PAO1) OX=208964 GN=PA1538 PE=1 SV=1	PF01266//PF00646//PF00743//PF07992//PF05374	FAD dependent oxidoreductase//F-box domain//Flavin-binding monooxygenase-like//Pyridine nucleotide-disulphide oxidoreductase//Mu-Conotoxin	GO:0055114//GO:0009405//GO:0006810	oxidation-reduction process//pathogenesis//transport	GO:0005515//GO:0016491//GO:0019871//GO:0004499//GO:0050661//GO:0050660	protein binding//oxidoreductase activity//sodium channel inhibitor activity//N,N-dimethylaniline monooxygenase activity//NADP binding//flavin adenine dinucleotide binding	GO:0005576	extracellular region	--	--
Cluster-1894.7264	4725	1024072715	KZV65749.1	1904	7.8e-210	hypothetical protein PENSPDRAFT_689566 [Peniophora sp. CONT]	--	--	--	--	--	--	--	--	--	--	--	--	--	PF10483	Elongator subunit Iki1	GO:0002098	tRNA wobble uridine modification	--	--	GO:0033588	Elongator holoenzyme complex	--	--
Cluster-1894.7263	5227	1024072848	KZV65879.1	2121	5.9e-235	GMC oxidoreductase [Peniophora sp. CONT]	--	--	--	--	--	--	--	--	--	Q1QXE1	595	1.5e-59	Oxygen-dependent choline dehydrogenase 1 OS=Chromohalobacter salexigens (strain DSM 3043 / ATCC BAA-138 / NCIMB 13768) OX=290398 GN=betA1 PE=3 SV=1	PF01333//PF00732//PF07992//PF02254//PF00067//PF05199//PF01266	Apocytochrome F, C-terminal//GMC oxidoreductase//Pyridine nucleotide-disulphide oxidoreductase//TrkA-N domain//Cytochrome P450//GMC oxidoreductase//FAD dependent oxidoreductase	GO:0055114//GO:0006813//GO:0006118//GO:0015979	oxidation-reduction process//potassium ion transport//obsolete electron transport//photosynthesis	GO:0005506//GO:0050660//GO:0009055//GO:0016705//GO:0020037//GO:0016614//GO:0016491	iron ion binding//flavin adenine dinucleotide binding//electron transfer activity//oxidoreductase activity, acting on paired donors, with incorporation or reduction of molecular oxygen//heme binding//oxidoreductase activity, acting on CH-OH group of donors//oxidoreductase activity	GO:0031361	integral component of thylakoid membrane	KOG1238	Glucose dehydrogenase/choline dehydrogenase/mandelonitrile lyase (GMC oxidoreductase family)
Cluster-1894.7262	2543	1024075124	KZV68108.1	1009	2.5e-106	Calcipressin [Peniophora sp. CONT]	XM_007872661.1	XM_007872661	64	3.18e-23	Gloeophyllum trabeum ATCC 11539 DUF1014-domain-containing protein mRNA	--	--	--	--	Q09791	178	1.6e-11	Uncharacterized protein C13G6.15c OS=Schizosaccharomyces pombe (strain 972 / ATCC 24843) OX=284812 GN=SPAC13G6.15c PE=3 SV=1	PF04847	Calcipressin	GO:0019722	calcium-mediated signaling	--	--	--	--	KOG4019	Calcineurin-mediated signaling pathway inhibitor DSCR1
Cluster-1894.7261	4157	1024071134	KZV64211.1	3465	0	hypothetical protein PENSPDRAFT_175223 [Peniophora sp. CONT]	XM_014328859.1	XM_014328859	65	1.45e-23	Trichosporon asahii var. asahii CBS 2479 hypothetical protein partial mRNA	--	--	--	--	Q7SEI7	869	2e-91	Alpha-ketoglutarate-dependent xanthine dioxygenase xan-1 OS=Neurospora crassa (strain ATCC 24698 / 74-OR23-1A / CBS 708.71 / DSM 1257 / FGSC 987) OX=367110 GN=xan-1 PE=1 SV=1	PF02668//PF04082//PF00172//PF09020//PF02454	Taurine catabolism dioxygenase TauD, TfdA family//Fungal specific transcription factor domain//Fungal Zn(2)-Cys(6) binuclear cluster domain//YopE, N terminal//Sigma 1s protein	GO:0006351//GO:0019048//GO:0050765//GO:0055114//GO:0006355	transcription, DNA-templated//modulation by virus of host process//negative regulation of phagocytosis//oxidation-reduction process//regulation of transcription, DNA-templated	GO:0003677//GO:0016491//GO:0000981//GO:0008270	DNA binding//oxidoreductase activity//DNA-binding transcription factor activity, RNA polymerase II-specific//zinc ion binding	GO:0005634	nucleus	--	--
Cluster-1894.7260	3115	1024069023	KZV62180.1	2602	5.9e-291	aspartate kinase [Peniophora sp. CONT]	XM_019177033.1	XM_019177033	76	8.32e-30	Tsuchiyaea wingfieldii CBS 7118 aspartate kinase (L198_04930), partial mRNA	K00928	lysC	aspartate kinase	http://www.genome.jp/dbget-bin/www_bget?ko:K00928	O60163	1104	8.3e-119	Probable aspartokinase OS=Schizosaccharomyces pombe (strain 972 / ATCC 24843) OX=284812 GN=SPBC19F5.04 PE=1 SV=1	--	--	--	--	--	--	--	--	KOG0456	Aspartate kinase
Cluster-1894.6248	1255	1024065976	KZV59441.1	420	2.5e-38	hypothetical protein PENSPDRAFT_416959 [Peniophora sp. CONT]	--	--	--	--	--	--	--	--	--	--	--	--	--	--	--	--	--	--	--	--	--	--	--
Cluster-1894.6249	1095	1247973683	SJL00043.1	688	1.8e-69	probable 24 kDa Ras-like protein [Armillaria ostoyae]	XM_007767777.1	XM_007767777	198	4.35e-98	Coniophora puteana RWD-64-598 SS2 ras-like protein partial mRNA	K07827	KRAS, KRAS2	GTPase Kras	http://www.genome.jp/dbget-bin/www_bget?ko:K07827	A8NU18	655	3.4e-67	24 kDa Ras-like protein OS=Coprinopsis cinerea (strain Okayama-7 / 130 / ATCC MYA-4618 / FGSC 9003) OX=240176 GN=CC-RAS PE=3 SV=3	PF03193//PF06821//PF00503//PF02421//PF00025//PF00071	RsgA GTPase//Serine hydrolase//G-protein alpha subunit//Ferrous iron transport protein B//ADP-ribosylation factor family//Ras family	GO:0007186	G protein-coupled receptor signaling pathway	GO:0016787//GO:0003924//GO:0005525//GO:0019001//GO:0031683	hydrolase activity//GTPase activity//GTP binding//guanyl nucleotide binding//G-protein beta/gamma-subunit complex binding	--	--	KOG0395	Ras-related GTPase
Cluster-1894.6246	3950	1024076636	KZV69594.1	1398	3.1e-151	NAD(P)-binding protein [Peniophora sp. CONT]	--	--	--	--	--	--	--	--	--	Q17QW3	293	1.2e-24	Retinol dehydrogenase 14 OS=Bos taurus OX=9913 GN=RDH14 PE=2 SV=1	PF01370	NAD dependent epimerase/dehydratase family	--	--	GO:0050662//GO:0003824	obsolete coenzyme binding//catalytic activity	--	--	KOG1208	Dehydrogenases with different specificities (related to short-chain alcohol dehydrogenases)
Cluster-1894.6247	6196	1024080712	KZV73620.1	6725	0	hypothetical protein PENSPDRAFT_627099 [Peniophora sp. CONT]	--	--	--	--	--	K14861	URB1	nucleolar pre-ribosomal-associated protein 1	http://www.genome.jp/dbget-bin/www_bget?ko:K14861	O74415	290	4e-24	Uncharacterized protein C14G10.02 OS=Schizosaccharomyces pombe (strain 972 / ATCC 24843) OX=284812 GN=SPCC14G10.02 PE=4 SV=1	PF00242//PF09030	DNA polymerase (viral) N-terminal domain//Creb binding	GO:0006260//GO:0042967//GO:0016573//GO:0006355	DNA replication//obsolete acyl-carrier-protein biosynthetic process//histone acetylation//regulation of transcription, DNA-templated	GO:0003713//GO:0003887//GO:0004402//GO:0003677	transcription coactivator activity//DNA-directed DNA polymerase activity//histone acetyltransferase activity//DNA binding	GO:0000123//GO:0005634//GO:0005667//GO:0042575	histone acetyltransferase complex//nucleus//transcription regulator complex//DNA polymerase complex	KOG1791	Uncharacterized conserved protein
Cluster-1894.6244	1913	1024083741	KZV76624.1	2342	5.1e-261	ammonium transporter [Peniophora sp. CONT]	XM_007303803.1	XM_007303803	423	0	Stereum hirsutum FP-91666 SS1 ammonium transporter (STEHIDRAFT_96901), mRNA	K03320	amt, AMT, MEP	ammonium transporter, Amt family	http://www.genome.jp/dbget-bin/www_bget?ko:K03320	Q9C0V1	1164	5.6e-126	Ammonium transporter 1 OS=Schizosaccharomyces pombe (strain 972 / ATCC 24843) OX=284812 GN=amt1 PE=3 SV=1	PF00909//PF05715	Ammonium Transporter Family//Piccolo Zn-finger	GO:0015696	ammonium transport	GO:0008519//GO:0046872	ammonium transmembrane transporter activity//metal ion binding	GO:0045202//GO:0016020	synapse//membrane	KOG0682	Ammonia permease
Cluster-210.0	528	1024075248	KZV68229.1	552	5.2e-54	alpha/beta-hydrolase [Peniophora sp. CONT]	--	--	--	--	--	--	--	--	--	Q64419	203	4.2e-15	Liver carboxylesterase OS=Mesocricetus auratus OX=10036 PE=2 SV=1	--	--	--	--	--	--	--	--	--	--
Cluster-1894.6242	6650	1024078068	KZV71006.1	8832	0	hypothetical protein PENSPDRAFT_685015 [Peniophora sp. CONT]	--	--	--	--	--	--	--	--	--	--	--	--	--	PF13442//PF02902//PF03775	Cytochrome C oxidase, cbb3-type, subunit III//Ulp1 protease family, C-terminal catalytic domain//Septum formation inhibitor MinC, C-terminal domain	GO:0000902//GO:0006118//GO:0006508	cell morphogenesis//obsolete electron transport//proteolysis	GO:0020037//GO:0009055//GO:0008234	heme binding//electron transfer activity//cysteine-type peptidase activity	--	--	--	--
Cluster-1894.6243	4779	1024077524	KZV70469.1	4166	0	hypothetical protein PENSPDRAFT_631639 [Peniophora sp. CONT]	--	--	--	--	--	--	--	--	--	Q10495	269	8.5e-22	Uncharacterized protein C26F1.08c OS=Schizosaccharomyces pombe (strain 972 / ATCC 24843) OX=284812 GN=SPAC26F1.08c PE=4 SV=1	PF11744//PF04632//PF00846	Aluminium activated malate transporter//Fusaric acid resistance protein family//Hantavirus nucleocapsid protein	GO:0015743//GO:0055085	malate transport//transmembrane transport	GO:0022857	transmembrane transporter activity	GO:0019013//GO:0005886	viral nucleocapsid//plasma membrane	--	--
Cluster-1894.6240	5822	1024081476	KZV74376.1	1166	3.6e-124	hypothetical protein PENSPDRAFT_204027 [Peniophora sp. CONT]	--	--	--	--	--	--	--	--	--	--	--	--	--	--	--	--	--	--	--	--	--	--	--
Cluster-1894.6241	3777	1024068122	KZV61327.1	2239	8.9e-249	general substrate transporter [Peniophora sp. CONT]	--	--	--	--	--	--	--	--	--	B8MYS7	539	3.3e-53	MFS glucose transporter mfs1 OS=Aspergillus flavus (strain ATCC 200026 / FGSC A1120 / NRRL 3357 / JCM 12722 / SRRC 167) OX=332952 GN=mfs1 PE=2 SV=1	PF05024//PF08499//PF07690//PF00083//PF12191	N-acetylglucosaminyl transferase component (Gpi1)//3'5'-cyclic nucleotide phosphodiesterase N-terminal//Major Facilitator Superfamily//Sugar (and other) transporter//Tumour necrosis factor receptor stn_TNFRSF12A_TNFR domain	GO:0006144//GO:0055085//GO:0006506//GO:0043065	purine nucleobase metabolic process//transmembrane transport//GPI anchor biosynthetic process//positive regulation of apoptotic process	GO:0005515//GO:0017176//GO:0022857//GO:0004114	protein binding//phosphatidylinositol N-acetylglucosaminyltransferase activity//transmembrane transporter activity//3',5'-cyclic-nucleotide phosphodiesterase activity	GO:0005886//GO:0016021	plasma membrane//integral component of membrane	KOG0254	Predicted transporter (major facilitator superfamily)
Cluster-1894.9655	1821	1024071332	KZV64403.1	475	1.5e-44	hypothetical protein PENSPDRAFT_690796 [Peniophora sp. CONT]	--	--	--	--	--	--	--	--	--	--	--	--	--	PF12937	F-box-like	--	--	GO:0005515	protein binding	--	--	--	--
Cluster-2011.0	573	--	--	--	--	--	--	--	--	--	--	--	--	--	--	--	--	--	--	--	--	--	--	--	--	--	--	--	--
Cluster-230.0	310	--	--	--	--	--	--	--	--	--	--	--	--	--	--	--	--	--	--	--	--	--	--	--	--	--	--	--	--
Cluster-2366.0	442	--	--	--	--	--	--	--	--	--	--	--	--	--	--	--	--	--	--	--	--	--	--	--	--	--	--	--	--
Cluster-1894.7048	5117	1024078418	KZV71352.1	4043	0	Pkinase-domain-containing protein [Peniophora sp. CONT]	XM_007307545.1	XM_007307545	341	6.68e-177	Stereum hirsutum FP-91666 SS1 Pkinase-domain-containing protein (STEHIDRAFT_170770), partial mRNA	K12765	IME2	meiosis induction protein kinase IME2/SME1	http://www.genome.jp/dbget-bin/www_bget?ko:K12765	O94413	1109	3.6e-119	Ribose-phosphate pyrophosphokinase 2 OS=Schizosaccharomyces pombe (strain 972 / ATCC 24843) OX=284812 GN=SPCC1620.06c PE=1 SV=1	PF07714//PF00069//PF00156//PF14572//PF05039	Protein tyrosine and serine/threonine kinase//Protein kinase domain//Phosphoribosyl transferase domain//Phosphoribosyl synthetase-associated domain//Agouti protein	GO:0006468//GO:0009165//GO:0006144//GO:0006098//GO:0009755//GO:0009116	protein phosphorylation//nucleotide biosynthetic process//purine nucleobase metabolic process//pentose-phosphate shunt//hormone-mediated signaling pathway//nucleoside metabolic process	GO:0004749//GO:0000287//GO:0004672//GO:0005524	ribose phosphate diphosphokinase activity//magnesium ion binding//protein kinase activity//ATP binding	GO:0005576	extracellular region	KOG1448	Ribose-phosphate pyrophosphokinase
Cluster-2245.0	1193	1024065125	KZV58939.1	433	7.4e-40	hypothetical protein PENSPDRAFT_695627 [Peniophora sp. CONT]	--	--	--	--	--	--	--	--	--	--	--	--	--	PF09226//PF00097	Restriction endonuclease HincII//Zinc finger, C3HC4 type (RING finger)	GO:0009307//GO:0006308	DNA restriction-modification system//DNA catabolic process	GO:0046872//GO:0003677//GO:0009036	metal ion binding//DNA binding//type II site-specific deoxyribonuclease activity	GO:0009359	type II site-specific deoxyribonuclease complex	--	--
Cluster-2435.0	1259	1024079938	KZV72854.1	142	4.3e-06	hypothetical protein PENSPDRAFT_649442 [Peniophora sp. CONT]	--	--	--	--	--	--	--	--	--	--	--	--	--	PF00444	Ribosomal protein L36	GO:0006412//GO:0042254	translation//ribosome biogenesis	GO:0003735	structural constituent of ribosome	GO:0005840	ribosome	--	--
Cluster-1894.6233	2792	1024078487	KZV71420.1	2354	3e-262	hypothetical protein PENSPDRAFT_675358 [Peniophora sp. CONT]	--	--	--	--	--	--	--	--	--	Q12333	342	1.7e-30	Ferric/cupric reductase transmembrane component 7 OS=Saccharomyces cerevisiae (strain ATCC 204508 / S288c) OX=559292 GN=FRE7 PE=1 SV=2	PF02333//PF08030//PF05008//PF08022	Phytase//Ferric reductase NAD binding domain//Vesicle transport v-SNARE protein N-terminus//FAD-binding domain	GO:0006886//GO:0055114	intracellular protein transport//oxidation-reduction process	GO:0016491//GO:0016158	oxidoreductase activity//3-phytase activity	GO:0016020	membrane	KOG0039	Ferric reductase, NADH/NADPH oxidase and related proteins
Cluster-1894.3996	409	--	--	--	--	--	--	--	--	--	--	--	--	--	--	--	--	--	--	--	--	--	--	--	--	--	--	--	--
Cluster-1894.1597	3362	1024066494	KZV59855.1	1134	1.1e-120	Isochorismatase hydrolase [Peniophora sp. CONT]	--	--	--	--	--	--	--	--	--	P21367	425	4.9e-40	Probable hydrolase YcaC OS=Escherichia coli (strain K12) OX=83333 GN=ycaC PE=1 SV=1	PF00069//PF00857//PF10576//PF05397	Protein kinase domain//Isochorismatase family//Iron-sulfur binding domain of endonuclease III//Mediator complex subunit 15	GO:0006468//GO:0006357	protein phosphorylation//regulation of transcription by RNA polymerase II	GO:0051539//GO:0003824//GO:0005524//GO:0003712//GO:0004672	4 iron, 4 sulfur cluster binding//catalytic activity//ATP binding//transcription coregulator activity//protein kinase activity	GO:0005667//GO:0016592	transcription regulator complex//mediator complex	--	--
Cluster-1894.9568	3530	1024083421	KZV76306.1	4559	0	hypothetical protein PENSPDRAFT_598593 [Peniophora sp. CONT]	--	--	--	--	--	K11274	WDHD1, CTF4	chromosome transmission fidelity protein 4	http://www.genome.jp/dbget-bin/www_bget?ko:K11274	Q9C107	718	5.4e-74	Minichromosome loss protein 1 OS=Schizosaccharomyces pombe (strain 972 / ATCC 24843) OX=284812 GN=mcl1 PE=1 SV=1	PF02178//PF07569//PF00400	AT hook motif//TUP1-like enhancer of split//WD domain, G-beta repeat	GO:0006355	regulation of transcription, DNA-templated	GO:0003677//GO:0005515	DNA binding//protein binding	--	--	KOG1274	WD40 repeat protein
Cluster-1894.1848	2490	1024071391	KZV64460.1	952	1e-99	hypothetical protein PENSPDRAFT_738264 [Peniophora sp. CONT]	--	--	--	--	--	--	--	--	--	--	--	--	--	PF00498	FHA domain	--	--	GO:0005515	protein binding	--	--	--	--
Cluster-1894.9569	343	--	--	--	--	--	--	--	--	--	--	--	--	--	--	--	--	--	--	--	--	--	--	--	--	--	--	--	--
Cluster-1894.10017	2359	--	--	--	--	--	--	--	--	--	--	--	--	--	--	--	--	--	--	PF04207	Tetrahydromethanopterin S-methyltransferase, subunit D	GO:0006814//GO:0046656	sodium ion transport//folic acid biosynthetic process	GO:0030269	tetrahydromethanopterin S-methyltransferase activity	GO:0012506//GO:0005737	vesicle membrane//cytoplasm	--	--
Cluster-1928.0	2017	1024067685	KZV60919.1	888	2.2e-92	FAD/NAD(P)-binding domain-containing protein [Peniophora sp. CONT]	--	--	--	--	--	K00480	E1.14.13.1	salicylate hydroxylase	http://www.genome.jp/dbget-bin/www_bget?ko:K00480	Q53552	271	2.1e-22	Salicylate hydroxylase OS=Pseudomonas putida OX=303 GN=nahG PE=4 SV=1	PF07992//PF01593//PF08491//PF01494	Pyridine nucleotide-disulphide oxidoreductase//Flavin containing amine oxidoreductase//Squalene epoxidase//FAD binding domain	GO:0006694//GO:0016114//GO:0055114	steroid biosynthetic process//terpenoid biosynthetic process//oxidation-reduction process	GO:0016491//GO:0004506//GO:0050660//GO:0071949	oxidoreductase activity//squalene monooxygenase activity//flavin adenine dinucleotide binding//FAD binding	GO:0016021	integral component of membrane	--	--
Cluster-1894.9566	429	1024084443	KZV77323.1	279	1.9e-22	NAD(P)-binding protein [Peniophora sp. CONT]	--	--	--	--	--	--	--	--	--	P51831	143	3.1e-08	3-oxoacyl-[acyl-carrier-protein] reductase FabG OS=Bacillus subtilis (strain 168) OX=224308 GN=fabG PE=3 SV=3	PF02737//PF01370	3-hydroxyacyl-CoA dehydrogenase, NAD binding domain//NAD dependent epimerase/dehydratase family	GO:0018874//GO:0006568//GO:0055114//GO:0006633//GO:0006550//GO:0006554//GO:0006631//GO:0006574//GO:0006552	benzoate metabolic process//tryptophan metabolic process//oxidation-reduction process//fatty acid biosynthetic process//isoleucine catabolic process//lysine catabolic process//fatty acid metabolic process//valine catabolic process//leucine catabolic process	GO:0050662//GO:0003824//GO:0003857//GO:0016491	obsolete coenzyme binding//catalytic activity//3-hydroxyacyl-CoA dehydrogenase activity//oxidoreductase activity	--	--	--	--
Cluster-1894.10016	1257	1024076685	KZV69642.1	1766	2.1e-194	P-loop containing nucleoside triphosphate hydrolase protein, partial [Peniophora sp. CONT]	XM_001833708.1	XM_001833708	191	3.91e-94	Coprinopsis cinerea okayama7#130 replication factor C (CC1G_10825), partial mRNA	K10755	RFC2_4	replication factor C subunit 2/4	http://www.genome.jp/dbget-bin/www_bget?ko:K10755	P40348	883	1.4e-93	Replication factor C subunit 2 OS=Saccharomyces cerevisiae (strain ATCC 204508 / S288c) OX=559292 GN=RFC2 PE=1 SV=1	PF00004//PF04851//PF00270//PF07724//PF06144//PF00265//PF05496//PF00910//PF02562//PF07726//PF07728//PF01057	ATPase family associated with various cellular activities (AAA)//Type III restriction enzyme, res subunit//DEAD/DEAH box helicase//AAA domain (Cdc48 subfamily)//DNA polymerase III, delta subunit//Thymidine kinase//Holliday junction DNA helicase RuvB P-loop domain//RNA helicase//PhoH-like protein//ATPase family associated with various cellular activities (AAA)//AAA domain (dynein-related subfamily…	GO:0006206//GO:0006310//GO:0019079//GO:0006230//GO:0006260//GO:0006281	pyrimidine nucleobase metabolic process//DNA recombination//viral genome replication//TMP biosynthetic process//DNA replication//DNA repair	GO:0004797//GO:0016887//GO:0009378//GO:0003724//GO:0003676//GO:0003723//GO:0003887//GO:0016787//GO:0005524//GO:0003677	thymidine kinase activity//ATPase activity//four-way junction helicase activity//RNA helicase activity//nucleic acid binding//RNA binding//DNA-directed DNA polymerase activity//hydrolase activity//ATP binding//DNA binding	GO:0005657//GO:0042575//GO:0009360//GO:0009379	replication fork//DNA polymerase complex//DNA polymerase III complex//Holliday junction helicase complex	KOG0989	Replication factor C, subunit RFC4
Cluster-2493.0	1372	1024078983	KZV71909.1	717	9.9e-73	hypothetical protein PENSPDRAFT_377224 [Peniophora sp. CONT]	--	--	--	--	--	--	--	--	--	--	--	--	--	--	--	--	--	--	--	--	--	--	--
Cluster-1894.9567	1764	--	--	--	--	--	--	--	--	--	--	--	--	--	--	--	--	--	--	--	--	--	--	--	--	--	--	--	--
Cluster-1894.10011	1745	1024075157	KZV68140.1	840	6.9e-87	hypothetical protein PENSPDRAFT_687506 [Peniophora sp. CONT]	--	--	--	--	--	--	--	--	--	--	--	--	--	--	--	--	--	--	--	--	--	--	--
Cluster-1894.2204	4043	1024066103	KZV59536.1	1993	3.2e-220	hypothetical protein PENSPDRAFT_740624 [Peniophora sp. CONT]	--	--	--	--	--	--	--	--	--	--	--	--	--	PF00711	Beta defensin	GO:0006952	defense response	--	--	GO:0005576	extracellular region	--	--
Cluster-481.0	609	--	--	--	--	--	--	--	--	--	--	--	--	--	--	--	--	--	--	--	--	--	--	--	--	--	--	--	--
Cluster-1894.9565	933	1024075283	KZV68264.1	207	9.3e-14	hypothetical protein PENSPDRAFT_25572 [Peniophora sp. CONT]	--	--	--	--	--	--	--	--	--	--	--	--	--	PF08397	IRSp53/MIM homology domain	GO:0007009	plasma membrane organization	--	--	--	--	--	--
Cluster-1894.10013	4070	1024077009	KZV69962.1	2913	0	glycoside hydrolase family 55 protein [Peniophora sp. CONT]	XM_007385749.1	XM_007385749	90	1.8e-37	Punctularia strigosozonata HHB-11173 SS5 exo-beta-1,3-glucanase (PUNSTDRAFT_71287), partial mRNA	--	--	--	--	P49426	1207	1.2e-130	Glucan 1,3-beta-glucosidase OS=Cochliobolus carbonum OX=5017 GN=EXG1 PE=1 SV=1	PF11612	Type II secretion system (T2SS), protein J	GO:0015628	protein secretion by the type II secretion system	--	--	GO:0015627	type II protein secretion system complex	--	--
Cluster-1894.4798	7978	1024083287	KZV76173.1	4034	0	TPR-like protein [Peniophora sp. CONT]	--	--	--	--	--	--	--	--	--	--	--	--	--	PF13181	Tetratricopeptide repeat	--	--	GO:0005515	protein binding	--	--	--	--
Cluster-1894.4799	2935	1024078263	KZV71198.1	2416	2.1e-269	peptidase C1B bleomycin hydrolase [Peniophora sp. CONT]	XM_027756189.1	XM_027756189	249	5.3e-126	Sparassis crispa Cysteine proteinase 1, mitochondrial (SCP_0308020), partial mRNA	K01372	BLMH, pepC	bleomycin hydrolase	http://www.genome.jp/dbget-bin/www_bget?ko:K01372	B3LP78	901	2.7e-95	Cysteine proteinase 1, mitochondrial OS=Saccharomyces cerevisiae (strain RM11-1a) OX=285006 GN=LAP3 PE=3 SV=2	PF00112//PF03051	Papain family cysteine protease//Peptidase C1-like family	GO:0006508	proteolysis	GO:0008234//GO:0004197	cysteine-type peptidase activity//cysteine-type endopeptidase activity	--	--	KOG1208	Dehydrogenases with different specificities (related to short-chain alcohol dehydrogenases)
Cluster-1894.4796	2006	1024079499	KZV72420.1	946	4e-99	transcription initiation factor IIE subunit beta [Peniophora sp. CONT]	--	--	--	--	--	K03137	TFIIE2, GTF2E2, TFA2	transcription initiation factor TFIIE subunit beta	http://www.genome.jp/dbget-bin/www_bget?ko:K03137	P79011	327	6.7e-29	Transcription initiation factor IIE subunit beta OS=Schizosaccharomyces pombe (strain 972 / ATCC 24843) OX=284812 GN=tfa2 PE=1 SV=2	--	--	--	--	--	--	--	--	--	--
Cluster-1894.4797	4255	1024076204	KZV69169.1	1309	6.9e-141	acetylornithine aminotransferase [Peniophora sp. CONT]	--	--	--	--	--	K00818	E2.6.1.11, argD	acetylornithine aminotransferase	http://www.genome.jp/dbget-bin/www_bget?ko:K00818	Q6C846	547	4.4e-54	Acetylornithine aminotransferase, mitochondrial OS=Yarrowia lipolytica (strain CLIB 122 / E 150) OX=284591 GN=ARG8 PE=3 SV=1	PF00202//PF01648//PF03601//PF15096	Aminotransferase class-III//4'-phosphopantetheinyl transferase superfamily//Conserved hypothetical protein 698//G6B family	GO:0015940	pantothenate biosynthetic process	GO:0008897//GO:0008483//GO:0000287//GO:0030170	holo-[acyl-carrier-protein] synthase activity//transaminase activity//magnesium ion binding//pyridoxal phosphate binding	GO:0016021	integral component of membrane	KOG1402	Ornithine aminotransferase
Cluster-1894.4794	1342	1024069563	KZV62696.1	214	2.1e-14	hypothetical protein PENSPDRAFT_758522 [Peniophora sp. CONT]	--	--	--	--	--	--	--	--	--	--	--	--	--	--	--	--	--	--	--	--	--	--	--
Cluster-1894.4795	1064	1024083161	KZV76048.1	536	7.5e-52	hypothetical protein PENSPDRAFT_747987 [Peniophora sp. CONT]	--	--	--	--	--	--	--	--	--	--	--	--	--	PF01284	Membrane-associating domain	--	--	--	--	GO:0016020	membrane	--	--
Cluster-1894.4792	2181	1024071858	KZV64914.1	274	3.7e-21	hypothetical protein PENSPDRAFT_756926 [Peniophora sp. CONT]	--	--	--	--	--	--	--	--	--	--	--	--	--	PF00441	Acyl-CoA dehydrogenase, C-terminal domain	GO:0055114	oxidation-reduction process	GO:0016627	oxidoreductase activity, acting on the CH-CH group of donors	--	--	--	--
Cluster-1894.4793	2431	1024077753	KZV70695.1	1399	1.5e-151	S-adenosyl-L-methionine-dependent methyltransferase [Peniophora sp. CONT]	XM_024881410.1	XM_024881410	50	1.84e-15	Hyaloscypha bicolor E uncharacterized protein (K444DRAFT_618855), mRNA	K18477	RMT2	type IV protein arginine methyltransferase	http://www.genome.jp/dbget-bin/www_bget?ko:K18477	P0CQ68	484	5.1e-47	Protein arginine N-methyltransferase 2 OS=Cryptococcus neoformans var. neoformans serotype D (strain JEC21 / ATCC MYA-565) OX=214684 GN=RMT2 PE=3 SV=1	PF00023//PF13606//PF06658	Ankyrin repeat//Ankyrin repeat//Protein of unknown function (DUF1168)	--	--	GO:0005515//GO:0003725	protein binding//double-stranded RNA binding	--	--	KOG1709	Guanidinoacetate methyltransferase and related proteins
Cluster-1894.4790	3398	1024071964	KZV65017.1	1846	3e-203	batten disease protein Cln3 [Peniophora sp. CONT]	--	--	--	--	--	K12389	BTS, CLN3	battenin	http://www.genome.jp/dbget-bin/www_bget?ko:K12389	P0CM42	824	2.7e-86	Protein BTN1 OS=Cryptococcus neoformans var. neoformans serotype D (strain JEC21 / ATCC MYA-565) OX=214684 GN=BTN1 PE=3 SV=1	PF12937//PF07690//PF00680//PF00646//PF02487	F-box-like//Major Facilitator Superfamily//Viral RNA-dependent RNA polymerase//F-box domain//CLN3 protein	GO:0055085//GO:0006144//GO:0006351	transmembrane transport//purine nucleobase metabolic process//transcription, DNA-templated	GO:0005515//GO:0022857//GO:0003723//GO:0003968	protein binding//transmembrane transporter activity//RNA binding//RNA-directed 5'-3' RNA polymerase activity	GO:0016020//GO:0031379	membrane//RNA-directed RNA polymerase complex	KOG3880	Predicted small molecule transporter involved in cellular pH homeostasis (Batten disease protein in human)
Cluster-1894.2203	1776	1024072601	KZV65638.1	1482	2.5e-161	glycoside hydrolase family 53 protein [Peniophora sp. CONT]	--	--	--	--	--	K01224	E3.2.1.89	arabinogalactan endo-1,4-beta-galactosidase	http://www.genome.jp/dbget-bin/www_bget?ko:K01224	A1D3T4	680	6.9e-70	Probable arabinogalactan endo-beta-1,4-galactanase A OS=Neosartorya fischeri (strain ATCC 1020 / DSM 3700 / CBS 544.65 / FGSC A1164 / JCM 1740 / NRRL 181 / WB 181) OX=331117 GN=galA PE=3 SV=1	PF07745	Glycosyl hydrolase family 53	GO:0005975	carbohydrate metabolic process	GO:0015926	glucosidase activity	--	--	--	--
Cluster-1894.9560	1698	1024069844	KZV62964.1	802	1.7e-82	hypothetical protein PENSPDRAFT_228753 [Peniophora sp. CONT]	--	--	--	--	--	--	--	--	--	--	--	--	--	PF00651	BTB/POZ domain	--	--	GO:0005515	protein binding	--	--	--	--
Cluster-14.0	324	--	--	--	--	--	--	--	--	--	--	--	--	--	--	--	--	--	--	--	--	--	--	--	--	--	--	--	--
Cluster-1894.6789	7686	1024070331	KZV63434.1	2222	1.7e-246	hypothetical protein PENSPDRAFT_211283 [Peniophora sp. CONT]	--	--	--	--	--	--	--	--	--	--	--	--	--	PF01510//PF00951//PF03784//PF04259//PF00646	N-acetylmuramoyl-L-alanine amidase//Arterivirus GL envelope glycoprotein//Cyclotide family//Small, acid-soluble spore protein, gamma-type//F-box domain	GO:0009253//GO:0006952//GO:0009252//GO:0006807//GO:0030435	peptidoglycan catabolic process//defense response//peptidoglycan biosynthetic process//nitrogen compound metabolic process//sporulation resulting in formation of a cellular spore	GO:0008745//GO:0005515	N-acetylmuramoyl-L-alanine amidase activity//protein binding	GO:0019031	viral envelope	--	--
Cluster-1894.9561	2008	1024073695	KZV66707.1	733	2e-74	hypothetical protein PENSPDRAFT_736953 [Peniophora sp. CONT]	--	--	--	--	--	--	--	--	--	--	--	--	--	PF00397	WW domain	--	--	GO:0005515	protein binding	--	--	--	--
Cluster-2314.0	895	1024067019	KZV60309.1	468	4.8e-44	hypothetical protein PENSPDRAFT_694368 [Peniophora sp. CONT]	--	--	--	--	--	--	--	--	--	--	--	--	--	PF04428//PF00069	Choline kinase N terminus//Protein kinase domain	GO:0006468	protein phosphorylation	GO:0016773//GO:0005524//GO:0004672	phosphotransferase activity, alcohol group as acceptor//ATP binding//protein kinase activity	--	--	--	--
Cluster-1894.2563	2075	1024084613	KZV77492.1	1783	3.7e-196	hypothetical protein PENSPDRAFT_746634 [Peniophora sp. CONT]	--	--	--	--	--	--	--	--	--	--	--	--	--	PF03530//PF01127//PF07498	Calcium-activated SK potassium channel//Succinate dehydrogenase/Fumarate reductase transmembrane subunit//Rho termination factor, N-terminal domain	GO:0006813//GO:0006353	potassium ion transport//DNA-templated transcription, termination	GO:0016627//GO:0016286	oxidoreductase activity, acting on the CH-CH group of donors//small conductance calcium-activated potassium channel activity	GO:0016021	integral component of membrane	--	--
Cluster-1894.2562	1825	1024082551	KZV75443.1	1085	2.8e-115	hypothetical protein PENSPDRAFT_600144 [Peniophora sp. CONT]	--	--	--	--	--	K06883	K06883	uncharacterized protein	http://www.genome.jp/dbget-bin/www_bget?ko:K06883	Q4PF70	637	6.9e-65	GPN-loop GTPase 3 OS=Ustilago maydis (strain 521 / FGSC 9021) OX=237631 GN=UMAG_01243 PE=3 SV=1	PF00158//PF00519//PF06414//PF00485//PF02283//PF00004//PF02367//PF02562//PF00448//PF07728//PF03266//PF01443//PF02224//PF00735//PF00005//PF09363//PF00910	Sigma-54 interaction domain//Papillomavirus helicase//Zeta toxin//Phosphoribulokinase / Uridine kinase family//Cobinamide kinase / cobinamide phosphate guanyltransferase//ATPase family associated with various cellular activities (AAA)//Threonylcarbamoyl adenosine biosynthesis protein TsaE//PhoH-like protein//SRP54-type protein, GTPase domain//AAA domain (dynein-related subfamily)//NTPase//Viral (…	GO:0006614//GO:0006206//GO:0009236//GO:0006355//GO:0005975//GO:0002949//GO:0006139//GO:0051188//GO:0006260	SRP-dependent cotranslational protein targeting to membrane//pyrimidine nucleobase metabolic process//cobalamin biosynthetic process//regulation of transcription, DNA-templated//carbohydrate metabolic process//tRNA threonylcarbamoyladenosine modification//nucleobase-containing compound metabolic process//obsolete cofactor biosynthetic process//DNA replication	GO:0016832//GO:0008134//GO:0016887//GO:0000166//GO:0004127//GO:0003678//GO:0003724//GO:0005525//GO:0098519//GO:0043752//GO:0003723//GO:0005524//GO:0016301//GO:0003677	aldehyde-lyase activity//transcription factor binding//ATPase activity//nucleotide binding//cytidylate kinase activity//DNA helicase activity//RNA helicase activity//GTP binding//nucleotide phosphatase activity, acting on free nucleotides//adenosylcobinamide kinase activity//RNA binding//ATP binding//kinase activity//DNA binding	GO:0005657//GO:0005667	replication fork//transcription regulator complex	KOG1534	Putative transcription factor FET5
Cluster-1894.2561	1661	1024074113	KZV67116.1	1464	2.9e-159	Tudor/PWWP/MBT [Peniophora sp. CONT]	XM_007309598.1	XM_007309598	35	2.72e-07	Stereum hirsutum FP-91666 SS1 hypothetical protein (STEHIDRAFT_161976), partial mRNA	--	--	--	--	--	--	--	--	PF07291//PF08711	Methylamine utilisation protein MauE//TFIIS helical bundle-like domain	GO:0030416	methylamine metabolic process	--	--	GO:0005634//GO:0016021	nucleus//integral component of membrane	--	--
Cluster-1894.2560	1850	1024075055	KZV68040.1	990	2.9e-104	hypothetical protein PENSPDRAFT_32335 [Peniophora sp. CONT]	--	--	--	--	--	--	--	--	--	--	--	--	--	PF00646//PF12937	F-box domain//F-box-like	--	--	GO:0005515	protein binding	--	--	--	--
Cluster-1894.2567	1801	1024079758	KZV72676.1	1757	3.3e-193	galactose-1-phosphate uridylyltransferase [Peniophora sp. CONT]	--	--	--	--	--	K00965	galT, GALT	UDPglucose--hexose-1-phosphate uridylyltransferase	http://www.genome.jp/dbget-bin/www_bget?ko:K00965	P0CN76	884	1.6e-93	Galactose-1-phosphate uridylyltransferase OS=Cryptococcus neoformans var. neoformans serotype D (strain JEC21 / ATCC MYA-565) OX=214684 GN=GAL7 PE=3 SV=1	PF02744//PF01087	Galactose-1-phosphate uridyl transferase, C-terminal domain//Galactose-1-phosphate uridyl transferase, N-terminal domain	GO:0006012//GO:0009117	galactose metabolic process//nucleotide metabolic process	GO:0008108	UDP-glucose:hexose-1-phosphate uridylyltransferase activity	--	--	KOG2958	Galactose-1-phosphate uridylyltransferase
Cluster-1894.2566	7927	1024070577	KZV63672.1	1284	1e-137	hypothetical protein PENSPDRAFT_691465 [Peniophora sp. CONT]	--	--	--	--	--	--	--	--	--	--	--	--	--	PF12937//PF15490//PF07645//PF00646//PF06357//PF12658	F-box-like//Telomere-capping, CST complex subunit//Calcium-binding EGF domain//F-box domain//Omega-atracotoxin//Telomere capping, CST complex subunit	GO:0006952//GO:0016233//GO:0009405//GO:0006810	defense response//telomere capping//pathogenesis//transport	GO:0005515//GO:0005509//GO:0019855//GO:0003697//GO:0043047	protein binding//calcium ion binding//calcium channel inhibitor activity//single-stranded DNA binding//single-stranded telomeric DNA binding	GO:0005576//GO:1990879	extracellular region//CST complex	--	--
Cluster-1894.2565	3509	1024083585	KZV76469.1	1431	4.1e-155	hypothetical protein PENSPDRAFT_680137 [Peniophora sp. CONT]	XM_007871049.1	XM_007871049	154	4.1e-73	Gloeophyllum trabeum ATCC 11539 hypothetical protein partial mRNA	K05290	PIGK	phosphatidylinositol glycan, class K	http://www.genome.jp/dbget-bin/www_bget?ko:K05290	P49018	832	3.2e-87	GPI-anchor transamidase OS=Saccharomyces cerevisiae (strain ATCC 204508 / S288c) OX=559292 GN=GPI8 PE=1 SV=1	PF14027//PF01650	Questin oxidase-like//Peptidase C13 family	GO:0006508	proteolysis	GO:0016491//GO:0008233	oxidoreductase activity//peptidase activity	--	--	KOG1349	Gpi-anchor transamidase
Cluster-1894.2564	3289	1024066603	KZV59948.1	1615	1.8e-176	Aldo/keto reductase [Peniophora sp. CONT]	XM_008037974.1	XM_008037974	96	6.7e-41	Trametes versicolor FP-101664 SS1 Aldo/keto reductase mRNA	--	--	--	--	B9WYE6	835	1.4e-87	Versiconal hemiacetal acetate reductase OS=Aspergillus parasiticus OX=5067 GN=vrdA PE=1 SV=1	PF02468//PF08468//PF03822	Photosystem II reaction centre N protein (psbN)//Methyltransferase small domain N-terminal//NAF domain	GO:0015979//GO:0000154//GO:0006364//GO:0007165//GO:0006396	photosynthesis//rRNA modification//rRNA processing//signal transduction//RNA processing	GO:0008990	rRNA (guanine-N2-)-methyltransferase activity	GO:0016020//GO:0009523//GO:0009539	membrane//photosystem II//photosystem II reaction center	KOG1575	Voltage-gated shaker-like K+ channel, subunit beta/KCNAB
Cluster-1894.10019	589	--	--	--	--	--	--	--	--	--	--	--	--	--	--	--	--	--	--	--	--	--	--	--	--	--	--	--	--
Cluster-1323.0	1423	1024083301	KZV76187.1	668	4.9e-67	hypothetical protein PENSPDRAFT_747881 [Peniophora sp. CONT]	--	--	--	--	--	--	--	--	--	--	--	--	--	PF12387	Pestivirus NS2 peptidase	GO:0006508//GO:0006144	proteolysis//purine nucleobase metabolic process	GO:0017111//GO:0070008//GO:0004252//GO:0016817//GO:0004197//GO:0003968	nucleoside-triphosphatase activity//serine-type exopeptidase activity//serine-type endopeptidase activity//hydrolase activity, acting on acid anhydrides//cysteine-type endopeptidase activity//RNA-directed 5'-3' RNA polymerase activity	GO:0031379	RNA-directed RNA polymerase complex	--	--
Cluster-1894.2568	858	1024071537	KZV64602.1	1033	1.4e-109	orotate phosphoribosyltransferase [Peniophora sp. CONT]	--	--	--	--	--	K00762	pyrE	orotate phosphoribosyltransferase	http://www.genome.jp/dbget-bin/www_bget?ko:K00762	B8GTF1	519	1.6e-51	Orotate phosphoribosyltransferase OS=Thioalkalivibrio sulfidiphilus (strain HL-EbGR7) OX=396588 GN=pyrE PE=3 SV=1	PF00156	Phosphoribosyl transferase domain	GO:0009116	nucleoside metabolic process	--	--	--	--	KOG1377	Uridine 5'- monophosphate synthase/orotate phosphoribosyltransferase
Cluster-1894.4909	3182	1024083690	KZV76573.1	852	5.1e-88	cytochrome P450 [Peniophora sp. CONT]	--	--	--	--	--	--	--	--	--	O70537	183	5.3e-12	Cytochrome P450 3A31 OS=Mesocricetus auratus OX=10036 GN=CYP3A31 PE=2 SV=1	PF00067	Cytochrome P450	GO:0055114	oxidation-reduction process	GO:0005506//GO:0020037//GO:0016705	iron ion binding//heme binding//oxidoreductase activity, acting on paired donors, with incorporation or reduction of molecular oxygen	--	--	--	--
Cluster-1894.8978	2497	1024082125	KZV75020.1	1861	4e-205	P-loop containing nucleoside triphosphate hydrolase protein [Peniophora sp. CONT]	XM_024480765.1	XM_024480765	39	2.46e-09	Postia placenta MAD-698-R-SB12 hypothetical protein (POSPLADRAFT_1056382), partial mRNA	K14538	NUG1, GNL3	nuclear GTP-binding protein	http://www.genome.jp/dbget-bin/www_bget?ko:K14538	Q54KS4	505	1.9e-49	Guanine nucleotide-binding protein-like 3 homolog OS=Dictyostelium discoideum OX=44689 GN=gnl3 PE=3 SV=1	PF02421//PF03193//PF00009//PF01926//PF04548	Ferrous iron transport protein B//RsgA GTPase//Elongation factor Tu GTP binding domain//50S ribosome-binding GTPase//AIG1 family	--	--	GO:0003924//GO:0005525	GTPase activity//GTP binding	--	--	KOG2484	GTPase
Cluster-1894.8979	4097	1024077757	KZV70699.1	1264	1.1e-135	hypothetical protein PENSPDRAFT_651284 [Peniophora sp. CONT]	--	--	--	--	--	--	--	--	--	Q47417	200	7.3e-14	tRNA pseudouridine synthase C OS=Pectobacterium carotovorum subsp. carotovorum OX=555 GN=truC PE=3 SV=1	PF02422//PF00849	Keratin//RNA pseudouridylate synthase	GO:0001522//GO:0009451	pseudouridine synthesis//RNA modification	GO:0005200//GO:0003723//GO:0009982	structural constituent of cytoskeleton//RNA binding//pseudouridine synthase activity	GO:0005882//GO:0005856	intermediate filament//cytoskeleton	--	--
Cluster-1894.4908	1741	1024075695	KZV68668.1	742	1.6e-75	MED6-domain-containing protein [Peniophora sp. CONT]	--	--	--	--	--	K12399	AP3S	AP-3 complex subunit sigma	http://www.genome.jp/dbget-bin/www_bget?ko:K12399	Q09905	313	2.4e-27	AP-3 complex subunit sigma OS=Schizosaccharomyces pombe (strain 972 / ATCC 24843) OX=284812 GN=aps3 PE=3 SV=1	PF04934	MED6 mediator sub complex component	GO:0006357	regulation of transcription by RNA polymerase II	GO:0003712	transcription coregulator activity	GO:0005667//GO:0016592	transcription regulator complex//mediator complex	KOG0936	Clathrin adaptor complex, small subunit
Cluster-1894.889	926	--	--	--	--	--	--	--	--	--	--	--	--	--	--	--	--	--	--	--	--	--	--	--	--	--	--	--	--
Cluster-1272.0	760	1024074407	KZV67404.1	253	3.5e-19	DUF1715-domain-containing protein [Peniophora sp. CONT]	--	--	--	--	--	--	--	--	--	--	--	--	--	--	--	--	--	--	--	--	--	--	--
Cluster-1894.885	1972	1024069484	KZV62621.1	1554	1.3e-169	hypothetical protein PENSPDRAFT_758584 [Peniophora sp. CONT]	--	--	--	--	--	--	--	--	--	--	--	--	--	PF12937//PF00646	F-box-like//F-box domain	--	--	GO:0005515	protein binding	--	--	--	--
Cluster-1894.884	1035	--	--	--	--	--	--	--	--	--	--	--	--	--	--	--	--	--	--	PF01641	SelR domain	GO:0055114	oxidation-reduction process	GO:0033743	peptide-methionine (R)-S-oxide reductase activity	--	--	--	--
Cluster-1894.887	3379	1024066601	KZV59946.1	2089	2e-231	hypothetical protein PENSPDRAFT_760243 [Peniophora sp. CONT]	--	--	--	--	--	K02607	ORC5	origin recognition complex subunit 5	http://www.genome.jp/dbget-bin/www_bget?ko:K02607	P21367	474	1e-45	Probable hydrolase YcaC OS=Escherichia coli (strain K12) OX=83333 GN=ycaC PE=1 SV=1	PF14630//PF00857//PF01780	Origin recognition complex (ORC) subunit 5 C-terminus//Isochorismatase family//Ribosomal L37ae protein family	GO:0042254//GO:0006260//GO:0006412	ribosome biogenesis//DNA replication//translation	GO:0003824//GO:0003735	catalytic activity//structural constituent of ribosome	GO:0000808//GO:0005634//GO:0005840	origin recognition complex//nucleus//ribosome	--	--
Cluster-1894.886	446	--	--	--	--	--	--	--	--	--	--	--	--	--	--	--	--	--	--	--	--	--	--	--	--	--	--	--	--
Cluster-1894.881	2583	1024081211	KZV74114.1	805	1.2e-82	hypothetical protein PENSPDRAFT_749611 [Peniophora sp. CONT]	--	--	--	--	--	--	--	--	--	--	--	--	--	PF02701//PF02392//PF09297//PF06467	Dof domain, zinc finger//Ycf4//NADH pyrophosphatase zinc ribbon domain//MYM-type Zinc finger with FCS sequence motif	GO:0015979//GO:0006355	photosynthesis//regulation of transcription, DNA-templated	GO:0008270//GO:0046872//GO:0003677//GO:0016787	zinc ion binding//metal ion binding//DNA binding//hydrolase activity	GO:0009522//GO:0009579//GO:0016021	photosystem I//thylakoid//integral component of membrane	--	--
Cluster-1894.880	6279	1024066824	KZV60138.1	1920	1.4e-211	hypothetical protein PENSPDRAFT_671884 [Peniophora sp. CONT]	--	--	--	--	--	--	--	--	--	--	--	--	--	PF00646//PF12937//PF00391	F-box domain//F-box-like//PEP-utilising enzyme, mobile domain	GO:0016310	phosphorylation	GO:0016772//GO:0005515	transferase activity, transferring phosphorus-containing groups//protein binding	--	--	--	--
Cluster-1894.883	3084	1024077763	KZV70705.1	888	3.3e-92	hypothetical protein PENSPDRAFT_752367 [Peniophora sp. CONT]	--	--	--	--	--	--	--	--	--	--	--	--	--	PF01022	Bacterial regulatory protein, arsR family	GO:0006355	regulation of transcription, DNA-templated	GO:0003700	DNA-binding transcription factor activity	GO:0005667	transcription regulator complex	--	--
Cluster-1894.882	2319	1024075550	KZV68526.1	1918	9.1e-212	Gpi16 subunit, GPI transamidase component [Peniophora sp. CONT]	--	--	--	--	--	K05292	PIGT	phosphatidylinositol glycan, class T	http://www.genome.jp/dbget-bin/www_bget?ko:K05292	Q8BXQ2	648	4.6e-66	GPI transamidase component PIG-T OS=Mus musculus OX=10090 GN=Pigt PE=1 SV=2	PF02443//PF14991//PF04113	Circovirus capsid protein//Protein melan-A//Gpi16 subunit, GPI transamidase component	GO:0019069//GO:0016255	viral capsid assembly//attachment of GPI anchor to protein	--	--	GO:0042765//GO:0042025//GO:0042470	GPI-anchor transamidase complex//host cell nucleus//melanosome	KOG2407	GPI transamidase complex, GPI16/PIG-T component, involved in glycosylphosphatidylinositol anchor biosynthesis
Cluster-1894.8988	818	1024067173	KZV60449.1	517	9.2e-50	hypothetical protein PENSPDRAFT_594068 [Peniophora sp. CONT]	--	--	--	--	--	--	--	--	--	--	--	--	--	PF06221//PF04060	Putative zinc finger motif, C2HC5-type//Putative Fe-S cluster	GO:0006355	regulation of transcription, DNA-templated	GO:0051536//GO:0008270	iron-sulfur cluster binding//zinc ion binding	GO:0005634	nucleus	--	--
Cluster-117.0	339	--	--	--	--	--	--	--	--	--	--	--	--	--	--	--	--	--	--	--	--	--	--	--	--	--	--	--	--
Cluster-1894.3212	1732	1024083976	KZV76858.1	1284	2.2e-138	hypothetical protein PENSPDRAFT_569028, partial [Peniophora sp. CONT]	--	--	--	--	--	--	--	--	--	--	--	--	--	PF05365	Ubiquinol-cytochrome C reductase, UQCRX/QCR9 like	GO:0006122	mitochondrial electron transport, ubiquinol to cytochrome c	--	--	GO:0005743//GO:0005750	mitochondrial inner membrane//mitochondrial respiratory chain complex III	--	--
Cluster-1894.3213	3941	1024083977	KZV76859.1	2330	2.6e-259	hypothetical protein PENSPDRAFT_622357 [Peniophora sp. CONT]	--	--	--	--	--	--	--	--	--	Q9FCD7	321	6.5e-28	Tripeptidyl aminopeptidase OS=Streptomyces coelicolor (strain ATCC BAA-471 / A3(2) / M145) OX=100226 GN=tap PE=3 SV=1	PF11069//PF04513//PF04517//PF02388//PF00036	Cilia- and flagella-associated protein 298//Baculovirus polyhedron envelope protein, PEP, C terminus//Microvirus lysis protein (E), C terminus//FemAB family//EF hand	GO:0003352//GO:0044038//GO:0019054	regulation of cilium movement//cell wall macromolecule biosynthetic process//modulation by virus of host cellular process	GO:0004857//GO:0005198//GO:0005509//GO:0016755	enzyme inhibitor activity//structural molecule activity//calcium ion binding//transferase activity, transferring amino-acyl groups	GO:0019031//GO:0019028	viral envelope//viral capsid	--	--
Cluster-1894.3210	544	--	--	--	--	--	--	--	--	--	--	--	--	--	--	--	--	--	--	--	--	--	--	--	--	--	--	--	--
Cluster-1894.3211	3386	1024072148	KZV65196.1	431	3.6e-39	hypothetical protein PENSPDRAFT_656008 [Peniophora sp. CONT]	--	--	--	--	--	--	--	--	--	--	--	--	--	PF00250//PF02038	Forkhead domain//ATP1G1/PLM/MAT8 family	GO:0006355//GO:0043269	regulation of transcription, DNA-templated//regulation of ion transport	GO:0099106//GO:0043565//GO:0003700	ion channel regulator activity//sequence-specific DNA binding//DNA-binding transcription factor activity	GO:0005667//GO:0016020	transcription regulator complex//membrane	--	--
Cluster-1894.3216	4315	1024078073	KZV71011.1	1582	1.6e-172	Bromodomain-containing protein [Peniophora sp. CONT]	--	--	--	--	--	--	--	--	--	J9VJ99	532	2.4e-52	Palmitoyltransferase PFA4 OS=Cryptococcus neoformans var. grubii serotype A (strain H99 / ATCC 208821 / CBS 10515 / FGSC 9487) OX=235443 GN=PFA4 PE=1 SV=2	PF01529//PF00098//PF08300//PF00439	DHHC palmitoyltransferase//Zinc knuckle//Hepatitis C virus non-structural 5a zinc finger domain//Bromodomain	GO:0042967	obsolete acyl-carrier-protein biosynthetic process	GO:0016409//GO:0005515//GO:0003676//GO:0008270	palmitoyltransferase activity//protein binding//nucleic acid binding//zinc ion binding	--	--	KOG1315	Predicted DHHC-type Zn-finger protein
Cluster-1894.3217	3581	1024079157	KZV72081.1	737	1.2e-74	STE3-domain-containing protein [Peniophora sp. CONT]	--	--	--	--	--	K04627	STE3	pheromone a factor receptor	http://www.genome.jp/dbget-bin/www_bget?ko:K04627	Q99063	186	2.7e-12	Pheromone receptor 1 OS=Ustilago hordei OX=120017 GN=PRA1 PE=3 SV=1	PF06070//PF02076	Herpesvirus large structural phosphoprotein UL32//Pheromone A receptor	GO:0007186//GO:0007606//GO:0019236	G protein-coupled receptor signaling pathway//sensory perception of chemical stimulus//response to pheromone	GO:0004932//GO:0005198	mating-type factor pheromone receptor activity//structural molecule activity	GO:0016021	integral component of membrane	--	--
Cluster-1894.3214	1597	1024077302	KZV70250.1	935	6.1e-98	hypothetical protein PENSPDRAFT_752692 [Peniophora sp. CONT]	--	--	--	--	--	--	--	--	--	--	--	--	--	--	--	--	--	--	--	--	--	--	--
Cluster-1894.3215	2868	749868061	KIJ38308.1	1212	8.3e-130	hypothetical protein M422DRAFT_176779, partial [Sphaerobolus stellatus SS14]	--	--	--	--	--	--	--	--	--	Q8YRI1	909	3.1e-96	Uncharacterized WD repeat-containing protein alr3466 OS=Nostoc sp. (strain PCC 7120 / SAG 25.82 / UTEX 2576) OX=103690 GN=alr3466 PE=4 SV=1	PF00400	WD domain, G-beta repeat	--	--	GO:0005515	protein binding	--	--	KOG0271	Notchless-like WD40 repeat-containing protein
Cluster-1894.3218	2409	1024075806	KZV68778.1	872	1.8e-90	hypothetical protein PENSPDRAFT_581945 [Peniophora sp. CONT]	--	--	--	--	--	K11361	SPT20, ADA5	transcription factor SPT20	http://www.genome.jp/dbget-bin/www_bget?ko:K11361	O14174	188	1.1e-12	SAGA complex subunit spt20 OS=Schizosaccharomyces pombe (strain 972 / ATCC 24843) OX=284812 GN=spt20 PE=1 SV=1	PF12090	Spt20 family	--	--	GO:0003712	transcription coregulator activity	GO:0005667//GO:0000124	transcription regulator complex//SAGA complex	--	--
Cluster-1894.3219	3042	1024083945	KZV76827.1	840	1.2e-86	hypothetical protein PENSPDRAFT_344999 [Peniophora sp. CONT]	--	--	--	--	--	--	--	--	--	--	--	--	--	PF01251//PF00651//PF06209	Ribosomal protein S7e//BTB/POZ domain//Cofactor of BRCA1 (COBRA1)	GO:0045892//GO:0006412//GO:0042254	negative regulation of transcription, DNA-templated//translation//ribosome biogenesis	GO:0003735//GO:0005515	structural constituent of ribosome//protein binding	GO:0005634//GO:0005840	nucleus//ribosome	--	--
Cluster-1894.4248	1620	1024084561	KZV77440.1	1494	9.3e-163	adenosine deaminase-like protein [Peniophora sp. CONT]	CP019371.1	CP019371	112	4.17e-50	Trametes hirsuta strain 072 chromosome 1, complete sequence	K01488	add, ADA	adenosine deaminase	http://www.genome.jp/dbget-bin/www_bget?ko:K01488	Q4V9P6	396	5.4e-37	Adenosine deaminase-like protein OS=Danio rerio OX=7955 GN=adal PE=2 SV=1	PF11890//PF00962//PF01979	Domain of unknown function (DUF3410)//Adenosine/AMP deaminase//Amidohydrolase family	--	--	GO:0046983//GO:0019239//GO:0016787	protein dimerization activity//deaminase activity//hydrolase activity	--	--	KOG1097	Adenine deaminase/adenosine deaminase
Cluster-1894.4249	7870	1024080674	KZV73582.1	2128	1.4e-235	cytochrome P450 [Peniophora sp. CONT]	--	--	--	--	--	--	--	--	--	P0DPA7	838	1.5e-87	Tryptamine 4-monooxygenase OS=Psilocybe cubensis OX=181762 GN=psiH PE=1 SV=1	PF01361//PF00067	Tautomerase enzyme//Cytochrome P450	GO:0006725//GO:0055114	cellular aromatic compound metabolic process//oxidation-reduction process	GO:0005506//GO:0016853//GO:0016705//GO:0020037	iron ion binding//isomerase activity//oxidoreductase activity, acting on paired donors, with incorporation or reduction of molecular oxygen//heme binding	--	--	KOG0156	Cytochrome P450 CYP2 subfamily
Cluster-1894.9823	2059	1024081934	KZV74830.1	1029	9.9e-109	hypothetical protein PENSPDRAFT_748935 [Peniophora sp. CONT]	--	--	--	--	--	--	--	--	--	--	--	--	--	PF00859//PF05920	CTF/NF-I family transcription modulation region//Homeobox KN domain	GO:0006355	regulation of transcription, DNA-templated	GO:0003700//GO:0003677	DNA-binding transcription factor activity//DNA binding	GO:0005634//GO:0005667	nucleus//transcription regulator complex	--	--
Cluster-2529.0	540	--	--	--	--	--	--	--	--	--	--	--	--	--	--	--	--	--	--	--	--	--	--	--	--	--	--	--	--
Cluster-548.0	357	--	--	--	--	--	--	--	--	--	--	--	--	--	--	--	--	--	--	PF13914	Phostensin PP1-binding and SH3-binding region	--	--	GO:0019902	phosphatase binding	--	--	--	--
Cluster-1894.9822	314	1024084888	KZV77767.1	287	1.6e-23	glycoside hydrolase family 3 protein [Peniophora sp. CONT]	--	--	--	--	--	K15920	XYL4	beta-D-xylosidase 4	http://www.genome.jp/dbget-bin/www_bget?ko:K15920	B6EY09	150	3.5e-09	Probable exo-1,4-beta-xylosidase xlnD OS=Aspergillus japonicus OX=34381 GN=xlnD PE=1 SV=1	PF01199//PF09116	Ribosomal protein L34e//gp45 sliding clamp, C terminal	GO:0006412//GO:0042254//GO:0039693	translation//ribosome biogenesis//viral DNA genome replication	GO:0003735	structural constituent of ribosome	GO:0005840	ribosome	--	--
Cluster-62.0	416	--	--	--	--	--	--	--	--	--	--	--	--	--	--	--	--	--	--	--	--	--	--	--	--	--	--	--	--
Cluster-1894.9821	357	--	--	--	--	--	--	--	--	--	--	--	--	--	--	--	--	--	--	PF10791	Mitochondrial F1-F0 ATP synthase subunit F of fungi	GO:0015986	ATP synthesis coupled proton transport	--	--	GO:0000276	mitochondrial proton-transporting ATP synthase complex, coupling factor F(o)	--	--
Cluster-1894.4906	2273	1024080602	KZV73511.1	1318	3.4e-142	Homocysteine S-methyltransferase [Peniophora sp. CONT]	--	--	--	--	--	K00547	mmuM, BHMT2	homocysteine S-methyltransferase	http://www.genome.jp/dbget-bin/www_bget?ko:K00547	E1VBT6	324	1.7e-28	Putative glutathione-dependent formaldehyde-activating enzyme OS=Halomonas elongata (strain ATCC 33173 / DSM 2581 / NBRC 15536 / NCIMB 2198 / 1H9) OX=768066 GN=HELO_2322 PE=3 SV=1	--	--	--	--	--	--	--	--	KOG1579	Homocysteine S-methyltransferase
Cluster-1894.9798	4941	1024077547	KZV70492.1	1476	3.5e-160	hypothetical protein PENSPDRAFT_442874 [Peniophora sp. CONT]	--	--	--	--	--	--	--	--	--	--	--	--	--	PF12937	F-box-like	--	--	GO:0005515	protein binding	--	--	--	--
Cluster-1894.9820	2311	1024080453	KZV73363.1	910	7e-95	hypothetical protein PENSPDRAFT_732884 [Peniophora sp. CONT]	--	--	--	--	--	--	--	--	--	--	--	--	--	PF12937	F-box-like	--	--	GO:0005515	protein binding	--	--	--	--
Cluster-1894.4905	915	1024070688	KZV63779.1	950	6.3e-100	ARF/SAR superfamily [Peniophora sp. CONT]	XM_025744309.1	XM_025744309	236	2.72e-119	Tilletiopsis washingtonensis CPS1 protein (FA09DRAFT_340277), partial mRNA	K07941	ARF6	ADP-ribosylation factor 6	http://www.genome.jp/dbget-bin/www_bget?ko:K07941	P26990	766	3.8e-80	ADP-ribosylation factor 6 OS=Gallus gallus OX=9031 GN=ARF6 PE=2 SV=3	PF04670//PF00025//PF00071//PF01926//PF00503//PF01591	Gtr1/RagA G protein conserved region//ADP-ribosylation factor family//Ras family//50S ribosome-binding GTPase//G-protein alpha subunit//6-phosphofructo-2-kinase	GO:0007186//GO:0006013//GO:0006000	G protein-coupled receptor signaling pathway//mannose metabolic process//fructose metabolic process	GO:0019001//GO:0031683//GO:0005525//GO:0003924//GO:0003873//GO:0005524	guanyl nucleotide binding//G-protein beta/gamma-subunit complex binding//GTP binding//GTPase activity//6-phosphofructo-2-kinase activity//ATP binding	--	--	KOG0071	GTP-binding ADP-ribosylation factor Arf6 (dArf3)
Cluster-1699.0	3026	1024072054	KZV65104.1	1829	2.5e-201	hypothetical protein PENSPDRAFT_656051 [Peniophora sp. CONT]	--	--	--	--	--	--	--	--	--	--	--	--	--	PF00612	IQ calmodulin-binding motif	--	--	GO:0005515	protein binding	--	--	--	--
Cluster-1894.9827	632	--	--	--	--	--	--	--	--	--	--	--	--	--	--	--	--	--	--	--	--	--	--	--	--	--	--	--	--
Cluster-1894.4904	1562	--	--	--	--	--	--	--	--	--	--	--	--	--	--	--	--	--	--	--	--	--	--	--	--	--	--	--	--
Cluster-1894.9826	3152	--	--	--	--	--	--	--	--	--	--	--	--	--	--	--	--	--	--	--	--	--	--	--	--	--	--	--	--
Cluster-936.0	631	--	--	--	--	--	--	--	--	--	--	--	--	--	--	--	--	--	--	--	--	--	--	--	--	--	--	--	--
Cluster-936.1	1419	1024070210	KZV63317.1	359	3.3e-31	hypothetical protein PENSPDRAFT_691745 [Peniophora sp. CONT]	--	--	--	--	--	--	--	--	--	Q6B9X6	130	3.3e-06	Alpha-protein kinase vwkA OS=Dictyostelium discoideum OX=44689 GN=vwkA PE=1 SV=1	--	--	--	--	--	--	--	--	--	--
Cluster-2038.0	887	--	--	--	--	--	--	--	--	--	--	--	--	--	--	--	--	--	--	--	--	--	--	--	--	--	--	--	--
Cluster-1894.9825	464	1024066820	KZV60134.1	321	2.8e-27	hypothetical protein PENSPDRAFT_760172 [Peniophora sp. CONT]	--	--	--	--	--	K12830	SF3B3, SAP130, RSE1	splicing factor 3B subunit 3	http://www.genome.jp/dbget-bin/www_bget?ko:K12830	Q4PGM6	226	7.9e-18	Pre-mRNA-splicing factor RSE1 OS=Ustilago maydis (strain 521 / FGSC 9021) OX=237631 GN=RSE1 PE=3 SV=1	--	--	--	--	--	--	--	--	KOG1898	Splicing factor 3b, subunit 3
Cluster-1894.261	532	1024075881	KZV68851.1	636	9.5e-64	family S53 protease [Peniophora sp. CONT]	--	--	--	--	--	K01279	TPP1, CLN2	tripeptidyl-peptidase I	http://www.genome.jp/dbget-bin/www_bget?ko:K01279	Q8NK92	322	6.7e-29	Aorsin OS=Aspergillus oryzae (strain ATCC 42149 / RIB 40) OX=510516 GN=aorO PE=1 SV=2	PF00082	Subtilase family	GO:0006508	proteolysis	GO:0004252	serine-type endopeptidase activity	--	--	--	--
Cluster-1894.260	694	1024071880	KZV64935.1	635	1.6e-63	hypothetical protein PENSPDRAFT_614682 [Peniophora sp. CONT]	--	--	--	--	--	--	--	--	--	--	--	--	--	PF02600	Disulfide bond formation protein DsbB	GO:0006118//GO:0006457	obsolete electron transport//protein folding	GO:0015035	protein disulfide oxidoreductase activity	GO:0016021	integral component of membrane	--	--
Cluster-1894.263	2169	1024074223	KZV67224.1	842	5e-87	hypothetical protein PENSPDRAFT_60924 [Peniophora sp. CONT]	--	--	--	--	--	--	--	--	--	--	--	--	--	--	--	--	--	--	--	--	--	--	--
Cluster-1894.262	987	1024075881	KZV68851.1	1260	7.7e-136	family S53 protease [Peniophora sp. CONT]	--	--	--	--	--	K01279	TPP1, CLN2	tripeptidyl-peptidase I	http://www.genome.jp/dbget-bin/www_bget?ko:K01279	C5FTQ5	471	6.6e-46	Tripeptidyl-peptidase SED3 OS=Arthroderma otae (strain ATCC MYA-4605 / CBS 113480) OX=554155 GN=SED3 PE=3 SV=1	PF00082	Subtilase family	GO:0006508	proteolysis	GO:0004252	serine-type endopeptidase activity	--	--	--	--
Cluster-1894.265	1921	1024074673	KZV67665.1	1230	4.5e-132	hypothetical protein PENSPDRAFT_635398 [Peniophora sp. CONT]	--	--	--	--	--	--	--	--	--	O13780	250	5.4e-20	Uncharacterized protein C17G6.02c OS=Schizosaccharomyces pombe (strain 972 / ATCC 24843) OX=284812 GN=SPAC17G6.02c PE=4 SV=1	PF04479	RTA1 like protein	--	--	--	--	GO:0016021	integral component of membrane	--	--
Cluster-1894.264	705	1024076504	KZV69464.1	1222	1.4e-131	Di-copper centre-containing protein [Peniophora sp. CONT]	XM_009552581.1	XM_009552581	54	3.09e-18	Heterobasidion irregulare TC 32-1 hypothetical protein partial mRNA	K00505	TYR	tyrosinase	http://www.genome.jp/dbget-bin/www_bget?ko:K00505	P07524	128	2.8e-06	Tyrosinase OS=Streptomyces antibioticus OX=1890 GN=melC2 PE=3 SV=2	PF00264	Common central domain of tyrosinase	--	--	GO:0016491	oxidoreductase activity	--	--	--	--
Cluster-1894.267	1443	1024080327	KZV73239.1	1484	1.2e-161	hypothetical protein PENSPDRAFT_750354 [Peniophora sp. CONT]	--	--	--	--	--	--	--	--	--	--	--	--	--	--	--	--	--	--	--	--	--	--	--
Cluster-1894.266	2160	1024071404	KZV64473.1	2742	2.4e-307	glycosyltransferase family 1 protein [Peniophora sp. CONT]	CP010980.1	CP010980	65	7.48e-24	Verticillium dahliae VdLs.17 chromosome 1, complete sequence	--	--	--	--	Q9M8Z7	670	1.2e-68	Sterol 3-beta-glucosyltransferase UGT80A2 OS=Arabidopsis thaliana OX=3702 GN=UGT80A2 PE=1 SV=1	PF03033//PF04101//PF00201	Glycosyltransferase family 28 N-terminal domain//Glycosyltransferase family 28 C-terminal domain//UDP-glucoronosyl and UDP-glucosyl transferase	GO:0005975//GO:0030259	carbohydrate metabolic process//lipid glycosylation	GO:0016758	transferase activity, transferring hexosyl groups	--	--	KOG1809	Vacuolar protein sorting-associated protein
Cluster-2336.0	539	1024083564	KZV76448.1	479	1.5e-45	hypothetical protein PENSPDRAFT_747636 [Peniophora sp. CONT]	--	--	--	--	--	--	--	--	--	--	--	--	--	--	--	--	--	--	--	--	--	--	--
Cluster-540.0	356	--	--	--	--	--	--	--	--	--	--	--	--	--	--	--	--	--	--	--	--	--	--	--	--	--	--	--	--
Cluster-1894.1113	1409	1024078121	KZV71058.1	604	1.3e-59	NAD(P)-binding protein [Peniophora sp. CONT]	--	--	--	--	--	--	--	--	--	A6SSW9	269	2.5e-22	Oxidoreductase BOA17 OS=Botryotinia fuckeliana (strain B05.10) OX=332648 GN=BOA17 PE=2 SV=1	PF01370//PF12242//PF00305	NAD dependent epimerase/dehydratase family//NAD(P)H binding domain of trans-2-enoyl-CoA reductase//Lipoxygenase	GO:0055114	oxidation-reduction process	GO:0016702//GO:0046872//GO:0050662//GO:0003824//GO:0016491	oxidoreductase activity, acting on single donors with incorporation of molecular oxygen, incorporation of two atoms of oxygen//metal ion binding//obsolete coenzyme binding//catalytic activity//oxidoreductase activity	--	--	--	--
Cluster-1894.9828	2943	1024082111	KZV75006.1	720	9.5e-73	hypothetical protein PENSPDRAFT_748849 [Peniophora sp. CONT]	--	--	--	--	--	K00799	GST, gst	glutathione S-transferase	http://www.genome.jp/dbget-bin/www_bget?ko:K00799	--	--	--	--	PF00075	RNase H	GO:0051252	regulation of RNA metabolic process	GO:0003676//GO:0004523	nucleic acid binding//RNA-DNA hybrid ribonuclease activity	--	--	--	--
Cluster-2072.0	1355	1024072856	KZV65887.1	739	2.7e-75	hypothetical protein PENSPDRAFT_655377 [Peniophora sp. CONT]	--	--	--	--	--	--	--	--	--	--	--	--	--	--	--	--	--	--	--	--	--	--	--
Cluster-1894.1444	450	--	--	--	--	--	--	--	--	--	--	--	--	--	--	--	--	--	--	--	--	--	--	--	--	--	--	--	--
Cluster-1894.9399	664	1024075991	KZV68959.1	221	1.6e-15	hypothetical protein PENSPDRAFT_753723 [Peniophora sp. CONT]	--	--	--	--	--	--	--	--	--	--	--	--	--	PF06008	Laminin Domain I	GO:0007165//GO:0045995//GO:0030155//GO:0030334	signal transduction//regulation of embryonic development//regulation of cell adhesion//regulation of cell migration	GO:0005102	signaling receptor binding	--	--	--	--
Cluster-1894.1111	499	--	--	--	--	--	--	--	--	--	--	--	--	--	--	--	--	--	--	--	--	--	--	--	--	--	--	--	--
Cluster-1894.1446	2379	1024077628	KZV70572.1	1767	3e-194	hypothetical protein PENSPDRAFT_685417 [Peniophora sp. CONT]	XM_007872644.1	XM_007872644	47	8.37e-14	Gloeophyllum trabeum ATCC 11539 hypothetical protein partial mRNA	--	--	--	--	P53693	800	1.1e-83	Protein rds1 OS=Schizosaccharomyces pombe (strain 972 / ATCC 24843) OX=284812 GN=rds1 PE=2 SV=2	PF03229//PF06841	Alphavirus glycoprotein J//T4-like virus tail tube protein gp19	GO:0019050	suppression by virus of host apoptotic process	GO:0005198	structural molecule activity	--	--	--	--
Cluster-1894.1117	2365	1024068552	KZV61732.1	1115	1.2e-118	STE3-domain-containing protein [Peniophora sp. CONT]	--	--	--	--	--	K04627	STE3	pheromone a factor receptor	http://www.genome.jp/dbget-bin/www_bget?ko:K04627	P56502	289	2e-24	Pheromone B alpha 3 receptor OS=Schizophyllum commune (strain H4-8 / FGSC 9210) OX=578458 GN=BAR3 PE=3 SV=2	PF02076	Pheromone A receptor	GO:0019236//GO:0007186//GO:0007606	response to pheromone//G protein-coupled receptor signaling pathway//sensory perception of chemical stimulus	GO:0004932	mating-type factor pheromone receptor activity	GO:0016021	integral component of membrane	--	--
Cluster-1894.1440	975	1024078564	KZV71496.1	819	1e-84	hypothetical protein PENSPDRAFT_664381 [Peniophora sp. CONT]	--	--	--	--	--	--	--	--	--	--	--	--	--	PF00693	Thymidine kinase from herpesvirus	GO:0006206//GO:0006230	pyrimidine nucleobase metabolic process//TMP biosynthetic process	GO:0004797//GO:0005524	thymidine kinase activity//ATP binding	--	--	--	--
Cluster-1894.5117	3074	1024081537	KZV74437.1	2366	1.4e-263	alpha/beta-hydrolase [Peniophora sp. CONT]	--	--	--	--	--	--	--	--	--	Q9R101	199	7.1e-14	Hormone-sensitive lipase OS=Ictidomys tridecemlineatus OX=43179 GN=LIPE PE=2 SV=1	PF07859	alpha/beta hydrolase fold	--	--	GO:0016787	hydrolase activity	--	--	KOG4388	Hormone-sensitive lipase HSL
Cluster-1894.5116	1542	1024068041	KZV61251.1	1295	1.1e-139	ATP synthase F1 gamma [Peniophora sp. CONT]	XM_007303554.1	XM_007303554	299	4.42e-154	Stereum hirsutum FP-91666 SS1 ATP synthase F1 gamma (STEHIDRAFT_96409), mRNA	K02136	ATPeF1G, ATP5C1, ATP3	F-type H+-transporting ATPase subunit gamma	http://www.genome.jp/dbget-bin/www_bget?ko:K02136	Q6C338	720	1.4e-74	ATP synthase subunit gamma, mitochondrial OS=Yarrowia lipolytica (strain CLIB 122 / E 150) OX=284591 GN=ATP3 PE=1 SV=2	PF12689//PF00231	Acid Phosphatase//ATP synthase	GO:0015986	ATP synthesis coupled proton transport	GO:0016791//GO:0046933	phosphatase activity//proton-transporting ATP synthase activity, rotational mechanism	GO:0045259//GO:0045261	proton-transporting ATP synthase complex//proton-transporting ATP synthase complex, catalytic core F(1)	KOG1531	F0F1-type ATP synthase, gamma subunit
Cluster-1894.5115	6354	1024068698	KZV61870.1	2717	5.6e-304	glycoside hydrolase family 3 protein [Peniophora sp. CONT]	XM_003035034.1	XM_003035034	187	3.37e-91	Schizophyllum commune H4-8 glycoside hydrolase family 3 protein, mRNA	K05349	bglX	beta-glucosidase	http://www.genome.jp/dbget-bin/www_bget?ko:K05349	Q5BA18	1148	1.3e-123	Probable beta-glucosidase K OS=Emericella nidulans (strain FGSC A4 / ATCC 38163 / CBS 112.46 / NRRL 194 / M139) OX=227321 GN=bglK PE=2 SV=1	PF00933//PF00400//PF01758//PF01915	Glycosyl hydrolase family 3 N terminal domain//WD domain, G-beta repeat//Sodium Bile acid symporter family//Glycosyl hydrolase family 3 C-terminal domain	GO:0005975	carbohydrate metabolic process	GO:0004553//GO:0005515	hydrolase activity, hydrolyzing O-glycosyl compounds//protein binding	GO:0016020	membrane	KOG3079	Uridylate kinase/adenylate kinase
Cluster-1894.5114	3479	1024077988	KZV70927.1	3466	0	hypothetical protein PENSPDRAFT_578682 [Peniophora sp. CONT]	XM_003031241.1	XM_003031241	67	9.37e-25	Schizophyllum commune H4-8 hypothetical protein, mRNA	K03321	TC.SULP	sulfate permease, SulP family	http://www.genome.jp/dbget-bin/www_bget?ko:K03321	Q09764	1150	4.3e-124	Uncharacterized protein C24H6.11c OS=Schizosaccharomyces pombe (strain 972 / ATCC 24843) OX=284812 GN=SPAC24H6.11c PE=4 SV=1	PF00916	Sulfate permease family	GO:0008272	sulfate transport	GO:0015116	sulfate transmembrane transporter activity	GO:0016021	integral component of membrane	--	--
Cluster-1894.5113	4253	1024082413	KZV75306.1	971	1.1e-101	hypothetical protein PENSPDRAFT_600332 [Peniophora sp. CONT]	--	--	--	--	--	K03099	SOS	son of sevenless	http://www.genome.jp/dbget-bin/www_bget?ko:K03099	P26674	348	5.2e-31	Protein ste6 OS=Schizosaccharomyces pombe (strain 972 / ATCC 24843) OX=284812 GN=ste6 PE=4 SV=1	PF00397//PF00617	WW domain//RasGEF domain	GO:0007264//GO:0043087	small GTPase mediated signal transduction//regulation of GTPase activity	GO:0005085//GO:0005515	guanyl-nucleotide exchange factor activity//protein binding	--	--	KOG3417	Ras1 guanine nucleotide exchange factor
Cluster-1894.1443	2079	1024077534	KZV70479.1	2445	6.4e-273	GMC oxidoreductase [Peniophora sp. CONT]	--	--	--	--	--	--	--	--	--	Q47944	565	1.8e-56	L-sorbose 1-dehydrogenase OS=Gluconobacter oxydans OX=442 PE=3 SV=1	PF07992//PF00732//PF05199//PF01494//PF01266	Pyridine nucleotide-disulphide oxidoreductase//GMC oxidoreductase//GMC oxidoreductase//FAD binding domain//FAD dependent oxidoreductase	GO:0055114	oxidation-reduction process	GO:0050660//GO:0016614//GO:0071949//GO:0016491	flavin adenine dinucleotide binding//oxidoreductase activity, acting on CH-OH group of donors//FAD binding//oxidoreductase activity	--	--	KOG1238	Glucose dehydrogenase/choline dehydrogenase/mandelonitrile lyase (GMC oxidoreductase family)
Cluster-1894.5111	2506	749758727	KII83786.1	1459	1.6e-158	hypothetical protein PLICRDRAFT_46973 [Plicaturopsis crispa FD-325 SS-3]	XM_007399065.1	XM_007399065	251	3.49e-127	Phanerochaete carnosa HHB-10118-sp hypothetical protein (PHACADRAFT_261428), mRNA	K15498	PPP6C	serine/threonine-protein phosphatase 6 catalytic subunit	http://www.genome.jp/dbget-bin/www_bget?ko:K15498	Q9U9A3	1173	6.6e-127	Serine/threonine-protein phosphatase 6 catalytic subunit OS=Dictyostelium discoideum OX=44689 GN=ppp6c PE=2 SV=2	PF00149//PF03636	Calcineurin-like phosphoesterase//Glycosyl hydrolase family 65, N-terminal domain	GO:0005975	carbohydrate metabolic process	GO:0003824//GO:0016787	catalytic activity//hydrolase activity	--	--	KOG0373	Serine/threonine specific protein phosphatase involved in cell cycle control, PP2A-related
Cluster-1894.5110	431	--	--	--	--	--	--	--	--	--	--	--	--	--	--	--	--	--	--	--	--	--	--	--	--	--	--	--	--
Cluster-2488.0	1160	1557906058	XP_027613792.1	746	3.6e-76	Versiconal hemiacetal acetate reductase [Sparassis crispa]	--	--	--	--	--	--	--	--	--	B9WYE6	355	2.2e-32	Versiconal hemiacetal acetate reductase OS=Aspergillus parasiticus OX=5067 GN=vrdA PE=1 SV=1	--	--	--	--	--	--	--	--	KOG1575	Voltage-gated shaker-like K+ channel, subunit beta/KCNAB
Cluster-1894.1114	2120	1024073500	KZV66516.1	361	2.9e-31	hypothetical protein PENSPDRAFT_755631 [Peniophora sp. CONT]	--	--	--	--	--	--	--	--	--	--	--	--	--	--	--	--	--	--	--	--	--	--	--
Cluster-1894.5119	4520	1024074293	KZV67293.1	2801	0	hypothetical protein PENSPDRAFT_654221 [Peniophora sp. CONT]	--	--	--	--	--	--	--	--	--	O74653	234	9.2e-18	Protein pob1 OS=Schizosaccharomyces pombe (strain 972 / ATCC 24843) OX=284812 GN=pob1 PE=1 SV=1	PF00018//PF07653//PF14604//PF07647//PF00536	SH3 domain//Variant SH3 domain//Variant SH3 domain//SAM domain (Sterile alpha motif)//SAM domain (Sterile alpha motif)	--	--	GO:0005515	protein binding	--	--	--	--
Cluster-1894.5118	3458	1024080760	KZV73667.1	1983	3.9e-219	hypothetical protein PENSPDRAFT_648640 [Peniophora sp. CONT]	--	--	--	--	--	--	--	--	--	--	--	--	--	PF11635	Mediator complex subunit 16	--	--	--	--	GO:0016592	mediator complex	--	--
Cluster-1894.6314	2213	1024074142	KZV67145.1	512	9.4e-49	hypothetical protein PENSPDRAFT_688392 [Peniophora sp. CONT]	--	--	--	--	--	--	--	--	--	--	--	--	--	PF03047	COMC family	GO:0007165	signal transduction	GO:0005186	pheromone activity	--	--	--	--
Cluster-1894.6643	4052	1024071095	KZV64173.1	549	8.9e-53	STE3-domain-containing protein [Peniophora sp. CONT]	--	--	--	--	--	K04627	STE3	pheromone a factor receptor	http://www.genome.jp/dbget-bin/www_bget?ko:K04627	--	--	--	--	PF02076//PF17378	Pheromone A receptor//Meiotic recombination protein REC104	GO:0019236//GO:0042138//GO:0007186//GO:0007606	response to pheromone//meiotic DNA double-strand break formation//G protein-coupled receptor signaling pathway//sensory perception of chemical stimulus	GO:0004932	mating-type factor pheromone receptor activity	GO:0016021	integral component of membrane	--	--
Cluster-2203.0	369	1024070559	KZV63654.1	442	2.1e-41	family S53 protease [Peniophora sp. CONT]	--	--	--	--	--	K01279	TPP1, CLN2	tripeptidyl-peptidase I	http://www.genome.jp/dbget-bin/www_bget?ko:K01279	Q70GH4	227	4.9e-18	Tripeptidyl-peptidase sed3 OS=Neosartorya fumigata (strain ATCC MYA-4609 / Af293 / CBS 101355 / FGSC A1100) OX=330879 GN=sed3 PE=1 SV=1	PF09286	Pro-kumamolisin, activation domain	--	--	GO:0008236	serine-type peptidase activity	--	--	--	--
Cluster-2203.1	1401	1024070559	KZV63654.1	1129	1.7e-120	family S53 protease [Peniophora sp. CONT]	--	--	--	--	--	K01279	TPP1, CLN2	tripeptidyl-peptidase I	http://www.genome.jp/dbget-bin/www_bget?ko:K01279	Q70J59	606	2.1e-61	Tripeptidyl-peptidase sed2 OS=Neosartorya fumigata (strain ATCC MYA-4609 / Af293 / CBS 101355 / FGSC A1100) OX=330879 GN=sed2 PE=1 SV=1	PF00082	Subtilase family	GO:0006508	proteolysis	GO:0004252	serine-type endopeptidase activity	--	--	--	--
[truncated: 12,233 more rows]
