# Supplementary material for: Selective delignification of poplar wood with a newly isolated white-rot basidiomycete Peniophora incarnata T-7 by submerged fermentation to enhance saccharification
Source: Biotechnol Biofuels. 2021 Jun 12;14:135. doi: 10.1186/s13068-021-01986-y (PMC8199694; doi:10.1186/s13068-021-01986-y)
Supplement: Supplementary file 4 — Additional file 4: Summary of P. incarnate T-7 unigenes annotations from transcriptomic sequencing. [file 13068_2021_1986_MOESM4_ESM.xlsx]

## Sheet: Lignin degradation enzymes
Genes	Gene Length	NR GI	NR ID	NR Score	NR Evalue	NR Description	NT GI	NT ID	NT Score	NT Evalue	NT Description	KO ID	KO Name	KO Description	Http Link	Swissprot ID	Swissprot Score	Swissprot Evalue	Swissprot Description	PFAM ID	PFAM description	Gene Ontology Biological Pathway	BP Description	Gene Ontology Molecular Function	MF Description	Gene Ontology Cellular Component	CC Description	KOG ID	KOG Description
Cluster-1035.0	1187	1024066603	KZV59948.1	1405	1.4e-152	Aldo/keto reductase [Peniophora sp. CONT]	--	--	--	--	--	--	--	--	--	B9WYE6	852	5.2e-90	Versiconal hemiacetal acetate reductase OS=Aspergillus parasiticus OX=5067 GN=vrdA PE=1 SV=1	PF03822	NAF domain	GO:0007165	signal transduction	--	--	--	--	KOG1575	Voltage-gated shaker-like K+ channel, subunit beta/KCNAB
Cluster-2492.1	494	1024068666	KZV61840.1	624	2.2e-62	Aldo/keto reductase [Peniophora sp. CONT]	--	--	--	--	--	K18097	GCY1	glycerol 2-dehydrogenase (NADP+)	http://www.genome.jp/dbget-bin/www_bget?ko:K18097	Q12458	336	1.5e-30	Putative reductase 1 OS=Saccharomyces cerevisiae (strain ATCC 204508 / S288c) OX=559292 GN=YPR1 PE=1 SV=1	PF03136	Pup-ligase protein	GO:0019941//GO:0010498	modification-dependent protein catabolic process//proteasomal protein catabolic process	--	--	--	--	KOG1577	Aldo/keto reductase family proteins
Cluster-1894.8348	4763	1024069580	KZV62712.1	688	7.9e-69	class II peroxidase [Peniophora sp. CONT]	AJ745879.4	AJ745879	103	1.24975e-44	Trametes versicolor mRNA for manganese-dependent peroxidase (mnp gene)	K20205	mpn	manganese peroxidase	http://www.genome.jp/dbget-bin/www_bget?ko:K20205	Q9UVP6	487	4.4e-47	Versatile peroxidase VPS1 OS=Pleurotus eryngii OX=5323 GN=vps1 PE=1 SV=1	PF00141	Peroxidase	GO:0006979//GO:0055114//GO:0006804	response to oxidative stress//oxidation-reduction process//obsolete peroxidase reaction	GO:0004601//GO:0020037	peroxidase activity//heme binding	--	--	--	--
Cluster-1894.2202	2438	1024078614	KZV71545.1	1296	1.3e-139	class II peroxidase [Peniophora sp. CONT]	KJ622361.1	KJ622361	62	3.93668e-22	Peniophora incarnata isolate KUC8836 manganese-dependent peroxidase mRNA, complete cds	K20205	mpn	manganese peroxidase	http://www.genome.jp/dbget-bin/www_bget?ko:K20205	Q9UR19	732	8.9e-76	Versatile peroxidase VPL1 OS=Pleurotus eryngii OX=5323 GN=vpl1 PE=1 SV=1	PF00141	Peroxidase	GO:0006979//GO:0055114//GO:0006804	response to oxidative stress//oxidation-reduction process//obsolete peroxidase reaction	GO:0020037//GO:0004601	heme binding//peroxidase activity	--	--	--	--
Cluster-1894.1570	1936	1024082409	KZV75302.1	1077	2.5e-114	GMC oxidoreductase [Peniophora sp. CONT]	--	--	--	--	--	--	--	--	--	P81156	307	1.3e-26	Glucose oxidase OS=Penicillium amagasakiense OX=63559 PE=1 SV=1	PF00732//PF05199	GMC oxidoreductase//GMC oxidoreductase	GO:0055114	oxidation-reduction process	GO:0016614//GO:0050660	oxidoreductase activity, acting on CH-OH group of donors//flavin adenine dinucleotide binding	--	--	KOG1238	Glucose dehydrogenase/choline dehydrogenase/mandelonitrile lyase (GMC oxidoreductase family)
Cluster-1031.0	1327	1024072421	KZV65462.1	166	7.5e-09	GMC oxidoreductase [Peniophora sp. CONT]	--	--	--	--	--	--	--	--	--	--	--	--	--	--	--	--	--	--	--	--	--	--	--
Cluster-1894.9842	2317	1024080460	KZV73370.1	1681	2.8e-184	Aldo/keto reductase [Peniophora sp. CONT]	XM_009551152.1	XM_009551152	96	4.70127e-41	Heterobasidion irregulare TC 32-1 Aldo-keto reductase 3 (akr3), mRNA	--	--	--	--	B9WYE6	862	7.1e-91	Versiconal hemiacetal acetate reductase OS=Aspergillus parasiticus OX=5067 GN=vrdA PE=1 SV=1	PF05280	Flagellar transcriptional activator (FlhC)	GO:1902208//GO:0045893	regulation of bacterial-type flagellum assembly//positive regulation of transcription, DNA-templated	GO:0003677	DNA binding	--	--	KOG1575	Voltage-gated shaker-like K+ channel, subunit beta/KCNAB
Cluster-1894.4265	1288	1024067242	KZV60511.1	1561	1.3e-170	class II peroxidase [Peniophora sp. CONT]	XM_008035380.1	XM_008035380	247	2.96659e-125	Trametes versicolor FP-101664 SS1 cytochrome c peroxidase (CCP1), mRNA	K00428	E1.11.1.5	cytochrome c peroxidase	http://www.genome.jp/dbget-bin/www_bget?ko:K00428	Q7SDV9	1043	4e-112	Cytochrome c peroxidase, mitochondrial OS=Neurospora crassa (strain ATCC 24698 / 74-OR23-1A / CBS 708.71 / DSM 1257 / FGSC 987) OX=367110 GN=ccp-1 PE=3 SV=1	PF00141	Peroxidase	GO:0006979//GO:0006804//GO:0055114	response to oxidative stress//obsolete peroxidase reaction//oxidation-reduction process	GO:0004601//GO:0020037	peroxidase activity//heme binding	--	--	--	--
Cluster-2349.0	725	1024083949	KZV76831.1	971	1.8e-102	multicopper oxidase [Peniophora sp. CONT]	XM_007776527.1	XM_007776527	41	5.36514e-11	Coniophora puteana RWD-64-598 SS2 laccase (Cplcc3), mRNA	K19791	FET3_5	iron transport multicopper oxidase	http://www.genome.jp/dbget-bin/www_bget?ko:K19791	Q12718	495	8e-49	Laccase-2 OS=Trametes versicolor OX=5325 GN=LCC2 PE=1 SV=1	PF07731	Multicopper oxidase	GO:0055114	oxidation-reduction process	GO:0016491//GO:0005507	oxidoreductase activity//copper ion binding	--	--	KOG1263	Multicopper oxidases
Cluster-1894.3795	4620	1024067616	KZV60855.1	1304	2.9e-140	GMC oxidoreductase [Peniophora sp. CONT]	--	--	--	--	--	--	--	--	--	Q0R4L2	418	4.3e-39	Pyranose dehydrogenase 3 OS=Leucoagaricus meleagris OX=201219 GN=pdh3 PE=2 SV=1	PF02254//PF01494//PF01266//PF00732//PF07992	TrkA-N domain//FAD binding domain//FAD dependent oxidoreductase//GMC oxidoreductase//Pyridine nucleotide-disulphide oxidoreductase	GO:0006813//GO:0055114	potassium ion transport//oxidation-reduction process	GO:0016614//GO:0050660//GO:0016491//GO:0071949	oxidoreductase activity, acting on CH-OH group of donors//flavin adenine dinucleotide binding//oxidoreductase activity//FAD binding	--	--	KOG1238	Glucose dehydrogenase/choline dehydrogenase/mandelonitrile lyase (GMC oxidoreductase family)
Cluster-1894.7263	5227	1024072848	KZV65879.1	2121	5.9e-235	GMC oxidoreductase [Peniophora sp. CONT]	--	--	--	--	--	--	--	--	--	Q1QXE1	595	1.5e-59	Oxygen-dependent choline dehydrogenase 1 OS=Chromohalobacter salexigens (strain DSM 3043 / ATCC BAA-138 / NCIMB 13768) OX=290398 GN=betA1 PE=3 SV=1	PF01333//PF00732//PF07992//PF02254//PF00067//PF05199//PF01266	Apocytochrome F, C-terminal//GMC oxidoreductase//Pyridine nucleotide-disulphide oxidoreductase//TrkA-N domain//Cytochrome P450//GMC oxidoreductase//FAD dependent oxidoreductase	GO:0055114//GO:0006813//GO:0006118//GO:0015979	oxidation-reduction process//potassium ion transport//obsolete electron transport//photosynthesis	GO:0005506//GO:0050660//GO:0009055//GO:0016705//GO:0020037//GO:0016614//GO:0016491	iron ion binding//flavin adenine dinucleotide binding//electron transfer activity//oxidoreductase activity, acting on paired donors, with incorporation or reduction of molecular oxygen//heme binding//oxidoreductase activity, acting on CH-OH group of donors//oxidoreductase activity	GO:0031361	integral component of thylakoid membrane	KOG1238	Glucose dehydrogenase/choline dehydrogenase/mandelonitrile lyase (GMC oxidoreductase family)
Cluster-1894.2564	3289	1024066603	KZV59948.1	1615	1.8e-176	Aldo/keto reductase [Peniophora sp. CONT]	XM_008037974.1	XM_008037974	96	6.70199e-41	Trametes versicolor FP-101664 SS1 Aldo/keto reductase mRNA	--	--	--	--	B9WYE6	835	1.4e-87	Versiconal hemiacetal acetate reductase OS=Aspergillus parasiticus OX=5067 GN=vrdA PE=1 SV=1	PF02468//PF08468//PF03822	Photosystem II reaction centre N protein (psbN)//Methyltransferase small domain N-terminal//NAF domain	GO:0015979//GO:0000154//GO:0006364//GO:0007165//GO:0006396	photosynthesis//rRNA modification//rRNA processing//signal transduction//RNA processing	GO:0008990	rRNA (guanine-N2-)-methyltransferase activity	GO:0016020//GO:0009523//GO:0009539	membrane//photosystem II//photosystem II reaction center	KOG1575	Voltage-gated shaker-like K+ channel, subunit beta/KCNAB
Cluster-1894.1443	2079	1024077534	KZV70479.1	2445	6.4e-273	GMC oxidoreductase [Peniophora sp. CONT]	--	--	--	--	--	--	--	--	--	Q47944	565	1.8e-56	L-sorbose 1-dehydrogenase OS=Gluconobacter oxydans OX=442 PE=3 SV=1	PF07992//PF00732//PF05199//PF01494//PF01266	Pyridine nucleotide-disulphide oxidoreductase//GMC oxidoreductase//GMC oxidoreductase//FAD binding domain//FAD dependent oxidoreductase	GO:0055114	oxidation-reduction process	GO:0050660//GO:0016614//GO:0071949//GO:0016491	flavin adenine dinucleotide binding//oxidoreductase activity, acting on CH-OH group of donors//FAD binding//oxidoreductase activity	--	--	KOG1238	Glucose dehydrogenase/choline dehydrogenase/mandelonitrile lyase (GMC oxidoreductase family)
Cluster-522.0	478	1024079308	KZV72231.1	640	2.9e-64	catalase-domain-containing protein [Peniophora sp. CONT]	--	--	--	--	--	K03781	katE, CAT, catB, srpA	catalase	http://www.genome.jp/dbget-bin/www_bget?ko:K03781	P78574	492	1.2e-48	Catalase A OS=Neosartorya fumigata (strain ATCC MYA-4609 / Af293 / CBS 101355 / FGSC A1100) OX=330879 GN=catA PE=3 SV=2	PF00199//PF00837	Catalase//Iodothyronine deiodinase	GO:0006979//GO:0055114//GO:0006568//GO:0015947//GO:0006804	response to oxidative stress//oxidation-reduction process//tryptophan metabolic process//methane metabolic process//obsolete peroxidase reaction	GO:0004800//GO:0020037//GO:0004096	thyroxine 5'-deiodinase activity//heme binding//catalase activity	--	--	KOG0047	Catalase
Cluster-1154.0	1341	1024071238	KZV64312.1	1099	4.9e-117	Aldo/keto reductase [Peniophora sp. CONT]	--	--	--	--	--	--	--	--	--	Q0PGJ6	523	8.4e-52	NADPH-dependent aldo-keto reductase, chloroplastic OS=Arabidopsis thaliana OX=3702 GN=AKR4C9 PE=1 SV=1	PF08168	NUC205 domain	--	--	--	--	GO:0005634	nucleus	KOG1577	Aldo/keto reductase family proteins
Cluster-1894.520	2796	1024083848	KZV76730.1	942	1.6e-98	multicopper oxidase [Peniophora sp. CONT]	--	--	--	--	--	K19791	FET3_5	iron transport multicopper oxidase	http://www.genome.jp/dbget-bin/www_bget?ko:K19791	Q99049	606	4.1e-61	Laccase-3 OS=Trametes villosa OX=47662 GN=LCC3 PE=3 SV=1	PF07732//PF00394	Multicopper oxidase//Multicopper oxidase	GO:0055114	oxidation-reduction process	GO:0005507	copper ion binding	--	--	KOG1263	Multicopper oxidases
Cluster-1894.5899	4256	1024072974	KZV66002.1	2571	3.2e-287	GMC oxidoreductase [Peniophora sp. CONT]	--	--	--	--	--	--	--	--	--	A0A161CEV4	743	8.2e-77	Dehydrogenase citC OS=Monascus ruber OX=89489 GN=citC PE=1 SV=1	PF05199//PF01494//PF07992//PF00732	GMC oxidoreductase//FAD binding domain//Pyridine nucleotide-disulphide oxidoreductase//GMC oxidoreductase	GO:0055114	oxidation-reduction process	GO:0050660//GO:0016614//GO:0071949//GO:0016491	flavin adenine dinucleotide binding//oxidoreductase activity, acting on CH-OH group of donors//FAD binding//oxidoreductase activity	--	--	KOG1238	Glucose dehydrogenase/choline dehydrogenase/mandelonitrile lyase (GMC oxidoreductase family)
Cluster-1894.5342	2775	1024075639	KZV68613.1	2191	2.4e-243	GMC oxidoreductase [Peniophora sp. CONT]	--	--	--	--	--	--	--	--	--	Q3L245	824	2.2e-86	Pyranose dehydrogenase 1 OS=Leucoagaricus meleagris OX=201219 GN=pdh1 PE=1 SV=1	PF00732//PF07992//PF01494//PF01266//PF05199//PF06357//PF02254	GMC oxidoreductase//Pyridine nucleotide-disulphide oxidoreductase//FAD binding domain//FAD dependent oxidoreductase//GMC oxidoreductase//Omega-atracotoxin//TrkA-N domain	GO:0009405//GO:0006810//GO:0055114//GO:0006952//GO:0006813	pathogenesis//transport//oxidation-reduction process//defense response//potassium ion transport	GO:0071949//GO:0050660//GO:0019855//GO:0016491//GO:0016614	FAD binding//flavin adenine dinucleotide binding//calcium channel inhibitor activity//oxidoreductase activity//oxidoreductase activity, acting on CH-OH group of donors	GO:0005576	extracellular region	KOG1238	Glucose dehydrogenase/choline dehydrogenase/mandelonitrile lyase (GMC oxidoreductase family)
Cluster-1601.0	680	1024071677	KZV64738.1	884	2.1e-92	Aldo/keto reductase [Peniophora sp. CONT]	XM_025537858.1	XM_025537858	48	6.44448e-15	Aspergillus heteromorphus CBS 117.55 putative aryl-alcohol dehydrogenase Aad14 (BO70DRAFT_108581), mRNA	--	--	--	--	Q01752	645	3e-66	Aryl-alcohol dehydrogenase [NADP(+)] OS=Phanerochaete chrysosporium OX=5306 PE=1 SV=1	--	--	--	--	--	--	--	--	KOG1575	Voltage-gated shaker-like K+ channel, subunit beta/KCNAB
Cluster-1894.4755	2698	1024082860	KZV75749.1	2675	1.8e-299	copper radical oxidase [Peniophora sp. CONT]	XM_008043909.1	XM_008043909	99	1.17903e-42	Trametes versicolor FP-101664 SS1 glyoxal oxidase precursor partial mRNA	K20929	GLX	glyoxal/methylglyoxal oxidase	http://www.genome.jp/dbget-bin/www_bget?ko:K20929	Q01772	1999	1.2e-222	Aldehyde oxidase GLOX OS=Phanerochaete chrysosporium OX=5306 GN=GLX PE=1 SV=1	PF00085	Thioredoxin	GO:0045454	cell redox homeostasis	--	--	--	--	--	--
Cluster-1894.7089	4131	1024071363	KZV64433.1	1709	2.8e-187	Aldo/keto reductase [Peniophora sp. CONT]	XM_003197168.1	XM_003197168	39	4.09465e-09	Cryptococcus gattii WM276 Aryl-alcohol dehydrogenase, putative partial mRNA	--	--	--	--	Q01752	1129	1.4e-121	Aryl-alcohol dehydrogenase [NADP(+)] OS=Phanerochaete chrysosporium OX=5306 PE=1 SV=1	PF00085//PF07749//PF00400	Thioredoxin//Endoplasmic reticulum protein ERp29, C-terminal domain//WD domain, G-beta repeat	GO:0045454	cell redox homeostasis	GO:0005515	protein binding	GO:0005783	endoplasmic reticulum	--	--
Cluster-1894.8286	6595	1024079329	KZV72252.1	3599	0	catalase-domain-containing protein [Peniophora sp. CONT]	XM_007307522.1	XM_007307522	291	5.37528e-149	Stereum hirsutum FP-91666 SS1 catalase (STEHIDRAFT_101736), partial mRNA	K03781	katE, CAT, catB, srpA	catalase	http://www.genome.jp/dbget-bin/www_bget?ko:K03781	P78574	2343	3.7e-262	Catalase A OS=Neosartorya fumigata (strain ATCC MYA-4609 / Af293 / CBS 101355 / FGSC A1100) OX=330879 GN=catA PE=3 SV=2	PF00199//PF03120//PF00212	Catalase//NAD-dependent DNA ligase OB-fold domain//Atrial natriuretic peptide	GO:0006281//GO:0006260//GO:0006979//GO:0006568//GO:0055114//GO:0015947//GO:0007165//GO:0006804	DNA repair//DNA replication//response to oxidative stress//tryptophan metabolic process//oxidation-reduction process//methane metabolic process//signal transduction//obsolete peroxidase reaction	GO:0020037//GO:0005179//GO:0003911//GO:0004096	heme binding//hormone activity//DNA ligase (NAD+) activity//catalase activity	GO:0005576	extracellular region	KOG0047	Catalase
Cluster-1894.2635	2339	1024073370	KZV66389.1	1329	1.8e-143	multicopper oxidase [Peniophora sp. CONT]	GU975822.1	GU975822	58	6.31629e-20	Phanerochaete sp. ZY-2010 isolate M19-1 laccase gene, partial cds	K19791	FET3_5	iron transport multicopper oxidase	http://www.genome.jp/dbget-bin/www_bget?ko:K19791	Q12739	881	4.5e-93	Laccase-2 OS=Pleurotus ostreatus OX=5322 GN=POX2 PE=1 SV=1	PF07731//PF07732//PF00394	Multicopper oxidase//Multicopper oxidase//Multicopper oxidase	GO:0055114	oxidation-reduction process	GO:0005507//GO:0016491	copper ion binding//oxidoreductase activity	--	--	KOG1263	Multicopper oxidases
Cluster-1894.2634	2246	1024076162	KZV69127.1	2569	2.9e-287	GMC oxidoreductase [Peniophora sp. CONT]	--	--	--	--	--	--	--	--	--	C3K3D3	445	1.6e-42	Oxygen-dependent choline dehydrogenase OS=Pseudomonas fluorescens (strain SBW25) OX=216595 GN=betA PE=3 SV=1	PF05199//PF01266//PF00732//PF07992	GMC oxidoreductase//FAD dependent oxidoreductase//GMC oxidoreductase//Pyridine nucleotide-disulphide oxidoreductase	GO:0055114	oxidation-reduction process	GO:0050660//GO:0016614//GO:0016491	flavin adenine dinucleotide binding//oxidoreductase activity, acting on CH-OH group of donors//oxidoreductase activity	--	--	KOG1238	Glucose dehydrogenase/choline dehydrogenase/mandelonitrile lyase (GMC oxidoreductase family)
Cluster-1446.0	369	1024082410	KZV75303.1	192	2e-12	GMC oxidoreductase [Peniophora sp. CONT]	--	--	--	--	--	--	--	--	--	A0A5C1RDA6	126	2.5e-06	Dehydrogenase OS=Didymella fabae OX=372025 GN=orf9 PE=3 SV=1	PF05199	GMC oxidoreductase	GO:0055114	oxidation-reduction process	GO:0016614	oxidoreductase activity, acting on CH-OH group of donors	--	--	KOG1238	Glucose dehydrogenase/choline dehydrogenase/mandelonitrile lyase (GMC oxidoreductase family)
Cluster-1894.9691	1917	1024071238	KZV64312.1	1136	3.6e-121	Aldo/keto reductase [Peniophora sp. CONT]	--	--	--	--	--	--	--	--	--	O80944	513	1.7e-50	Aldo-keto reductase family 4 member C8 OS=Arabidopsis thaliana OX=3702 GN=AKR4C8 PE=1 SV=2	PF02434	Fringe-like	--	--	GO:0016757	transferase activity, transferring glycosyl groups	GO:0016020	membrane	KOG1577	Aldo/keto reductase family proteins
Cluster-1464.0	1950	1024083457	KZV76342.1	788	8.2e-81	Aldo/keto reductase [Peniophora sp. CONT]	--	--	--	--	--	--	--	--	--	P21300	140	3.1e-07	Aldo-keto reductase family 1 member B7 OS=Mus musculus OX=10090 GN=Akr1b7 PE=1 SV=4	PF01418	Helix-turn-helix domain, rpiR family	GO:0006355	regulation of transcription, DNA-templated	GO:0003700	DNA-binding transcription factor activity	GO:0005667	transcription regulator complex	KOG1577	Aldo/keto reductase family proteins
Cluster-1894.4933	1528	1024079640	KZV72559.1	1277	1.3e-137	Cloroperoxidase [Peniophora sp. CONT]	--	--	--	--	--	--	--	--	--	--	--	--	--	PF01328//PF06357	Peroxidase, family 2//Omega-atracotoxin	GO:0006810//GO:0006979//GO:0009405//GO:0006804//GO:0006952	transport//response to oxidative stress//pathogenesis//obsolete peroxidase reaction//defense response	GO:0004601//GO:0019855	peroxidase activity//calcium channel inhibitor activity	GO:0005576	extracellular region	--	--
Cluster-1894.7621	4437	1024072177	KZV65224.1	2476	3.5e-276	GMC oxidoreductase [Peniophora sp. CONT]	--	--	--	--	--	--	--	--	--	A5WA97	521	4.7e-51	Oxygen-dependent choline dehydrogenase OS=Pseudomonas putida (strain ATCC 700007 / DSM 6899 / BCRC 17059 / F1) OX=351746 GN=betA PE=3 SV=1	PF01266//PF05199//PF07992//PF00732	FAD dependent oxidoreductase//GMC oxidoreductase//Pyridine nucleotide-disulphide oxidoreductase//GMC oxidoreductase	GO:0055114	oxidation-reduction process	GO:0016614//GO:0050660//GO:0016491	oxidoreductase activity, acting on CH-OH group of donors//flavin adenine dinucleotide binding//oxidoreductase activity	--	--	KOG1238	Glucose dehydrogenase/choline dehydrogenase/mandelonitrile lyase (GMC oxidoreductase family)
Cluster-1894.7181	815	1024083358	KZV76244.1	460	3.7e-43	heme peroxidase [Peniophora sp. CONT]	--	--	--	--	--	--	--	--	--	--	--	--	--	PF01477	PLAT/LH2 domain	--	--	GO:0005515	protein binding	--	--	--	--
Cluster-1894.1904	2178	1024083853	KZV76735.1	1733	2.4e-190	cytochrome P450 oxidoreductase [Peniophora sp. CONT]	--	--	--	--	--	--	--	--	--	Q4WAZ6	689	7.7e-71	Multifunctional cytochrome P450 monooxygenase af510 OS=Neosartorya fumigata (strain ATCC MYA-4609 / Af293 / CBS 101355 / FGSC A1100) OX=330879 GN=af510 PE=1 SV=1	PF02935//PF00067	Cytochrome c oxidase subunit VIIc//Cytochrome P450	GO:0055114//GO:0006123	oxidation-reduction process//mitochondrial electron transport, cytochrome c to oxygen	GO:0020037//GO:0016705//GO:0005506//GO:0004129	heme binding//oxidoreductase activity, acting on paired donors, with incorporation or reduction of molecular oxygen//iron ion binding//cytochrome-c oxidase activity	GO:0045277	respiratory chain complex IV	KOG0156	Cytochrome P450 CYP2 subfamily
Cluster-1894.3903	578	1024080959	KZV73864.1	926	2.4e-97	class II peroxidase [Peniophora sp. CONT]	KR296960.1	KR296960	97	3.13314e-42	Irpex lacteus strain CD2 clone comp2569_c0 manganese peroxidase 3 mRNA, partial cds	K20205	mpn	manganese peroxidase	http://www.genome.jp/dbget-bin/www_bget?ko:K20205	Q96TS6	721	4e-75	Manganese peroxidase 3 OS=Phlebia radiata OX=5308 GN=mnp3 PE=2 SV=1	PF00141	Peroxidase	GO:0006979//GO:0055114//GO:0006804	response to oxidative stress//oxidation-reduction process//obsolete peroxidase reaction	GO:0020037//GO:0004601	heme binding//peroxidase activity	--	--	--	--
Cluster-1894.2467	1491	1024077215	KZV70165.1	1035	1.4e-109	Aldo/keto reductase [Peniophora sp. CONT]	--	--	--	--	--	--	--	--	--	Q76L37	396	5e-37	NADPH-dependent conjugated polyketone reductase C1 OS=Candida parapsilosis OX=5480 GN=cpr-c1 PE=1 SV=1	--	--	--	--	--	--	--	--	KOG1577	Aldo/keto reductase family proteins
Cluster-1894.3339	2183	1024071267	KZV64340.1	1249	3.2e-134	Aldo/keto reductase [Peniophora sp. CONT]	--	--	--	--	--	--	--	--	--	O13848	358	1.9e-32	NAD/NADP-dependent indole-3-acetaldehyde reductase OS=Schizosaccharomyces pombe (strain 972 / ATCC 24843) OX=284812 GN=SPAC19G12.09 PE=1 SV=1	--	--	--	--	--	--	--	--	KOG1577	Aldo/keto reductase family proteins
Cluster-1894.6198	7582	1024071677	KZV64738.1	1784	1e-195	Aldo/keto reductase [Peniophora sp. CONT]	XM_001217690.1	XM_001217690	59	5.74582e-20	Aspergillus terreus NIH2624 aryl-alcohol dehydrogenase (ATEG_09069) partial mRNA	K17774	MDM10	mitochondrial distribution and morphology protein 10	http://www.genome.jp/dbget-bin/www_bget?ko:K17774	B8P366	1542	3.3e-169	Mitochondrial distribution and morphology protein 10 OS=Postia placenta (strain ATCC 44394 / Madison 698-R) OX=561896 GN=MDM10 PE=3 SV=1	PF08240//PF12519//PF05461//PF01459//PF17209//PF00107	Alcohol dehydrogenase GroES-like domain//Mitochondrial distribution and morphology protein 10//Apolipoprotein L//Eukaryotic porin//Hfq protein//Zinc-binding dehydrogenase	GO:0055114//GO:0042157//GO:0006869//GO:0007005//GO:0006355//GO:0055085	oxidation-reduction process//lipoprotein metabolic process//lipid transport//mitochondrion organization//regulation of transcription, DNA-templated//transmembrane transport	GO:0003723//GO:0008289	RNA binding//lipid binding	GO:0005576//GO:0005741//GO:0032865	extracellular region//mitochondrial outer membrane//ERMES complex	--	--
Cluster-1894.6996	2729	1024082297	KZV75191.1	2645	5.4e-296	GMC oxidoreductase [Peniophora sp. CONT]	--	--	--	--	--	--	--	--	--	Q5AUN2	605	5.3e-61	Dehydrogenase xptC OS=Emericella nidulans (strain FGSC A4 / ATCC 38163 / CBS 112.46 / NRRL 194 / M139) OX=227321 GN=xptC PE=3 SV=1	PF01266//PF12678//PF05199//PF00732//PF07992//PF12861	FAD dependent oxidoreductase//RING-H2 zinc finger domain//GMC oxidoreductase//GMC oxidoreductase//Pyridine nucleotide-disulphide oxidoreductase//Anaphase-promoting complex subunit 11 RING-H2 finger	GO:0016567//GO:0055114	protein ubiquitination//oxidation-reduction process	GO:0050660//GO:0016491//GO:0004842//GO:0008270//GO:0016614	flavin adenine dinucleotide binding//oxidoreductase activity//ubiquitin-protein transferase activity//zinc ion binding//oxidoreductase activity, acting on CH-OH group of donors	GO:0005680	anaphase-promoting complex	--	--
Cluster-1894.3921	2354	1320660615	AUK50751.1	1439	3.2e-156	laccase 6 [Peniophora sp. CBMAI 1063]	--	--	--	--	--	--	--	--	--	Q12718	770	3.4e-80	Laccase-2 OS=Trametes versicolor OX=5325 GN=LCC2 PE=1 SV=1	PF00394//PF07732//PF07731	Multicopper oxidase//Multicopper oxidase//Multicopper oxidase	GO:0055114	oxidation-reduction process	GO:0005507//GO:0016491	copper ion binding//oxidoreductase activity	--	--	KOG1263	Multicopper oxidases
Cluster-1894.3319	1952	1320660619	AUK50753.1	2415	1.8e-269	laccase 8 [Peniophora sp. CBMAI 1063]	MF176145.1	MF176145	272	5.74308e-139	Peniophora sp. CBMAI 1063 laccase 8 (Lcc) mRNA, complete cds	K19791	FET3_5	iron transport multicopper oxidase	http://www.genome.jp/dbget-bin/www_bget?ko:K19791	Q01679	1394	1.2e-152	Laccase OS=Phlebia radiata OX=5308 GN=LAC PE=1 SV=2	PF07731//PF07732//PF00394	Multicopper oxidase//Multicopper oxidase//Multicopper oxidase	GO:0055114	oxidation-reduction process	GO:0016491//GO:0005507	oxidoreductase activity//copper ion binding	--	--	KOG1263	Multicopper oxidases
Cluster-1894.9952	1460	1024072989	KZV66017.1	1463	3.3e-159	glutathione S-transferase [Peniophora sp. CONT]	XM_024485887.1	XM_024485887	146	4.71613e-69	Postia placenta MAD-698-R-SB12 hypothetical protein (POSPLADRAFT_1146149), partial mRNA	K07393	ECM4	putative glutathione S-transferase	http://www.genome.jp/dbget-bin/www_bget?ko:K07393	O94524	874	1.8e-92	Glutathione S-transferase omega-like 2 OS=Schizosaccharomyces pombe (strain 972 / ATCC 24843) OX=284812 GN=gto2 PE=3 SV=1	PF13409//PF13417	Glutathione S-transferase, N-terminal domain//Glutathione S-transferase, N-terminal domain	--	--	GO:0005515	protein binding	--	--	KOG2903	Predicted glutathione S-transferase
Cluster-1894.4723	2502	1024082113	KZV75008.1	871	2.5e-90	glutathione S-transferase [Peniophora sp. CONT]	--	--	--	--	--	K00799	GST, gst	glutathione S-transferase	http://www.genome.jp/dbget-bin/www_bget?ko:K00799	P0CT89	280	2.4e-23	4-O-methyltransferase 1 OS=Phanerochaete chrysosporium (strain RP-78 / ATCC MYA-4764 / FGSC 9002) OX=273507 GN=fgenesh1_kg.2_#_1379_#_Locus12621v1rpkm4.09 PE=1 SV=1	PF00891//PF02798//PF13409//PF02548//PF13417	O-methyltransferase domain//Glutathione S-transferase, N-terminal domain//Glutathione S-transferase, N-terminal domain//Ketopantoate hydroxymethyltransferase//Glutathione S-transferase, N-terminal domain	GO:0015940	pantothenate biosynthetic process	GO:0003864//GO:0005515//GO:0008171	3-methyl-2-oxobutanoate hydroxymethyltransferase activity//protein binding//O-methyltransferase activity	--	--	KOG0406	Glutathione S-transferase
Cluster-1894.4045	1704	1024071240	KZV64314.1	1284	2.2e-138	Aldo/keto reductase [Peniophora sp. CONT]	--	--	--	--	--	--	--	--	--	P14065	555	2.1e-55	Glycerol 2-dehydrogenase (NADP(+)) OS=Saccharomyces cerevisiae (strain ATCC 204508 / S288c) OX=559292 GN=GCY1 PE=1 SV=1	PF09494//PF06405	Slx4 endonuclease//Red chlorophyll catabolite reductase (RCC reductase)	GO:0006308//GO:0006281//GO:0006260	DNA catabolic process//DNA repair//DNA replication	GO:0051743//GO:0017108	red chlorophyll catabolite reductase activity//5'-flap endonuclease activity	GO:0005634//GO:0033557	nucleus//Slx1-Slx4 complex	KOG1577	Aldo/keto reductase family proteins
Cluster-1894.8962	3284	1024082540	KZV75432.1	1294	2.9e-139	GMC oxidoreductase [Peniophora sp. CONT]	--	--	--	--	--	--	--	--	--	Q8J2V8	576	1.5e-57	Pyranose 2-oxidase OS=Tricholoma matsutake OX=40145 GN=p2ox PE=1 SV=1	PF14943//PF00732//PF05138	Mitochondrial ribosome subunit S26//GMC oxidoreductase//Phenylacetic acid catabolic protein	GO:0010124//GO:0055114	phenylacetate catabolic process//oxidation-reduction process	GO:0050660//GO:0016614	flavin adenine dinucleotide binding//oxidoreductase activity, acting on CH-OH group of donors	GO:0005763	mitochondrial small ribosomal subunit	--	--
Cluster-1894.5232	783	1024069580	KZV62712.1	839	4e-87	class II peroxidase [Peniophora sp. CONT]	D86493.1	D86493	141	1.49536e-66	Coriolus versicolor CVMNP gene for manganase peroxidase, complete cds	K20205	mpn	manganese peroxidase	http://www.genome.jp/dbget-bin/www_bget?ko:K20205	Q96TS6	624	9.5e-64	Manganese peroxidase 3 OS=Phlebia radiata OX=5308 GN=mnp3 PE=2 SV=1	PF00141	Peroxidase	GO:0006979//GO:0006804//GO:0055114	response to oxidative stress//obsolete peroxidase reaction//oxidation-reduction process	GO:0004601//GO:0020037	peroxidase activity//heme binding	--	--	--	--
Cluster-1894.8425	2484	1024083853	KZV76735.1	1086	2.9e-115	cytochrome P450 oxidoreductase [Peniophora sp. CONT]	--	--	--	--	--	--	--	--	--	Q4WAZ6	676	2.8e-69	Multifunctional cytochrome P450 monooxygenase af510 OS=Neosartorya fumigata (strain ATCC MYA-4609 / Af293 / CBS 101355 / FGSC A1100) OX=330879 GN=af510 PE=1 SV=1	PF00067	Cytochrome P450	GO:0055114	oxidation-reduction process	GO:0016705//GO:0020037//GO:0005506	oxidoreductase activity, acting on paired donors, with incorporation or reduction of molecular oxygen//heme binding//iron ion binding	--	--	--	--
Cluster-1894.7863	5944	1024083750	KZV76633.1	2299	1.5e-255	multicopper oxidase [Peniophora sp. CONT]	XM_007307118.1	XM_007307118	441	0	Stereum hirsutum FP-91666 SS1 ribosomal protein L4 (STEHIDRAFT_133126), partial mRNA	K19791	FET3_5	iron transport multicopper oxidase	http://www.genome.jp/dbget-bin/www_bget?ko:K19791	Q4PIF8	1084	3.3e-116	Iron multicopper oxidase fer1 OS=Ustilago maydis (strain 521 / FGSC 9021) OX=237631 GN=fer1 PE=2 SV=1	PF00394//PF07732//PF15151//PF07731//PF01873	Multicopper oxidase//Multicopper oxidase//Response gene to complement 32 protein family//Multicopper oxidase//Domain found in IF2B/IF5	GO:0006413//GO:0006446//GO:0051726//GO:0055114	translational initiation//regulation of translational initiation//regulation of cell cycle//oxidation-reduction process	GO:0016491//GO:0003743//GO:0005507	oxidoreductase activity//translation initiation factor activity//copper ion binding	GO:0005840	ribosome	KOG3166	60S ribosomal protein L7A
Cluster-1894.7683	9278	1024078972	KZV71899.1	1318	1.4e-141	aldo/keto reductase [Peniophora sp. CONT]	--	--	--	--	--	K11885	DDI1	DNA damage-inducible protein 1	http://www.genome.jp/dbget-bin/www_bget?ko:K11885	P0CS14	848	1.2e-88	DNA damage-inducible protein 1 OS=Cryptococcus neoformans var. neoformans serotype D (strain JEC21 / ATCC MYA-565) OX=214684 GN=DDI1 PE=3 SV=1	PF05118//PF00069//PF07714//PF09668//PF00240//PF00096	Aspartyl/Asparaginyl beta-hydroxylase//Protein kinase domain//Protein tyrosine and serine/threonine kinase//Aspartyl protease//Ubiquitin family//Zinc finger, C2H2 type	GO:0006508//GO:0006468//GO:0018193	proteolysis//protein phosphorylation//peptidyl-amino acid modification	GO:0004672//GO:0003676//GO:0005524//GO:0004190//GO:0005515	protein kinase activity//nucleic acid binding//ATP binding//aspartic-type endopeptidase activity//protein binding	--	--	KOG0012	DNA damage inducible protein
Cluster-1894.7848	6335	1024068891	KZV62054.1	3292	0	copper radical oxidase [Peniophora sp. CONT]	XM_007880439.1	XM_007880439	34	3.7875e-06	Anthracocystis flocculosa PF-1 hypothetical protein partial mRNA	K20929	GLX	glyoxal/methylglyoxal oxidase	http://www.genome.jp/dbget-bin/www_bget?ko:K20929	Q01772	543	1.9e-53	Aldehyde oxidase GLOX OS=Phanerochaete chrysosporium OX=5306 GN=GLX PE=1 SV=1	PF07646	Kelch motif	--	--	GO:0005515	protein binding	--	--	--	--
Cluster-1894.8811	5774	1024069831	KZV62952.1	2069	7e-229	GMC oxidoreductase [Peniophora sp. CONT]	--	--	--	--	--	--	--	--	--	A0A161CEV4	660	4.7e-67	Dehydrogenase citC OS=Monascus ruber OX=89489 GN=citC PE=1 SV=1	PF12937//PF00732//PF07992//PF09271//PF05199//PF01266	F-box-like//GMC oxidoreductase//Pyridine nucleotide-disulphide oxidoreductase//LAG1, DNA binding//GMC oxidoreductase//FAD dependent oxidoreductase	GO:0055114//GO:0006355	oxidation-reduction process//regulation of transcription, DNA-templated	GO:0003677//GO:0050660//GO:0003700//GO:0016491//GO:0005515//GO:0016614	DNA binding//flavin adenine dinucleotide binding//DNA-binding transcription factor activity//oxidoreductase activity//protein binding//oxidoreductase activity, acting on CH-OH group of donors	GO:0005667//GO:0005634	transcription regulator complex//nucleus	--	--
Cluster-1894.8457	8193	1381323764	AWC08466.1	1972	1.8e-217	laccase A [Peniophora lycii]	XM_018176907.1	XM_018176907	122	5.91085e-55	Paraphaeosphaeria sporulosa GroES-like protein partial mRNA	K00008	SORD, gutB	L-iditol 2-dehydrogenase	http://www.genome.jp/dbget-bin/www_bget?ko:K00008	Q12718	1329	1.8e-144	Laccase-2 OS=Trametes versicolor OX=5325 GN=LCC2 PE=1 SV=1	PF08015//PF08240//PF00107//PF15427//PF05693//PF07732//PF00394//PF07731	Fungal mating-type pheromone//Alcohol dehydrogenase GroES-like domain//Zinc-binding dehydrogenase//S100P-binding protein//Glycogen synthase//Multicopper oxidase//Multicopper oxidase//Multicopper oxidase	GO:0055114//GO:0005985//GO:0005978//GO:0007165//GO:0005982	oxidation-reduction process//sucrose metabolic process//glycogen biosynthetic process//signal transduction//starch metabolic process	GO:0005507//GO:0000772//GO:0004373//GO:0016491//GO:0048306	copper ion binding//mating pheromone activity//glycogen (starch) synthase activity//oxidoreductase activity//calcium-dependent protein binding	GO:0016020	membrane	KOG0024	Sorbitol dehydrogenase
Cluster-1894.1705	2345	1024072421	KZV65462.1	2256	5.9e-251	GMC oxidoreductase [Peniophora sp. CONT]	--	--	--	--	--	--	--	--	--	Q0R4L2	881	4.5e-93	Pyranose dehydrogenase 3 OS=Leucoagaricus meleagris OX=201219 GN=pdh3 PE=2 SV=1	PF05199//PF01494//PF01266//PF07992//PF00732	GMC oxidoreductase//FAD binding domain//FAD dependent oxidoreductase//Pyridine nucleotide-disulphide oxidoreductase//GMC oxidoreductase	GO:0055114	oxidation-reduction process	GO:0050660//GO:0016614//GO:0071949//GO:0016491	flavin adenine dinucleotide binding//oxidoreductase activity, acting on CH-OH group of donors//FAD binding//oxidoreductase activity	--	--	KOG1238	Glucose dehydrogenase/choline dehydrogenase/mandelonitrile lyase (GMC oxidoreductase family)
Cluster-1894.9495	661	1024069580	KZV62712.1	733	6.7e-75	class II peroxidase [Peniophora sp. CONT]	HQ910413.1	HQ910413	134	9.7532e-63	Polyporus brumalis Mn peroxidase MNP3 mRNA, complete cds	K20205	mpn	manganese peroxidase	http://www.genome.jp/dbget-bin/www_bget?ko:K20205	Q96TS6	560	2.1e-56	Manganese peroxidase 3 OS=Phlebia radiata OX=5308 GN=mnp3 PE=2 SV=1	PF00141	Peroxidase	GO:0006979//GO:0055114//GO:0006804	response to oxidative stress//oxidation-reduction process//obsolete peroxidase reaction	GO:0020037//GO:0004601	heme binding//peroxidase activity	--	--	--	--
Cluster-1894.4067	3148	1024082411	KZV75304.1	2392	1.3e-266	GMC oxidoreductase [Peniophora sp. CONT]	--	--	--	--	--	--	--	--	--	P81156	701	4.5e-72	Glucose oxidase OS=Penicillium amagasakiense OX=63559 PE=1 SV=1	PF07992//PF00732//PF13302//PF05199//PF02254//PF01266	Pyridine nucleotide-disulphide oxidoreductase//GMC oxidoreductase//Acetyltransferase (GNAT) domain//GMC oxidoreductase//TrkA-N domain//FAD dependent oxidoreductase	GO:0006813//GO:0042967//GO:0055114	potassium ion transport//obsolete acyl-carrier-protein biosynthetic process//oxidation-reduction process	GO:0016491//GO:0016614//GO:0050660//GO:0008080	oxidoreductase activity//oxidoreductase activity, acting on CH-OH group of donors//flavin adenine dinucleotide binding//N-acetyltransferase activity	--	--	--	--
Cluster-1894.7706	1895	1024080460	KZV73370.1	1459	1.2e-158	Aldo/keto reductase [Peniophora sp. CONT]	XM_007378025.1	XM_007378025	128	6.24044e-59	Punctularia strigosozonata HHB-11173 SS5 Aldo/keto reductase (PUNSTDRAFT_123337), mRNA	--	--	--	--	B9WYE6	868	1.2e-91	Versiconal hemiacetal acetate reductase OS=Aspergillus parasiticus OX=5067 GN=vrdA PE=1 SV=1	PF03822	NAF domain	GO:0007165	signal transduction	--	--	--	--	KOG1575	Voltage-gated shaker-like K+ channel, subunit beta/KCNAB
Cluster-1894.6639	3960	1024082817	KZV75707.1	2664	4.9e-298	GMC oxidoreductase [Peniophora sp. CONT]	--	--	--	--	--	--	--	--	--	Q0R4L2	839	5.6e-88	Pyranose dehydrogenase 3 OS=Leucoagaricus meleagris OX=201219 GN=pdh3 PE=2 SV=1	PF00732//PF07992//PF05199	GMC oxidoreductase//Pyridine nucleotide-disulphide oxidoreductase//GMC oxidoreductase	GO:0055114	oxidation-reduction process	GO:0050660//GO:0016614//GO:0016491	flavin adenine dinucleotide binding//oxidoreductase activity, acting on CH-OH group of donors//oxidoreductase activity	--	--	KOG1238	Glucose dehydrogenase/choline dehydrogenase/mandelonitrile lyase (GMC oxidoreductase family)
Cluster-1894.1818	1713	755468680	AJK28608.1	261	9.3e-20	manganese-dependent peroxidase [Peniophora incarnata]	KJ622361.1	KJ622361	205	8.8411e-102	Peniophora incarnata isolate KUC8836 manganese-dependent peroxidase mRNA, complete cds	K20205	mpn	manganese peroxidase	http://www.genome.jp/dbget-bin/www_bget?ko:K20205	Q9UVP6	225	3.8e-17	Versatile peroxidase VPS1 OS=Pleurotus eryngii OX=5323 GN=vps1 PE=1 SV=1	--	--	--	--	--	--	--	--	--	--
Cluster-1894.7763	5641	1024068892	KZV62055.1	2894	0	copper radical oxidase [Peniophora sp. CONT]	XM_003026057.1	XM_003026057	88	3.23028e-36	Schizophyllum commune H4-8 hypothetical protein, mRNA	K20929	GLX	glyoxal/methylglyoxal oxidase	http://www.genome.jp/dbget-bin/www_bget?ko:K20929	Q01772	516	2.3e-50	Aldehyde oxidase GLOX OS=Phanerochaete chrysosporium OX=5306 GN=GLX PE=1 SV=1	PF06052//PF07646//PF10391	3-hydroxyanthranilic acid dioxygenase//Kelch motif//Fingers domain of DNA polymerase lambda	GO:0055114//GO:0006568	oxidation-reduction process//tryptophan metabolic process	GO:0034061//GO:0003677//GO:0000334//GO:0005515//GO:0005506	DNA polymerase activity//DNA binding//3-hydroxyanthranilate 3,4-dioxygenase activity//protein binding//iron ion binding	--	--	--	--
Cluster-1894.2091	3769	1024068727	KZV61898.1	2636	8.2e-295	GMC oxidoreductase [Peniophora sp. CONT]	--	--	--	--	--	--	--	--	--	V5NDL4	848	4.9e-89	Pyranose dehydrogenase OS=Agaricus campestris OX=56157 GN=pdh1 PE=1 SV=1	PF00732//PF07992//PF01266//PF02254//PF05199	GMC oxidoreductase//Pyridine nucleotide-disulphide oxidoreductase//FAD dependent oxidoreductase//TrkA-N domain//GMC oxidoreductase	GO:0055114//GO:0006813	oxidation-reduction process//potassium ion transport	GO:0016491//GO:0050660//GO:0016614	oxidoreductase activity//flavin adenine dinucleotide binding//oxidoreductase activity, acting on CH-OH group of donors	--	--	KOG1238	Glucose dehydrogenase/choline dehydrogenase/mandelonitrile lyase (GMC oxidoreductase family)
Cluster-1894.354	1225	1024070540	KZV63636.1	848	5.7e-88	glutathione S-transferase-like protein [Peniophora sp. CONT]	CP016236.1	CP016236	36	5.54832e-08	Trichoderma reesei QM6a chromosome V, complete sequence	K00799	GST, gst	glutathione S-transferase	http://www.genome.jp/dbget-bin/www_bget?ko:K00799	P77526	339	1.7e-30	Disulfide-bond oxidoreductase YfcG OS=Escherichia coli (strain K12) OX=83333 GN=yfcG PE=1 SV=1	PF13409//PF13417//PF02798	Glutathione S-transferase, N-terminal domain//Glutathione S-transferase, N-terminal domain//Glutathione S-transferase, N-terminal domain	--	--	GO:0005515	protein binding	--	--	KOG0867	Glutathione S-transferase
Cluster-1894.9252	544	1024080959	KZV73864.1	504	2e-48	class II peroxidase [Peniophora sp. CONT]	--	--	--	--	--	K20205	mpn	manganese peroxidase	http://www.genome.jp/dbget-bin/www_bget?ko:K20205	Q96TS6	362	1.6e-33	Manganese peroxidase 3 OS=Phlebia radiata OX=5308 GN=mnp3 PE=2 SV=1	--	--	--	--	--	--	--	--	--	--
Cluster-1894.112	1798	1024070337	KZV63440.1	905	2.1e-94	glutathione S-transferase [Peniophora sp. CONT]	--	--	--	--	--	K00799	GST, gst	glutathione S-transferase	http://www.genome.jp/dbget-bin/www_bget?ko:K00799	P42769	449	4.3e-43	Glutathione S-transferase PM239X14 OS=Arabidopsis thaliana OX=3702 PE=2 SV=1	PF02798//PF13417//PF13409	Glutathione S-transferase, N-terminal domain//Glutathione S-transferase, N-terminal domain//Glutathione S-transferase, N-terminal domain	--	--	GO:0005515	protein binding	--	--	--	--
Cluster-1592.0	985	1024072848	KZV65879.1	622	7.4e-62	GMC oxidoreductase [Peniophora sp. CONT]	--	--	--	--	--	--	--	--	--	Q47944	228	9.9e-18	L-sorbose 1-dehydrogenase OS=Gluconobacter oxydans OX=442 PE=3 SV=1	PF00732	GMC oxidoreductase	GO:0055114	oxidation-reduction process	GO:0050660//GO:0016614	flavin adenine dinucleotide binding//oxidoreductase activity, acting on CH-OH group of donors	--	--	--	--
Cluster-1894.1500	3275	1024079632	KZV72551.1	1095	3.5e-116	class II peroxidase [Peniophora sp. CONT]	JQ411249.1	JQ411249	36	1.50712e-07	Lenzites gibbosa strain CB-1 manganese peroxidase 3 (mnp3) mRNA, complete cds	K20205	mpn	manganese peroxidase	http://www.genome.jp/dbget-bin/www_bget?ko:K20205	Q9UR19	760	6.7e-79	Versatile peroxidase VPL1 OS=Pleurotus eryngii OX=5323 GN=vpl1 PE=1 SV=1	PF00141//PF05793//PF09026	Peroxidase//Transcription initiation factor IIF, alpha subunit (TFIIF-alpha)//Centromere protein B dimerisation domain	GO:0006804//GO:0006367//GO:0055114//GO:0032968//GO:0006979	obsolete peroxidase reaction//transcription initiation from RNA polymerase II promoter//oxidation-reduction process//positive regulation of transcription elongation from RNA polymerase II promoter//response to oxidative stress	GO:0003682//GO:0004601//GO:0020037//GO:0003677	chromatin binding//peroxidase activity//heme binding//DNA binding	GO:0005634//GO:0000785//GO:0000775	nucleus//chromatin//chromosome, centromeric region	--	--
Cluster-1894.9647	3039	1024070442	KZV63541.1	1549	7.3e-169	class II peroxidase [Peniophora sp. CONT]	KJ622361.1	KJ622361	265	6.99722e-135	Peniophora incarnata isolate KUC8836 manganese-dependent peroxidase mRNA, complete cds	K20205	mpn	manganese peroxidase	http://www.genome.jp/dbget-bin/www_bget?ko:K20205	Q96TS6	1132	4.6e-122	Manganese peroxidase 3 OS=Phlebia radiata OX=5308 GN=mnp3 PE=2 SV=1	PF00141//PF06386	Peroxidase//Gas vesicle synthesis protein GvpL/GvpF	GO:0006979//GO:0031412//GO:0006804//GO:0055114	response to oxidative stress//gas vesicle organization//obsolete peroxidase reaction//oxidation-reduction process	GO:0020037//GO:0004601	heme binding//peroxidase activity	GO:0031411	gas vesicle	--	--
Cluster-1894.6424	2179	1024080781	KZV73688.1	989	4.5e-104	glutathione S-transferase [Peniophora sp. CONT]	--	--	--	--	--	K00799	GST, gst	glutathione S-transferase	http://www.genome.jp/dbget-bin/www_bget?ko:K00799	P77526	348	2.7e-31	Disulfide-bond oxidoreductase YfcG OS=Escherichia coli (strain K12) OX=83333 GN=yfcG PE=1 SV=1	PF13409//PF13417//PF02798	Glutathione S-transferase, N-terminal domain//Glutathione S-transferase, N-terminal domain//Glutathione S-transferase, N-terminal domain	--	--	GO:0005515	protein binding	--	--	KOG0867	Glutathione S-transferase
Cluster-1894.3010	322	1024067743	KZV60972.1	159	1.2e-08	Aldo/keto reductase [Peniophora sp. CONT]	--	--	--	--	--	--	--	--	--	--	--	--	--	--	--	--	--	--	--	--	--	--	--
Cluster-1894.9742	2504	1024075658	KZV68632.1	1135	6.1e-121	GMC oxidoreductase [Peniophora sp. CONT]	--	--	--	--	--	--	--	--	--	A0A5C1RDA6	459	4.1e-44	Dehydrogenase OS=Didymella fabae OX=372025 GN=orf9 PE=3 SV=1	PF07992//PF00732//PF05199//PF01494	Pyridine nucleotide-disulphide oxidoreductase//GMC oxidoreductase//GMC oxidoreductase//FAD binding domain	GO:0055114	oxidation-reduction process	GO:0016614//GO:0050660//GO:0016491//GO:0071949	oxidoreductase activity, acting on CH-OH group of donors//flavin adenine dinucleotide binding//oxidoreductase activity//FAD binding	--	--	--	--
Cluster-1894.2556	4277	1024070886	KZV63970.1	1453	1.4e-157	Aldo/keto reductase [Peniophora sp. CONT]	--	--	--	--	--	--	--	--	--	Q09923	673	1.1e-68	Aldo-keto reductase yakc [NADP(+)] OS=Schizosaccharomyces pombe (strain 972 / ATCC 24843) OX=284812 GN=yakc PE=1 SV=1	PF00107//PF01370//PF15685//PF01073	Zinc-binding dehydrogenase//NAD dependent epimerase/dehydratase family//Gametogenetin//3-beta hydroxysteroid dehydrogenase/isomerase family	GO:0055114//GO:0008209//GO:0008207//GO:0006694//GO:0008210//GO:0007276//GO:0006302	oxidation-reduction process//androgen metabolic process//C21-steroid hormone metabolic process//steroid biosynthetic process//estrogen metabolic process//gamete generation//double-strand break repair	GO:0003854//GO:0003824//GO:0050662//GO:0016616	3-beta-hydroxy-delta5-steroid dehydrogenase activity//catalytic activity//obsolete coenzyme binding//oxidoreductase activity, acting on the CH-OH group of donors, NAD or NADP as acceptor	--	--	--	--
Cluster-1894.2550	4235	1024073370	KZV66389.1	2322	2.4e-258	multicopper oxidase [Peniophora sp. CONT]	KJ622360.1	KJ622360	341	5.52364e-177	Peniophora incarnata isolate KUC8836 laccase mRNA, complete cds	K19791	FET3_5	iron transport multicopper oxidase	http://www.genome.jp/dbget-bin/www_bget?ko:K19791	Q12719	1474	1.4e-161	Laccase-4 OS=Trametes versicolor OX=5325 GN=LCC4 PE=3 SV=1	PF07731//PF02319//PF15202//PF09329//PF15172//PF07732//PF00394	Multicopper oxidase//E2F/DP family winged-helix DNA-binding domain//Adipogenin//Primase zinc finger//Prolactin-releasing peptide//Multicopper oxidase//Multicopper oxidase	GO:0055114//GO:0045444//GO:0006260//GO:0006355//GO:0007165	oxidation-reduction process//fat cell differentiation//DNA replication//regulation of transcription, DNA-templated//signal transduction	GO:0005507//GO:0005179//GO:0016491//GO:0003700	copper ion binding//hormone activity//oxidoreductase activity//DNA-binding transcription factor activity	GO:0005634//GO:0005667	nucleus//transcription regulator complex	KOG1263	Multicopper oxidases
Cluster-1894.892	323	1024069580	KZV62712.1	551	4.1e-54	class II peroxidase [Peniophora sp. CONT]	KJ622361.1	KJ622361	97	1.67898e-42	Peniophora incarnata isolate KUC8836 manganese-dependent peroxidase mRNA, complete cds	K20205	mpn	manganese peroxidase	http://www.genome.jp/dbget-bin/www_bget?ko:K20205	Q9UVP6	388	9.1e-37	Versatile peroxidase VPS1 OS=Pleurotus eryngii OX=5323 GN=vps1 PE=1 SV=1	PF00141	Peroxidase	GO:0006979//GO:0055114//GO:0006804	response to oxidative stress//oxidation-reduction process//obsolete peroxidase reaction	GO:0020037//GO:0004601	heme binding//peroxidase activity	--	--	--	--
Cluster-1894.3201	1623	1024073381	KZV66400.1	1566	4.2e-171	Aldo/keto reductase [Peniophora sp. CONT]	--	--	--	--	--	K18097	GCY1	glycerol 2-dehydrogenase (NADP+)	http://www.genome.jp/dbget-bin/www_bget?ko:K18097	Q3ZFI7	724	5e-75	D-galacturonate reductase OS=Hypocrea jecorina OX=51453 GN=gar1 PE=1 SV=1	PF02751	Transcription initiation factor IIA, gamma subunit	GO:0006367	transcription initiation from RNA polymerase II promoter	--	--	GO:0005672	transcription factor TFIIA complex	KOG1577	Aldo/keto reductase family proteins
Cluster-1894.8830	3752	1024082352	KZV75245.1	1593	7.2e-174	GMC oxidoreductase [Peniophora sp. CONT]	--	--	--	--	--	--	--	--	--	V5NC32	504	3.7e-49	Pyranose dehydrogenase OS=Agaricus xanthodermus OX=83518 GN=pdh1 PE=1 SV=1	PF01494//PF02254//PF05199//PF00732//PF01222//PF01266//PF04140//PF07992	FAD binding domain//TrkA-N domain//GMC oxidoreductase//GMC oxidoreductase//Ergosterol biosynthesis ERG4/ERG24 family//FAD dependent oxidoreductase//Isoprenylcysteine carboxyl methyltransferase (ICMT) family//Pyridine nucleotide-disulphide oxidoreductase	GO:0006479//GO:0006813//GO:0006481//GO:0016126//GO:0055114	protein methylation//potassium ion transport//C-terminal protein methylation//sterol biosynthetic process//oxidation-reduction process	GO:0016491//GO:0004671//GO:0016614//GO:0071949//GO:0050660//GO:0016628	oxidoreductase activity//protein C-terminal S-isoprenylcysteine carboxyl O-methyltransferase activity//oxidoreductase activity, acting on CH-OH group of donors//FAD binding//flavin adenine dinucleotide binding//oxidoreductase activity, acting on the CH-CH group of donors, NAD or NADP as acceptor	GO:0016020//GO:0016021	membrane//integral component of membrane	--	--
Cluster-1894.2579	1890	1024065375	KZV59054.1	906	1.7e-94	class II peroxidase, partial [Peniophora sp. CONT]	LC340360.1	LC340360	45	8.58013e-13	Trametes polyzona KU-RNW027 mnp1 mRNA for manganese peroxidase 1, complete cds	K20205	mpn	manganese peroxidase	http://www.genome.jp/dbget-bin/www_bget?ko:K20205	Q9UVP6	536	3.7e-53	Versatile peroxidase VPS1 OS=Pleurotus eryngii OX=5323 GN=vps1 PE=1 SV=1	PF00141	Peroxidase	GO:0006979//GO:0055114//GO:0006804	response to oxidative stress//oxidation-reduction process//obsolete peroxidase reaction	GO:0020037//GO:0004601	heme binding//peroxidase activity	--	--	--	--
Cluster-1894.4470	6404	1024079210	KZV72134.1	2953	0	multicopper oxidase [Peniophora sp. CONT]	--	--	--	--	--	--	--	--	--	Q8X176	693	7.8e-71	Acid phosphatase OS=Neosartorya fumigata (strain ATCC MYA-4609 / Af293 / CBS 101355 / FGSC A1100) OX=330879 GN=phoA PE=1 SV=1	PF04185//PF12131//PF07731//PF00394//PF03074//PF07732	Phosphoesterase family//Protein of unknown function (DUF3586)//Multicopper oxidase//Multicopper oxidase//Glutamate-cysteine ligase//Multicopper oxidase	GO:0006750//GO:0055114//GO:0006749//GO:0006508	glutathione biosynthetic process//oxidation-reduction process//glutathione metabolic process//proteolysis	GO:0004197//GO:0005507//GO:0004357//GO:0016788//GO:0016491	cysteine-type endopeptidase activity//copper ion binding//glutamate-cysteine ligase activity//hydrolase activity, acting on ester bonds//oxidoreductase activity	GO:0017109	glutamate-cysteine ligase complex	KOG1263	Multicopper oxidases
Cluster-1894.1935	1867	1024078972	KZV71899.1	1362	2.2e-147	aldo/keto reductase [Peniophora sp. CONT]	--	--	--	--	--	K05275	E1.1.1.65	pyridoxine 4-dehydrogenase	http://www.genome.jp/dbget-bin/www_bget?ko:K05275	O14295	582	1.7e-58	Pyridoxal reductase OS=Schizosaccharomyces pombe (strain 972 / ATCC 24843) OX=284812 GN=plr1 PE=1 SV=1	--	--	--	--	--	--	--	--	KOG1575	Voltage-gated shaker-like K+ channel, subunit beta/KCNAB
Cluster-1894.6077	2495	1024070689	KZV63780.1	2511	1.7e-280	GMC oxidoreductase [Peniophora sp. CONT]	--	--	--	--	--	--	--	--	--	P9WMV4	455	1.2e-43	Uncharacterized GMC-type oxidoreductase MT1316 OS=Mycobacterium tuberculosis (strain CDC 1551 / Oshkosh) OX=83331 GN=MT1316 PE=3 SV=1	PF07992//PF00732//PF05199//PF12905	Pyridine nucleotide-disulphide oxidoreductase//GMC oxidoreductase//GMC oxidoreductase//Endo-alpha-N-acetylgalactosaminidase	GO:0055114	oxidation-reduction process	GO:0016614//GO:0033926//GO:0050660//GO:0016491	oxidoreductase activity, acting on CH-OH group of donors//glycopeptide alpha-N-acetylgalactosaminidase activity//flavin adenine dinucleotide binding//oxidoreductase activity	--	--	KOG1238	Glucose dehydrogenase/choline dehydrogenase/mandelonitrile lyase (GMC oxidoreductase family)
Cluster-1894.3243	2327	1024075515	KZV68491.1	541	4.3e-52	Aldo/keto reductase [Peniophora sp. CONT]	XM_007771248.1	XM_007771248	41	1.77192e-10	Coniophora puteana RWD-64-598 SS2 Aldo keto reductase mRNA	K18107	GAAD	L-glyceraldehyde reductase	http://www.genome.jp/dbget-bin/www_bget?ko:K18107	P27800	328	5.9e-29	Aldehyde reductase 1 OS=Sporidiobolus salmonicolor OX=5005 GN=ARI PE=1 SV=3	--	--	--	--	--	--	--	--	KOG1577	Aldo/keto reductase family proteins
Cluster-1894.6689	2717	1024074260	KZV67260.1	1529	1.4e-166	Aldo/keto reductase [Peniophora sp. CONT]	--	--	--	--	--	--	--	--	--	Q09923	860	1.4e-90	Aldo-keto reductase yakc [NADP(+)] OS=Schizosaccharomyces pombe (strain 972 / ATCC 24843) OX=284812 GN=yakc PE=1 SV=1	--	--	--	--	--	--	--	--	--	--
Cluster-1894.4833	5487	1024082124	KZV75019.1	4596	0	copper radical oxidase [Peniophora sp. CONT]	--	--	--	--	--	--	--	--	--	D4AUF1	2390	1.1e-267	WSC domain-containing protein ARB_07867 OS=Arthroderma benhamiae (strain ATCC MYA-4681 / CBS 112371) OX=663331 GN=ARB_07867 PE=1 SV=1	PF07646	Kelch motif	--	--	GO:0005515	protein binding	--	--	--	--
Cluster-1894.622	531	755468680	AJK28608.1	903	1e-94	manganese-dependent peroxidase [Peniophora incarnata]	KJ622361.1	KJ622361	525	0	Peniophora incarnata isolate KUC8836 manganese-dependent peroxidase mRNA, complete cds	K20205	mpn	manganese peroxidase	http://www.genome.jp/dbget-bin/www_bget?ko:K20205	Q96TS6	648	1.1e-66	Manganese peroxidase 3 OS=Phlebia radiata OX=5308 GN=mnp3 PE=2 SV=1	PF00141	Peroxidase	GO:0006804//GO:0055114//GO:0006979	obsolete peroxidase reaction//oxidation-reduction process//response to oxidative stress	GO:0004601//GO:0020037	peroxidase activity//heme binding	--	--	--	--
Cluster-1894.6390	6397	1024072507	KZV65546.1	2675	4.2e-299	GMC oxidoreductase [Peniophora sp. CONT]	XM_028619152.1	XM_028619152	35	1.06343e-06	Apiotrichum porosum hypothetical protein (EHS24_003479), partial mRNA	K00108	betA, CHDH	choline dehydrogenase	http://www.genome.jp/dbget-bin/www_bget?ko:K00108	P9WMV4	760	1.3e-78	Uncharacterized GMC-type oxidoreductase MT1316 OS=Mycobacterium tuberculosis (strain CDC 1551 / Oshkosh) OX=83331 GN=MT1316 PE=3 SV=1	PF05199//PF01266//PF00732//PF07992	GMC oxidoreductase//FAD dependent oxidoreductase//GMC oxidoreductase//Pyridine nucleotide-disulphide oxidoreductase	GO:0055114	oxidation-reduction process	GO:0016491//GO:0016614//GO:0050660	oxidoreductase activity//oxidoreductase activity, acting on CH-OH group of donors//flavin adenine dinucleotide binding	--	--	--	--
Cluster-1894.4137	3797	1024081310	KZV74212.1	1481	7e-161	catalase [Peniophora sp. CONT]	--	--	--	--	--	K03781	katE, CAT, catB, srpA	catalase	http://www.genome.jp/dbget-bin/www_bget?ko:K03781	P55306	850	2.9e-89	Catalase OS=Schizosaccharomyces pombe (strain 972 / ATCC 24843) OX=284812 GN=cta1 PE=1 SV=1	PF00199//PF02203//PF16752	Catalase//Tar ligand binding domain homologue//Tubulin-specific chaperone C N-terminal domain	GO:0006979//GO:0015947//GO:0006568//GO:0055114//GO:0007165//GO:0006804//GO:0006935	response to oxidative stress//methane metabolic process//tryptophan metabolic process//oxidation-reduction process//signal transduction//obsolete peroxidase reaction//chemotaxis	GO:0020037//GO:0015631//GO:0004096	heme binding//tubulin binding//catalase activity	GO:0045298	tubulin complex	KOG0047	Catalase
Cluster-1610.0	431	1024081310	KZV74212.1	427	1.3e-39	catalase [Peniophora sp. CONT]	--	--	--	--	--	K03781	katE, CAT, catB, srpA	catalase	http://www.genome.jp/dbget-bin/www_bget?ko:K03781	Q27487	330	6.4e-30	Peroxisomal catalase 1 OS=Caenorhabditis elegans OX=6239 GN=ctl-2 PE=1 SV=3	PF00199//PF02346	Catalase//Chordopoxvirus multifunctional envelope protein A27	GO:0006979//GO:0006568//GO:0055114//GO:0015947//GO:0006804//GO:0019064	response to oxidative stress//tryptophan metabolic process//oxidation-reduction process//methane metabolic process//obsolete peroxidase reaction//fusion of virus membrane with host plasma membrane	GO:0020037//GO:0004096	heme binding//catalase activity	GO:0019031	viral envelope	KOG0047	Catalase
Cluster-1894.944	4785	1024079321	KZV72244.1	1488	1.4e-161	class II peroxidase [Peniophora sp. CONT]	LC340360.1	LC340360	90	2.11592e-37	Trametes polyzona KU-RNW027 mnp1 mRNA for manganese peroxidase 1, complete cds	K20205	mpn	manganese peroxidase	http://www.genome.jp/dbget-bin/www_bget?ko:K20205	Q9UR19	1000	1.5e-106	Versatile peroxidase VPL1 OS=Pleurotus eryngii OX=5323 GN=vpl1 PE=1 SV=1	PF06457//PF00141	Ectatomin//Peroxidase	GO:0006804//GO:0006811//GO:0055114//GO:0006979//GO:0009405	obsolete peroxidase reaction//ion transport//oxidation-reduction process//response to oxidative stress//pathogenesis	GO:0005216//GO:0004601//GO:0020037	ion channel activity//peroxidase activity//heme binding	GO:0005576	extracellular region	--	--
Cluster-1894.3587	1918	1024074260	KZV67260.1	1566	4.9e-171	Aldo/keto reductase [Peniophora sp. CONT]	XM_001838844.2	XM_001838844	51	4.02354e-16	Coprinopsis cinerea okayama7#130 aldo-keto reductase (CC1G_05449), partial mRNA	--	--	--	--	Q09923	902	1.4e-95	Aldo-keto reductase yakc [NADP(+)] OS=Schizosaccharomyces pombe (strain 972 / ATCC 24843) OX=284812 GN=yakc PE=1 SV=1	--	--	--	--	--	--	--	--	--	--
Cluster-1894.1169	2376	1024079982	KZV72897.1	2419	7.5e-270	multicopper oxidase [Peniophora sp. CONT]	MF176140.1	MF176140	434	0	Peniophora sp. CBMAI 1063 laccase 4 (Lcc) mRNA, complete cds	--	--	--	--	Q12719	1349	2.5e-147	Laccase-4 OS=Trametes versicolor OX=5325 GN=LCC4 PE=3 SV=1	PF07731//PF07732//PF00394	Multicopper oxidase//Multicopper oxidase//Multicopper oxidase	GO:0055114	oxidation-reduction process	GO:0016491//GO:0005507	oxidoreductase activity//copper ion binding	--	--	KOG1263	Multicopper oxidases
Cluster-1894.3134	1618	1024071677	KZV64738.1	1801	2.3e-198	Aldo/keto reductase [Peniophora sp. CONT]	XM_008042432.1	XM_008042432	110	5.38829e-49	Trametes versicolor FP-101664 SS1 aryl-alcohol dehydrogenase mRNA	--	--	--	--	Q01752	1239	9.5e-135	Aryl-alcohol dehydrogenase [NADP(+)] OS=Phanerochaete chrysosporium OX=5306 PE=1 SV=1	--	--	--	--	--	--	--	--	KOG1575	Voltage-gated shaker-like K+ channel, subunit beta/KCNAB
Cluster-1894.3954	2124	1024078567	KZV71499.1	1899	1.3e-209	multicopper oxidase [Peniophora sp. CONT]	--	--	--	--	--	K19791	FET3_5	iron transport multicopper oxidase	http://www.genome.jp/dbget-bin/www_bget?ko:K19791	Q99056	1026	6.3e-110	Laccase-5 OS=Trametes villosa OX=47662 GN=LCC5 PE=3 SV=2	PF07731//PF07732//PF00394//PF10755	Multicopper oxidase//Multicopper oxidase//Multicopper oxidase//Protein of unknown function (DUF2585)	GO:0055114	oxidation-reduction process	GO:0016491//GO:0005507	oxidoreductase activity//copper ion binding	GO:0005886	plasma membrane	KOG1263	Multicopper oxidases
Cluster-1894.623	666	755468680	AJK28608.1	654	9.7e-66	manganese-dependent peroxidase [Peniophora incarnata]	KJ622361.1	KJ622361	464	0	Peniophora incarnata isolate KUC8836 manganese-dependent peroxidase mRNA, complete cds	K20205	mpn	manganese peroxidase	http://www.genome.jp/dbget-bin/www_bget?ko:K20205	P50622	456	2.4e-44	Ligninase LG6 OS=Phanerochaete chrysosporium OX=5306 GN=GLG6 PE=2 SV=1	PF00141	Peroxidase	GO:0055114//GO:0006804//GO:0006979	oxidation-reduction process//obsolete peroxidase reaction//response to oxidative stress	GO:0004601//GO:0020037	peroxidase activity//heme binding	--	--	--	--
Cluster-1894.9887	1808	1024072177	KZV65224.1	1491	2.3e-162	GMC oxidoreductase [Peniophora sp. CONT]	--	--	--	--	--	--	--	--	--	Q6UPE0	420	9.9e-40	Choline dehydrogenase, mitochondrial OS=Rattus norvegicus OX=10116 GN=Chdh PE=1 SV=1	PF00732//PF07531//PF01266	GMC oxidoreductase//NHR1 homology to TAF//FAD dependent oxidoreductase	GO:0006355//GO:0055114	regulation of transcription, DNA-templated//oxidation-reduction process	GO:0016491//GO:0016614//GO:0050660	oxidoreductase activity//oxidoreductase activity, acting on CH-OH group of donors//flavin adenine dinucleotide binding	--	--	KOG1238	Glucose dehydrogenase/choline dehydrogenase/mandelonitrile lyase (GMC oxidoreductase family)
Cluster-1610.1	338	521721141	EPQ51559.1	174	2.2e-10	catalase [Gloeophyllum trabeum ATCC 11539]	--	--	--	--	--	K03781	katE, CAT, catB, srpA	catalase	http://www.genome.jp/dbget-bin/www_bget?ko:K03781	--	--	--	--	--	--	--	--	--	--	--	--	--	--
Cluster-1894.8219	2576	1024082915	KZV75804.1	1902	7.3e-210	multicopper oxidase [Peniophora sp. CONT]	MG550092.1	MG550092	293	1.61127e-150	Peniophora lycii isolate LE-BIN_2142 laccase C mRNA, complete cds	--	--	--	--	Q12718	1294	6.4e-141	Laccase-2 OS=Trametes versicolor OX=5325 GN=LCC2 PE=1 SV=1	PF07731//PF07732//PF00394	Multicopper oxidase//Multicopper oxidase//Multicopper oxidase	GO:0055114	oxidation-reduction process	GO:0016491//GO:0005507	oxidoreductase activity//copper ion binding	--	--	KOG1263	Multicopper oxidases
Cluster-1894.9118	2728	1024083135	KZV76022.1	1435	1.1e-155	Aldo/keto reductase [Peniophora sp. CONT]	--	--	--	--	--	--	--	--	--	Q09923	914	7.8e-97	Aldo-keto reductase yakc [NADP(+)] OS=Schizosaccharomyces pombe (strain 972 / ATCC 24843) OX=284812 GN=yakc PE=1 SV=1	PF09606	ARC105 or Med15 subunit of Mediator complex non-fungal	GO:0006357	regulation of transcription by RNA polymerase II	GO:0003712	transcription coregulator activity	GO:0005667//GO:0016592	transcription regulator complex//mediator complex	--	--
Cluster-1894.1410	4816	1024076741	KZV69698.1	2580	3.3e-288	multicopper oxidase [Peniophora sp. CONT]	KJ622360.1	KJ622360	605	0	Peniophora incarnata isolate KUC8836 laccase mRNA, complete cds	--	--	--	--	Q01679	1446	2.8e-158	Laccase OS=Phlebia radiata OX=5308 GN=LAC PE=1 SV=2	PF01370//PF07731//PF01118//PF00394//PF07732	NAD dependent epimerase/dehydratase family//Multicopper oxidase//Semialdehyde dehydrogenase, NAD binding domain//Multicopper oxidase//Multicopper oxidase	GO:0055114	oxidation-reduction process	GO:0005507//GO:0003824//GO:0050662//GO:0051287//GO:0016620//GO:0016491	copper ion binding//catalytic activity//obsolete coenzyme binding//NAD binding//oxidoreductase activity, acting on the aldehyde or oxo group of donors, NAD or NADP as acceptor//oxidoreductase activity	--	--	KOG1263	Multicopper oxidases
Cluster-1894.1411	2488	1024080490	KZV73400.1	1230	5.9e-132	Aldo/keto reductase [Peniophora sp. CONT]	--	--	--	--	--	--	--	--	--	O13848	450	4.5e-43	NAD/NADP-dependent indole-3-acetaldehyde reductase OS=Schizosaccharomyces pombe (strain 972 / ATCC 24843) OX=284812 GN=SPAC19G12.09 PE=1 SV=1	--	--	--	--	--	--	--	--	KOG1577	Aldo/keto reductase family proteins
Cluster-1894.7557	8985	1024083358	KZV76244.1	4935	0	heme peroxidase [Peniophora sp. CONT]	XM_003034293.1	XM_003034293	40	2.48561e-09	Schizophyllum commune H4-8 hypothetical protein, mRNA	--	--	--	--	Q4WY82	1150	1.1e-123	Linoleate 10R-lipoxygenase OS=Neosartorya fumigata (strain ATCC MYA-4609 / Af293 / CBS 101355 / FGSC A1100) OX=330879 GN=ppoC PE=1 SV=2	PF06305//PF00076//PF08777	Lipopolysaccharide assembly protein A domain//RNA recognition motif. (a.k.a. RRM, RBD, or RNP domain)//RNA binding motif	--	--	GO:0003723//GO:0003676	RNA binding//nucleic acid binding	GO:0005887	integral component of plasma membrane	--	--
Cluster-561.0	789	1024079308	KZV72231.1	1062	5.6e-113	catalase-domain-containing protein [Peniophora sp. CONT]	--	--	--	--	--	K03781	katE, CAT, catB, srpA	catalase	http://www.genome.jp/dbget-bin/www_bget?ko:K03781	Q9C168	465	2.6e-45	Catalase-1 OS=Neurospora crassa (strain ATCC 24698 / 74-OR23-1A / CBS 708.71 / DSM 1257 / FGSC 987) OX=367110 GN=cat-1 PE=1 SV=2	--	--	--	--	--	--	--	--	--	--
Cluster-1894.4324	2521	1024069846	KZV62966.1	2804	0	GMC oxidoreductase [Peniophora sp. CONT]	XM_003027022.1	XM_003027022	240	4.5731e-121	Schizophyllum commune H4-8 hypothetical protein, mRNA	--	--	--	--	Q3L245	984	5.5e-105	Pyranose dehydrogenase 1 OS=Leucoagaricus meleagris OX=201219 GN=pdh1 PE=1 SV=1	PF07992//PF00732//PF05199//PF01494//PF01266	Pyridine nucleotide-disulphide oxidoreductase//GMC oxidoreductase//GMC oxidoreductase//FAD binding domain//FAD dependent oxidoreductase	GO:0055114	oxidation-reduction process	GO:0071949//GO:0016491//GO:0050660//GO:0016614	FAD binding//oxidoreductase activity//flavin adenine dinucleotide binding//oxidoreductase activity, acting on CH-OH group of donors	--	--	KOG1238	Glucose dehydrogenase/choline dehydrogenase/mandelonitrile lyase (GMC oxidoreductase family)
Cluster-1894.6285	4090	1024076466	KZV69427.1	1306	1.5e-140	Aldo/keto reductase [Peniophora sp. CONT]	--	--	--	--	--	--	--	--	--	--	--	--	--	PF01192	RNA polymerase Rpb6	GO:0006206//GO:0006144//GO:0006351	pyrimidine nucleobase metabolic process//purine nucleobase metabolic process//transcription, DNA-templated	GO:0003899//GO:0003677	DNA-directed 5'-3' RNA polymerase activity//DNA binding	GO:0005730	nucleolus	--	--
Cluster-1894.3975	1192	1024083771	KZV76654.1	1174	8.8e-126	Aldo/keto reductase [Peniophora sp. CONT]	--	--	--	--	--	--	--	--	--	O32210	505	9.1e-50	Glyoxal reductase OS=Bacillus subtilis (strain 168) OX=224308 GN=yvgN PE=1 SV=1	PF02236	Viral DNA-binding protein, all alpha domain	GO:0006268	DNA unwinding involved in DNA replication	GO:0003677	DNA binding	--	--	KOG1577	Aldo/keto reductase family proteins
Cluster-1894.5207	3183	1024079129	KZV72054.1	1357	1.4e-146	glutathione S-transferase [Peniophora sp. CONT]	--	--	--	--	--	--	--	--	--	P0CQ70	361	1.2e-32	ATP-dependent RNA helicase eIF4A OS=Cryptococcus neoformans var. neoformans serotype D (strain JEC21 / ATCC MYA-565) OX=214684 GN=TIF1 PE=3 SV=1	PF00270//PF00462//PF02798//PF13417//PF13409	DEAD/DEAH box helicase//Glutaredoxin//Glutathione S-transferase, N-terminal domain//Glutathione S-transferase, N-terminal domain//Glutathione S-transferase, N-terminal domain	GO:0006118//GO:0045454	obsolete electron transport//cell redox homeostasis	GO:0005524//GO:0003676//GO:0015035//GO:0009055//GO:0005515	ATP binding//nucleic acid binding//protein disulfide oxidoreductase activity//electron transfer activity//protein binding	--	--	KOG0328	Predicted ATP-dependent RNA helicase FAL1, involved in rRNA maturation, DEAD-box superfamily
Cluster-1894.4340	1683	1024080971	KZV73876.1	200	1.1e-12	class II peroxidase [Peniophora sp. CONT]	--	--	--	--	--	--	--	--	--	--	--	--	--	PF01429	Methyl-CpG binding domain	--	--	GO:0003677	DNA binding	GO:0042025	host cell nucleus	--	--
Cluster-1894.2164	2458	1024082079	KZV74974.1	2485	1.7e-277	multicopper oxidase [Peniophora sp. CONT]	MF176140.1	MF176140	576	0	Peniophora sp. CBMAI 1063 laccase 4 (Lcc) mRNA, complete cds	--	--	--	--	O59896	1392	2.6e-152	Laccase OS=Pycnoporus cinnabarinus OX=5643 GN=LCC3-1 PE=1 SV=1	PF00394//PF07732//PF07731	Multicopper oxidase//Multicopper oxidase//Multicopper oxidase	GO:0055114	oxidation-reduction process	GO:0005507//GO:0016491	copper ion binding//oxidoreductase activity	--	--	KOG1263	Multicopper oxidases
Cluster-1894.5594	3729	1024071677	KZV64738.1	1404	5.9e-152	Aldo/keto reductase [Peniophora sp. CONT]	--	--	--	--	--	--	--	--	--	Q01752	1171	1.7e-126	Aryl-alcohol dehydrogenase [NADP(+)] OS=Phanerochaete chrysosporium OX=5306 PE=1 SV=1	PF08943//PF06113//PF02668	CsiD//Brain and reproductive organ-expressed protein (BRE)//Taurine catabolism dioxygenase TauD, TfdA family	GO:0055114	oxidation-reduction process	GO:0005506//GO:0050498//GO:0016491	iron ion binding//oxidoreductase activity, acting on paired donors, with incorporation or reduction of molecular oxygen, with 2-oxoglutarate as one donor, and the other dehydrogenated//oxidoreductase activity	GO:0070552//GO:0070531	BRISC complex//BRCA1-A complex	KOG3889	Predicted gamma-butyrobetaine,2-oxoglutarate dioxygenase
Cluster-1420.0	1271	1024080377	KZV73288.1	621	1.2e-61	Aldo/keto reductase [Peniophora sp. CONT]	--	--	--	--	--	--	--	--	--	Q75ZG3	294	2.8e-25	Aldo-keto reductase AFTS1 OS=Alternaria alternata OX=5599 GN=AFTS1 PE=3 SV=1	PF00093	von Willebrand factor type C domain	--	--	GO:0005515	protein binding	--	--	KOG1575	Voltage-gated shaker-like K+ channel, subunit beta/KCNAB
Cluster-1894.2907	1235	1024071240	KZV64314.1	1332	4.3e-144	Aldo/keto reductase [Peniophora sp. CONT]	--	--	--	--	--	--	--	--	--	P14065	530	1.2e-52	Glycerol 2-dehydrogenase (NADP(+)) OS=Saccharomyces cerevisiae (strain ATCC 204508 / S288c) OX=559292 GN=GCY1 PE=1 SV=1	PF09494//PF00018	Slx4 endonuclease//SH3 domain	GO:0006281//GO:0006308//GO:0006260	DNA repair//DNA catabolic process//DNA replication	GO:0005515//GO:0017108	protein binding//5'-flap endonuclease activity	GO:0033557//GO:0005634	Slx1-Slx4 complex//nucleus	KOG1577	Aldo/keto reductase family proteins
Cluster-1894.10354	1261	1024074260	KZV67260.1	1510	1e-164	Aldo/keto reductase [Peniophora sp. CONT]	--	--	--	--	--	--	--	--	--	Q09923	878	5.4e-93	Aldo-keto reductase yakc [NADP(+)] OS=Schizosaccharomyces pombe (strain 972 / ATCC 24843) OX=284812 GN=yakc PE=1 SV=1	--	--	--	--	--	--	--	--	--	--
Cluster-1894.8055	2698	1024080160	KZV73073.1	1509	2.8e-164	aldo/keto reductase [Peniophora sp. CONT]	--	--	--	--	--	K05275	E1.1.1.65	pyridoxine 4-dehydrogenase	http://www.genome.jp/dbget-bin/www_bget?ko:K05275	O14295	580	4.1e-58	Pyridoxal reductase OS=Schizosaccharomyces pombe (strain 972 / ATCC 24843) OX=284812 GN=plr1 PE=1 SV=1	--	--	--	--	--	--	--	--	KOG1575	Voltage-gated shaker-like K+ channel, subunit beta/KCNAB
Cluster-1894.5013	4974	1024065965	KZV59433.1	1859	1.4e-204	GMC oxidoreductase [Peniophora sp. CONT]	XM_007870148.1	XM_007870148	58	1.35252e-19	Gloeophyllum trabeum ATCC 11539 alcohol oxidase partial mRNA	K17066	MOX	alcohol oxidase	http://www.genome.jp/dbget-bin/www_bget?ko:K17066	P04841	739	2.8e-76	Alcohol oxidase OS=Pichia angusta OX=870730 GN=MOX PE=1 SV=1	PF01266//PF05199//PF00732//PF04211//PF01213	FAD dependent oxidoreductase//GMC oxidoreductase//GMC oxidoreductase//Tetrahydromethanopterin S-methyltransferase, subunit C//Adenylate cyclase associated (CAP) N terminal	GO:0055114//GO:0015948//GO:0007010//GO:0046656	oxidation-reduction process//methanogenesis//cytoskeleton organization//folic acid biosynthetic process	GO:0050660//GO:0030269//GO:0003779//GO:0016491//GO:0016614	flavin adenine dinucleotide binding//tetrahydromethanopterin S-methyltransferase activity//actin binding//oxidoreductase activity//oxidoreductase activity, acting on CH-OH group of donors	GO:0016021	integral component of membrane	KOG1238	Glucose dehydrogenase/choline dehydrogenase/mandelonitrile lyase (GMC oxidoreductase family)
Cluster-1894.7716	3010	1024086582	KZV78658.1	1271	1.3e-136	pyranose oxidase [Exidia glandulosa HHB12029]	AY370876.1	AY370876	36	1.38393e-07	Peniophora gigantea pyranose oxidase (poxB) mRNA, complete cds	--	--	--	--	Q75ZP8	938	1.4e-99	Pyranose 2-oxidase OS=Lyophyllum shimeji OX=47721 GN=p2ox PE=2 SV=1	PF00732//PF02737//PF01266//PF01494//PF05199	GMC oxidoreductase//3-hydroxyacyl-CoA dehydrogenase, NAD binding domain//FAD dependent oxidoreductase//FAD binding domain//GMC oxidoreductase	GO:0018874//GO:0055114//GO:0006568//GO:0006633//GO:0006574//GO:0006552//GO:0006631//GO:0006554//GO:0006550	benzoate metabolic process//oxidation-reduction process//tryptophan metabolic process//fatty acid biosynthetic process//valine catabolic process//leucine catabolic process//fatty acid metabolic process//lysine catabolic process//isoleucine catabolic process	GO:0050660//GO:0003857//GO:0071949//GO:0016614//GO:0016491	flavin adenine dinucleotide binding//3-hydroxyacyl-CoA dehydrogenase activity//FAD binding//oxidoreductase activity, acting on CH-OH group of donors//oxidoreductase activity	--	--	--	--
Cluster-1894.8845	4804	1024078614	KZV71545.1	1607	2.2e-175	class II peroxidase [Peniophora sp. CONT]	--	--	--	--	--	K20205	mpn	manganese peroxidase	http://www.genome.jp/dbget-bin/www_bget?ko:K20205	Q9UR19	996	4.3e-106	Versatile peroxidase VPL1 OS=Pleurotus eryngii OX=5323 GN=vpl1 PE=1 SV=1	PF00141//PF01764	Peroxidase//Lipase (class 3)	GO:0055114//GO:0006804//GO:0006629//GO:0006979	oxidation-reduction process//obsolete peroxidase reaction//lipid metabolic process//response to oxidative stress	GO:0020037//GO:0004601	heme binding//peroxidase activity	--	--	--	--
Cluster-1894.5965	2688	1320660601	AUK50744.1	2298	9.1e-256	laccase 1 [Peniophora sp. CBMAI 1063]	GU975810.1	GU975810	108	1.16633e-47	Peniophora sp. 1 ZY-2010 isolate M171 laccase gene, partial cds	--	--	--	--	Q99056	1494	4.3e-164	Laccase-5 OS=Trametes villosa OX=47662 GN=LCC5 PE=3 SV=2	PF07731//PF00394//PF07732	Multicopper oxidase//Multicopper oxidase//Multicopper oxidase	GO:0055114	oxidation-reduction process	GO:0005507//GO:0016491	copper ion binding//oxidoreductase activity	--	--	KOG1263	Multicopper oxidases
Cluster-1894.8417	2862	1024078826	KZV71755.1	2756	0	GMC oxidoreductase [Peniophora sp. CONT]	XM_007306282.1	XM_007306282	38	1.01666e-08	Stereum hirsutum FP-91666 SS1 alcohol oxidase (STEHIDRAFT_82342), partial mRNA	--	--	--	--	A0A5C1RDA6	539	2.5e-53	Dehydrogenase OS=Didymella fabae OX=372025 GN=orf9 PE=3 SV=1	PF15201//PF00732//PF07992//PF05199//PF04699//PF01266	Progressive rod-cone degeneration//GMC oxidoreductase//Pyridine nucleotide-disulphide oxidoreductase//GMC oxidoreductase//ARP2/3 complex 16 kDa subunit (p16-Arc)//FAD dependent oxidoreductase	GO:0034314//GO:0055114//GO:0030833	Arp2/3 complex-mediated actin nucleation//oxidation-reduction process//regulation of actin filament polymerization	GO:0016491//GO:0016614//GO:0050660	oxidoreductase activity//oxidoreductase activity, acting on CH-OH group of donors//flavin adenine dinucleotide binding	GO:0005885//GO:0015629//GO:0042622	Arp2/3 protein complex//actin cytoskeleton//photoreceptor outer segment membrane	KOG1238	Glucose dehydrogenase/choline dehydrogenase/mandelonitrile lyase (GMC oxidoreductase family)
Cluster-1894.68	1820	1024080160	KZV73073.1	1438	3.3e-156	aldo/keto reductase [Peniophora sp. CONT]	--	--	--	--	--	K05275	E1.1.1.65	pyridoxine 4-dehydrogenase	http://www.genome.jp/dbget-bin/www_bget?ko:K05275	O14295	535	4.6e-53	Pyridoxal reductase OS=Schizosaccharomyces pombe (strain 972 / ATCC 24843) OX=284812 GN=plr1 PE=1 SV=1	--	--	--	--	--	--	--	--	KOG1575	Voltage-gated shaker-like K+ channel, subunit beta/KCNAB
Cluster-1894.1732	2555	1024075639	KZV68613.1	2576	5e-288	GMC oxidoreductase [Peniophora sp. CONT]	--	--	--	--	--	--	--	--	--	Q0R4L2	858	2.3e-90	Pyranose dehydrogenase 3 OS=Leucoagaricus meleagris OX=201219 GN=pdh3 PE=2 SV=1	PF00732//PF07992//PF02254//PF05199//PF01266	GMC oxidoreductase//Pyridine nucleotide-disulphide oxidoreductase//TrkA-N domain//GMC oxidoreductase//FAD dependent oxidoreductase	GO:0006813//GO:0055114	potassium ion transport//oxidation-reduction process	GO:0016491//GO:0050660//GO:0016614	oxidoreductase activity//flavin adenine dinucleotide binding//oxidoreductase activity, acting on CH-OH group of donors	--	--	KOG1238	Glucose dehydrogenase/choline dehydrogenase/mandelonitrile lyase (GMC oxidoreductase family)
Cluster-1894.1739	2055	1024082266	KZV75160.1	1510	1.7e-164	Aldo/keto reductase, partial [Peniophora sp. CONT]	--	--	--	--	--	--	--	--	--	Q09923	778	3.5e-81	Aldo-keto reductase yakc [NADP(+)] OS=Schizosaccharomyces pombe (strain 972 / ATCC 24843) OX=284812 GN=yakc PE=1 SV=1	--	--	--	--	--	--	--	--	--	--
Cluster-1894.5559	5473	1024068889	KZV62052.1	3486	0	copper radical oxidase [Peniophora sp. CONT]	--	--	--	--	--	K20929	GLX	glyoxal/methylglyoxal oxidase	http://www.genome.jp/dbget-bin/www_bget?ko:K20929	Q01772	613	1.3e-61	Aldehyde oxidase GLOX OS=Phanerochaete chrysosporium OX=5306 GN=GLX PE=1 SV=1	PF03131//PF05652	bZIP Maf transcription factor//Scavenger mRNA decapping enzyme (DcpS) N-terminal	GO:0006355//GO:0000290	regulation of transcription, DNA-templated//deadenylation-dependent decapping of nuclear-transcribed mRNA	GO:0016787//GO:0003677	hydrolase activity//DNA binding	GO:0005634	nucleus	--	--
Cluster-1894.3473	1495	1024080488	KZV73398.1	745	6.1e-76	Aldo/keto reductase [Peniophora sp. CONT]	--	--	--	--	--	--	--	--	--	A3PXS9	308	8e-27	Uncharacterized oxidoreductase Mjls_1918 OS=Mycobacterium sp. (strain JLS) OX=164757 GN=Mjls_1918 PE=3 SV=1	--	--	--	--	--	--	--	--	KOG1577	Aldo/keto reductase family proteins
Cluster-1894.7149	4070	1024078082	KZV71020.1	1769	3e-194	Aldo/keto reductase [Peniophora sp. CONT]	XM_025740945.1	XM_025740945	40	1.12152e-09	Tilletiopsis washingtonensis putative potassium channel beta subunit protein (FA09DRAFT_319549), partial mRNA	--	--	--	--	O59826	821	7.1e-86	Putative voltage-gated potassium channel subunit beta OS=Schizosaccharomyces pombe (strain 972 / ATCC 24843) OX=284812 GN=SPCC965.06 PE=3 SV=1	--	--	--	--	--	--	--	--	KOG1575	Voltage-gated shaker-like K+ channel, subunit beta/KCNAB
Cluster-1894.9614	511	1024078254	KZV71189.1	793	5.7e-82	class II peroxidase [Peniophora sp. CONT]	AF102515.1	AF102515	87	9.95873e-37	Trametes versicolor manganese peroxidase (mnp2) mRNA, complete cds	K20205	mpn	manganese peroxidase	http://www.genome.jp/dbget-bin/www_bget?ko:K20205	Q96TS6	519	9.3e-52	Manganese peroxidase 3 OS=Phlebia radiata OX=5308 GN=mnp3 PE=2 SV=1	PF00141	Peroxidase	GO:0006979//GO:0006804//GO:0055114	response to oxidative stress//obsolete peroxidase reaction//oxidation-reduction process	GO:0004601//GO:0020037	peroxidase activity//heme binding	--	--	--	--
Cluster-1894.9613	1059	1024078614	KZV71545.1	206	1.4e-13	class II peroxidase [Peniophora sp. CONT]	--	--	--	--	--	K20205	mpn	manganese peroxidase	http://www.genome.jp/dbget-bin/www_bget?ko:K20205	P20013	150	1.2e-08	Ligninase C OS=Trametes versicolor OX=5325 PE=1 SV=2	--	--	--	--	--	--	--	--	--	--
Cluster-2517.0	743	1024079329	KZV72252.1	1188	1.3e-127	catalase-domain-containing protein [Peniophora sp. CONT]	XM_003036191.1	XM_003036191	284	4.54722e-146	Schizophyllum commune H4-8 hypothetical protein, mRNA	K03781	katE, CAT, catB, srpA	catalase	http://www.genome.jp/dbget-bin/www_bget?ko:K03781	Q9C168	1017	2.4e-109	Catalase-1 OS=Neurospora crassa (strain ATCC 24698 / 74-OR23-1A / CBS 708.71 / DSM 1257 / FGSC 987) OX=367110 GN=cat-1 PE=1 SV=2	PF00199	Catalase	GO:0006979//GO:0015947//GO:0006568//GO:0055114//GO:0006804	response to oxidative stress//methane metabolic process//tryptophan metabolic process//oxidation-reduction process//obsolete peroxidase reaction	GO:0020037//GO:0004096	heme binding//catalase activity	--	--	KOG0047	Catalase
Cluster-1894.3964	2275	1320660607	AUK50747.1	2676	1.1e-299	laccase 3B [Peniophora sp. CBMAI 1063]	MF176139.1	MF176139	869	0	Peniophora sp. CBMAI 1063 laccase 3B (Lcc) mRNA, complete cds	K19791	FET3_5	iron transport multicopper oxidase	http://www.genome.jp/dbget-bin/www_bget?ko:K19791	Q99046	1399	3.8e-153	Laccase-2 OS=Trametes villosa OX=47662 GN=LCC2 PE=3 SV=1	PF07732//PF00394//PF07291//PF07731	Multicopper oxidase//Multicopper oxidase//Methylamine utilisation protein MauE//Multicopper oxidase	GO:0055114//GO:0030416	oxidation-reduction process//methylamine metabolic process	GO:0005507//GO:0016491	copper ion binding//oxidoreductase activity	GO:0016021	integral component of membrane	KOG1263	Multicopper oxidases
Cluster-1894.9579	2262	1320660603	AUK50745.1	2462	7.4e-275	laccase 2 [Peniophora sp. CBMAI 1063]	--	--	--	--	--	--	--	--	--	Q12719	1593	1.2e-175	Laccase-4 OS=Trametes versicolor OX=5325 GN=LCC4 PE=3 SV=1	PF02059//PF07731//PF00394//PF07732	Interleukin-3//Multicopper oxidase//Multicopper oxidase//Multicopper oxidase	GO:0055114//GO:0040007//GO:0008283//GO:0006955//GO:0007165	oxidation-reduction process//growth//cell population proliferation//immune response//signal transduction	GO:0005507//GO:0008083//GO:0005135//GO:0016491	copper ion binding//growth factor activity//interleukin-3 receptor binding//oxidoreductase activity	GO:0005894//GO:0005576	interleukin-3 receptor complex//extracellular region	KOG1263	Multicopper oxidases
Cluster-1894.9778	3581	1024079976	KZV72891.1	1629	4.6e-178	Aldo/keto reductase [Peniophora sp. CONT]	XM_007399067.1	XM_007399067	105	7.25154e-46	Phanerochaete carnosa HHB-10118-sp hypothetical protein (PHACADRAFT_261431), mRNA	--	--	--	--	B9WYE6	857	4.2e-90	Versiconal hemiacetal acetate reductase OS=Aspergillus parasiticus OX=5067 GN=vrdA PE=1 SV=1	PF03822	NAF domain	GO:0007165	signal transduction	--	--	--	--	KOG1575	Voltage-gated shaker-like K+ channel, subunit beta/KCNAB
Cluster-2445.0	1470	1024083853	KZV76735.1	1239	3.1e-133	cytochrome P450 oxidoreductase [Peniophora sp. CONT]	--	--	--	--	--	--	--	--	--	A0A098D1J7	723	5.9e-75	Cytochrome P450 monooxygenase CLM2 OS=Gibberella zeae (strain PH-1 / ATCC MYA-4620 / FGSC 9075 / NRRL 31084) OX=229533 GN=CLM2 PE=3 SV=1	PF00067	Cytochrome P450	GO:0055114	oxidation-reduction process	GO:0005506//GO:0020037//GO:0016705	iron ion binding//heme binding//oxidoreductase activity, acting on paired donors, with incorporation or reduction of molecular oxygen	--	--	--	--

## Sheet: Hemicellulase
Genes	Gene Length	NR GI	NR ID	NR Score	NR Evalue	NR Description	NT GI	NT ID	NT Score	NT Evalue	NT Description	KO ID	KO Name	KO Description	Http Link	Swissprot ID	Swissprot Score	Swissprot Evalue	Swissprot Description	PFAM ID	PFAM description	Gene Ontology Biological Pathway	BP Description	Gene Ontology Molecular Function	MF Description	Gene Ontology Cellular Component	CC Description	KOG ID	KOG Description
Cluster-1327.0	1654	1024070678	KZV63769.1	1619	3e-177	glycoside hydrolase family 5 protein [Peniophora sp. CONT]	--	--	--	--	--	K19355	MAN	mannan endo-1,4-beta-mannosidase	http://www.genome.jp/dbget-bin/www_bget?ko:K19355	B2B3C0	594	6e-60	Mannan endo-1,4-beta-mannosidase A OS=Podospora anserina (strain S / ATCC MYA-4624 / DSM 980 / FGSC 10383) OX=515849 GN=Pa_6_490 PE=1 SV=1	PF00734//PF02836//PF00150//PF02449	Fungal cellulose binding domain//Glycosyl hydrolases family 2, TIM barrel domain//Cellulase (glycosyl hydrolase family 5)//Beta-galactosidase	GO:0006687//GO:0006012//GO:0046486//GO:0006027//GO:0005975	glycosphingolipid metabolic process//galactose metabolic process//glycerolipid metabolic process//glycosaminoglycan catabolic process//carbohydrate metabolic process	GO:0004553//GO:0004565//GO:0030248	hydrolase activity, hydrolyzing O-glycosyl compounds//beta-galactosidase activity//cellulose binding	GO:0005576//GO:0009341	extracellular region//beta-galactosidase complex	--	--
Cluster-1894.2840	2748	1024067618	KZV60856.1	547	1e-52	hypothetical protein PENSPDRAFT_759782 [Peniophora sp. CONT]	--	--	--	--	--	--	--	--	--	--	--	--	--	PF04995	Heme exporter protein D (CcmD)	GO:0017004//GO:0015886	cytochrome complex assembly//heme transport	--	--	GO:0016021	integral component of membrane	--	--
Cluster-1894.1794	1060	1024080855	KZV73761.1	387	1.4e-34	Thioesterase/thiol ester dehydrase-isomerase [Peniophora sp. CONT]	--	--	--	--	--	K17362	ACOT13	acyl-coenzyme A thioesterase 13	http://www.genome.jp/dbget-bin/www_bget?ko:K17362	--	--	--	--	--	--	--	--	--	--	--	--	--	--
Cluster-1894.8712	2352	1024072495	KZV65534.1	1720	8.4e-189	hypothetical protein PENSPDRAFT_737651 [Peniophora sp. CONT]	--	--	--	--	--	--	--	--	--	--	--	--	--	--	--	--	--	--	--	--	--	--	--
Cluster-567.2	1001	1024073227	KZV66249.1	776	1e-79	TPR-like protein [Peniophora sp. CONT]	--	--	--	--	--	--	--	--	--	--	--	--	--	PF03974//PF08533	Ecotin//Beta-galactosidase C-terminal domain	GO:0006012//GO:0006687//GO:0006027//GO:0046486	galactose metabolic process//glycosphingolipid metabolic process//glycosaminoglycan catabolic process//glycerolipid metabolic process	GO:0004565//GO:0004867	beta-galactosidase activity//serine-type endopeptidase inhibitor activity	GO:0009341	beta-galactosidase complex	--	--
Cluster-1894.7476	2931	1024078153	KZV71090.1	2839	0	carboxylesterase [Peniophora sp. CONT]	--	--	--	--	--	--	--	--	--	Q8BK48	391	3.7e-36	Pyrethroid hydrolase Ces2e OS=Mus musculus OX=10090 GN=Ces2e PE=1 SV=1	PF00326//PF02268//PF07859	Prolyl oligopeptidase family//Transcription initiation factor IIA, gamma subunit, helical domain//alpha/beta hydrolase fold	GO:0006367//GO:0006508	transcription initiation from RNA polymerase II promoter//proteolysis	GO:0016787//GO:0008236	hydrolase activity//serine-type peptidase activity	GO:0005672	transcription factor TFIIA complex	KOG1516	Carboxylesterase and related proteins
Cluster-1894.2203	1776	1024072601	KZV65638.1	1482	2.5e-161	glycoside hydrolase family 53 protein [Peniophora sp. CONT]	--	--	--	--	--	K01224	E3.2.1.89	arabinogalactan endo-1,4-beta-galactosidase	http://www.genome.jp/dbget-bin/www_bget?ko:K01224	A1D3T4	680	6.9e-70	Probable arabinogalactan endo-beta-1,4-galactanase A OS=Neosartorya fischeri (strain ATCC 1020 / DSM 3700 / CBS 544.65 / FGSC A1164 / JCM 1740 / NRRL 181 / WB 181) OX=331117 GN=galA PE=3 SV=1	PF07745	Glycosyl hydrolase family 53	GO:0005975	carbohydrate metabolic process	GO:0015926	glucosidase activity	--	--	--	--
Cluster-1894.3777	5178	1024074701	KZV67693.1	2235	3.6e-248	polysaccharide lyase family 4 protein [Peniophora sp. CONT]	XM_007867130.1	XM_007867130	43	3.07e-11	Gloeophyllum trabeum ATCC 11539 hypothetical protein mRNA	K18195	RGL4, rhiE	rhamnogalacturonan endolyase	http://www.genome.jp/dbget-bin/www_bget?ko:K18195	Q0CVU1	1142	5.4e-123	Probable rhamnogalacturonate lyase A OS=Aspergillus terreus (strain NIH 2624 / FGSC A1156) OX=341663 GN=rglA PE=3 SV=2	PF09284//PF02076//PF00610//PF00283//PF03852//PF00001	Rhamnogalacturonan lyase B, N-terminal//Pheromone A receptor//Domain found in Dishevelled, Egl-10, and Pleckstrin (DEP)//Cytochrome b559, alpha (gene psbE) and beta (gene psbF)subunits//DNA mismatch endonuclease Vsr//7 transmembrane receptor (rhodopsin family)	GO:0019236//GO:0007186//GO:0035556//GO:0007606//GO:0015979//GO:0005975//GO:0006298	response to pheromone//G protein-coupled receptor signaling pathway//intracellular signal transduction//sensory perception of chemical stimulus//photosynthesis//carbohydrate metabolic process//mismatch repair	GO:0004932//GO:0004519//GO:0016837//GO:0030246//GO:0004930	mating-type factor pheromone receptor activity//endonuclease activity//carbon-oxygen lyase activity, acting on polysaccharides//carbohydrate binding//G protein-coupled receptor activity	GO:0016021	integral component of membrane	--	--
Cluster-1894.9874	3300	1024072601	KZV65638.1	1227	1.7e-131	glycoside hydrolase family 53 protein [Peniophora sp. CONT]	XM_007365023.1	XM_007365023	64	4.13e-23	Dichomitus squalens LYAD-421 SS1 arabinogalactan endo-1,4-beta-galactosidase (DICSQDRAFT_154752), partial mRNA	K01224	E3.2.1.89	arabinogalactan endo-1,4-beta-galactosidase	http://www.genome.jp/dbget-bin/www_bget?ko:K01224	P83692	692	5.2e-71	Arabinogalactan endo-beta-1,4-galactanase OS=Thermothelomyces thermophilus OX=78579 PE=1 SV=1	PF07745//PF16048	Glycosyl hydrolase family 53//Frog antimicrobial peptide	GO:0005975//GO:0006952	carbohydrate metabolic process//defense response	GO:0015926	glucosidase activity	GO:0005576	extracellular region	--	--
Cluster-1894.8487	3100	1024070914	KZV63997.1	2166	2.1e-240	polysaccharide lyase family 4 protein [Peniophora sp. CONT]	--	--	--	--	--	K18195	RGL4, rhiE	rhamnogalacturonan endolyase	http://www.genome.jp/dbget-bin/www_bget?ko:K18195	Q0CVU1	1182	7.4e-128	Probable rhamnogalacturonate lyase A OS=Aspergillus terreus (strain NIH 2624 / FGSC A1156) OX=341663 GN=rglA PE=3 SV=2	PF09284	Rhamnogalacturonan lyase B, N-terminal	GO:0005975	carbohydrate metabolic process	GO:0016837//GO:0030246	carbon-oxygen lyase activity, acting on polysaccharides//carbohydrate binding	--	--	--	--
Cluster-1894.4282	3295	1024084455	KZV77335.1	920	6.9e-96	glycoside hydrolase family 10 protein [Peniophora sp. CONT]	--	--	--	--	--	K01181	E3.2.1.8, xynA	endo-1,4-beta-xylanase	http://www.genome.jp/dbget-bin/www_bget?ko:K01181	P23360	170	1.8e-10	Endo-1,4-beta-xylanase OS=Thermoascus aurantiacus OX=5087 GN=XYNA PE=1 SV=4	PF00331//PF01400	Glycosyl hydrolase family 10//Astacin (Peptidase family M12A)	GO:0006508//GO:0005975	proteolysis//carbohydrate metabolic process	GO:0004553//GO:0004222	hydrolase activity, hydrolyzing O-glycosyl compounds//metalloendopeptidase activity	--	--	--	--
Cluster-1894.4149	4156	1024078277	KZV71212.1	1946	9.3e-215	carbohydrate-binding module family 35 protein [Peniophora sp. CONT]	--	--	--	--	--	K07407	E3.2.1.22B, galA, rafA	alpha-galactosidase	http://www.genome.jp/dbget-bin/www_bget?ko:K07407	O94221	505	3.2e-49	Probable alpha-galactosidase B OS=Penicillium simplicissimum OX=69488 GN=agl1 PE=2 SV=1	PF16499	Alpha galactosidase A	GO:0005975	carbohydrate metabolic process	GO:0004553	hydrolase activity, hydrolyzing O-glycosyl compounds	--	--	KOG2366	Alpha-D-galactosidase (melibiase)
Cluster-1894.4837	3108	1024079089	KZV72014.1	4152	0	carbohydrate esterase family 9 protein [Peniophora sp. CONT]	--	--	--	--	--	--	--	--	--	--	--	--	--	PF01979	Amidohydrolase family	--	--	GO:0016787	hydrolase activity	--	--	--	--
Cluster-1894.9385	5709	1024080434	KZV73345.1	1881	4.4e-207	hypothetical protein PENSPDRAFT_603150 [Peniophora sp. CONT]	--	--	--	--	--	K18592	GGT1_5, CD224	gamma-glutamyltranspeptidase / glutathione hydrolase / leukotriene-C4 hydrolase	http://www.genome.jp/dbget-bin/www_bget?ko:K18592	Q9US04	711	5.7e-73	Glutathione hydrolase proenzyme 1 OS=Schizosaccharomyces pombe (strain 972 / ATCC 24843) OX=284812 GN=ggt1 PE=2 SV=1	PF00734//PF12202//PF03595//PF02836//PF02449//PF00150	Fungal cellulose binding domain//Oxidative-stress-responsive kinase 1 C-terminal domain//Voltage-dependent anion channel//Glycosyl hydrolases family 2, TIM barrel domain//Beta-galactosidase//Cellulase (glycosyl hydrolase family 5)	GO:0055085//GO:0016310//GO:0006027//GO:0009069//GO:0006012//GO:0006687//GO:0046486//GO:0005975	transmembrane transport//phosphorylation//glycosaminoglycan catabolic process//serine family amino acid metabolic process//galactose metabolic process//glycosphingolipid metabolic process//glycerolipid metabolic process//carbohydrate metabolic process	GO:0005524//GO:0004674//GO:0004553//GO:0030248//GO:0004565	ATP binding//protein serine/threonine kinase activity//hydrolase activity, hydrolyzing O-glycosyl compounds//cellulose binding//beta-galactosidase activity	GO:0005576//GO:0016021//GO:0009341	extracellular region//integral component of membrane//beta-galactosidase complex	KOG2410	Gamma-glutamyltransferase
Cluster-1894.6585	4146	1024068874	KZV62038.1	2544	4.2e-284	tannase and feruloyl esterase [Peniophora sp. CONT]	--	--	--	--	--	--	--	--	--	B0YDW9	555	5e-55	Probable feruloyl esterase B-1 OS=Neosartorya fumigata (strain CEA10 / CBS 144.89 / FGSC A1163) OX=451804 GN=faeB-1 PE=3 SV=1	PF08686//PF06953	PLAC (protease and lacunin) domain//Arsenical resistance operon protein ArsD	GO:0046685//GO:0045892	response to arsenic-containing substance//negative regulation of transcription, DNA-templated	GO:0008233//GO:0003677	peptidase activity//DNA binding	--	--	--	--
Cluster-1894.3875	5820	1024069084	KZV62238.1	1354	5.7e-146	carbohydrate esterase family 16 protein [Peniophora sp. CONT]	XM_007775750.1	XM_007775750	78	1.21e-30	Coniophora puteana RWD-64-598 SS2 ribose-5-phosphate isomerase mRNA	K01807	rpiA	ribose 5-phosphate isomerase A	http://www.genome.jp/dbget-bin/www_bget?ko:K01807	P0CR18	915	1.3e-96	Ribose-5-phosphate isomerase OS=Cryptococcus neoformans var. neoformans serotype D (strain JEC21 / ATCC MYA-565) OX=214684 GN=RKI1 PE=3 SV=1	PF00657//PF02805//PF06026	GDSL-like Lipase/Acylhydrolase//Metal binding domain of Ada//Ribose 5-phosphate isomerase A (phosphoriboisomerase A)	GO:0006098//GO:0006355//GO:0015976//GO:0009052//GO:0006281	pentose-phosphate shunt//regulation of transcription, DNA-templated//carbon utilization//pentose-phosphate shunt, non-oxidative branch//DNA repair	GO:0008270//GO:0008168//GO:0016788//GO:0004751//GO:0003677	zinc ion binding//methyltransferase activity//hydrolase activity, acting on ester bonds//ribose-5-phosphate isomerase activity//DNA binding	--	--	KOG3075	Ribose 5-phosphate isomerase
Cluster-1894.5277	1580	1024072899	KZV65929.1	839	8.1e-87	carbohydrate esterase family 1 protein [Peniophora sp. CONT]	XM_007388296.1	XM_007388296	46	1.99e-13	Punctularia strigosozonata HHB-11173 SS5 carbohydrate esterase family 1 protein (PUNSTDRAFT_76200), partial mRNA	K05972	AXE1	acetylxylan esterase	http://www.genome.jp/dbget-bin/www_bget?ko:K05972	Q5B037	569	4.6e-57	Acetylxylan esterase A OS=Emericella nidulans (strain FGSC A4 / ATCC 38163 / CBS 112.46 / NRRL 194 / M139) OX=227321 GN=axeA PE=1 SV=2	PF10503//PF00734//PF00326//PF07859	Esterase PHB depolymerase//Fungal cellulose binding domain//Prolyl oligopeptidase family//alpha/beta hydrolase fold	GO:0005975//GO:0006508	carbohydrate metabolic process//proteolysis	GO:0008236//GO:0030248//GO:0016787	serine-type peptidase activity//cellulose binding//hydrolase activity	GO:0005576	extracellular region	--	--
Cluster-1894.9311	2536	1024074966	KZV67952.1	1604	2.6e-175	glycoside hydrolase family 51 protein [Peniophora sp. CONT]	--	--	--	--	--	K01209	abfA	alpha-N-arabinofuranosidase	http://www.genome.jp/dbget-bin/www_bget?ko:K01209	Q0D1I6	546	3.4e-54	Probable alpha-L-arabinofuranosidase C OS=Aspergillus terreus (strain NIH 2624 / FGSC A1156) OX=341663 GN=abfC PE=3 SV=1	PF05672	MAP7 (E-MAP-115) family	GO:0000226	microtubule cytoskeleton organization	--	--	GO:0015630	microtubule cytoskeleton	--	--
Cluster-1894.2190	1282	1024069127	KZV62279.1	1252	8.5e-135	glycoside hydrolase family 128 protein [Peniophora sp. CONT]	--	--	--	--	--	--	--	--	--	--	--	--	--	PF14583	Oligogalacturonate lyase	GO:0045490	pectin catabolic process	GO:0047487	oligogalacturonide lyase activity	--	--	--	--
Cluster-1894.7809	3023	1024066821	KZV60135.1	1026	3.2e-108	carbohydrate esterase family 5 protein [Peniophora sp. CONT]	--	--	--	--	--	K05972	AXE1	acetylxylan esterase	http://www.genome.jp/dbget-bin/www_bget?ko:K05972	O59893	729	2.4e-75	Acetylxylan esterase 2 OS=Talaromyces purpureogenus OX=1266744 GN=axe-2 PE=1 SV=1	PF01083//PF02089	Cutinase//Palmitoyl protein thioesterase	--	--	GO:0016787//GO:0098599	hydrolase activity//palmitoyl hydrolase activity	--	--	KOG1898	Splicing factor 3b, subunit 3
Cluster-1894.5405	2040	1024077769	KZV70711.1	1189	2.7e-127	glycoside hydrolase family 27 protein [Peniophora sp. CONT]	XM_007362126.1	XM_007362126	44	3.33e-12	Dichomitus squalens LYAD-421 SS1 glycoside hydrolase (DICSQDRAFT_79806), mRNA	K07407	E3.2.1.22B, galA, rafA	alpha-galactosidase	http://www.genome.jp/dbget-bin/www_bget?ko:K07407	B8N306	562	3.8e-56	Probable alpha-galactosidase B OS=Aspergillus flavus (strain ATCC 200026 / FGSC A1120 / NRRL 3357 / JCM 12722 / SRRC 167) OX=332952 GN=aglB PE=3 SV=1	PF00734//PF16499//PF02382	Fungal cellulose binding domain//Alpha galactosidase A//N-terminal domain in RTX protein	GO:0005975//GO:0009405	carbohydrate metabolic process//pathogenesis	GO:0005509//GO:0030248//GO:0004553	calcium ion binding//cellulose binding//hydrolase activity, hydrolyzing O-glycosyl compounds	GO:0005576	extracellular region	KOG2366	Alpha-D-galactosidase (melibiase)
Cluster-2558.0	1810	1024074119	KZV67122.1	1259	1.9e-135	hypothetical protein PENSPDRAFT_688373 [Peniophora sp. CONT]	--	--	--	--	--	--	--	--	--	--	--	--	--	PF00172	Fungal Zn(2)-Cys(6) binuclear cluster domain	GO:0006355	regulation of transcription, DNA-templated	GO:0008270//GO:0000981	zinc ion binding//DNA-binding transcription factor activity, RNA polymerase II-specific	GO:0005634	nucleus	--	--
Cluster-1894.4041	3699	1024074891	KZV67879.1	1474	4.4e-160	cytochrome P450 [Peniophora sp. CONT]	--	--	--	--	--	K01213	E3.2.1.67	galacturan 1,4-alpha-galacturonidase	http://www.genome.jp/dbget-bin/www_bget?ko:K01213	Q00359	671	1.6e-68	Exopolygalacturonase OS=Cochliobolus carbonum OX=5017 GN=PGX1 PE=3 SV=1	PF00067//PF00295	Cytochrome P450//Glycosyl hydrolases family 28	GO:0055114//GO:0005985//GO:0005975//GO:0005982	oxidation-reduction process//sucrose metabolic process//carbohydrate metabolic process//starch metabolic process	GO:0020037//GO:0016705//GO:0005506//GO:0004650	heme binding//oxidoreductase activity, acting on paired donors, with incorporation or reduction of molecular oxygen//iron ion binding//polygalacturonase activity	--	--	--	--
Cluster-1894.9896	1546	1018875514	GAT52275.1	928	3.8e-97	acetyl xylan esterase [Mycena chlorophos]	XM_025524928.1	XM_025524928	46	1.94e-13	Acaromyces ingoldii acetylxylan esterase precursor (FA10DRAFT_301057), mRNA	K05972	AXE1	acetylxylan esterase	http://www.genome.jp/dbget-bin/www_bget?ko:K05972	O59893	737	1.5e-76	Acetylxylan esterase 2 OS=Talaromyces purpureogenus OX=1266744 GN=axe-2 PE=1 SV=1	PF01083//PF06743//PF02089	Cutinase//FAST kinase-like protein, subdomain 1//Palmitoyl protein thioesterase	--	--	GO:0016787//GO:0098599//GO:0004672	hydrolase activity//palmitoyl hydrolase activity//protein kinase activity	--	--	--	--
Cluster-1894.6442	4044	1024075068	KZV68053.1	2630	4.4e-294	alpha/beta-hydrolase [Peniophora sp. CONT]	--	--	--	--	--	--	--	--	--	Q8J1L4	691	8.4e-71	Dipeptidyl-peptidase 5 OS=Trichophyton schoenleinii OX=34386 GN=DPPV PE=1 SV=1	PF14583//PF01532//PF00326//PF00082	Oligogalacturonate lyase//Glycosyl hydrolase family 47//Prolyl oligopeptidase family//Subtilase family	GO:0005975//GO:0006508//GO:0045490	carbohydrate metabolic process//proteolysis//pectin catabolic process	GO:0008236//GO:0047487//GO:0004571//GO:0004252//GO:0005509	serine-type peptidase activity//oligogalacturonide lyase activity//mannosyl-oligosaccharide 1,2-alpha-mannosidase activity//serine-type endopeptidase activity//calcium ion binding	GO:0016020	membrane	--	--
Cluster-1894.8207	10684	1024070397	KZV63498.1	2645	2.1e-295	galactose oxidase [Peniophora sp. CONT]	--	--	--	--	--	--	--	--	--	P15258	336	3.2e-29	Protein ral2 OS=Schizosaccharomyces pombe (strain 972 / ATCC 24843) OX=284812 GN=ral2 PE=1 SV=1	PF07646//PF12678//PF01258//PF01344//PF16685//PF00906//PF00097//PF12063	Kelch motif//RING-H2 zinc finger domain//Prokaryotic dksA/traR C4-type zinc finger//Kelch motif//zinc RING finger of MSL2//Hepatitis core antigen//Zinc finger, C3HC4 type (RING finger)//Domain of unknown function (DUF3543)	GO:0016310//GO:0009405//GO:0009069	phosphorylation//pathogenesis//serine family amino acid metabolic process	GO:0046872//GO:0008270//GO:0004674//GO:0005515//GO:0061630//GO:0005198	metal ion binding//zinc ion binding//protein serine/threonine kinase activity//protein binding//ubiquitin protein ligase activity//structural molecule activity	--	--	--	--
Cluster-1894.10003	4278	1024069376	KZV62518.1	2632	2.7e-294	polysaccharide lyase family 4 protein [Peniophora sp. CONT]	--	--	--	--	--	K18195	RGL4, rhiE	rhamnogalacturonan endolyase	http://www.genome.jp/dbget-bin/www_bget?ko:K18195	Q8RJP2	530	4.1e-52	Rhamnogalacturonate lyase OS=Dickeya dadantii (strain 3937) OX=198628 GN=rhiE PE=1 SV=1	PF00446	Gonadotropin-releasing hormone	GO:0007275//GO:0007165	multicellular organism development//signal transduction	GO:0005179	hormone activity	GO:0005576	extracellular region	--	--
Cluster-1894.3357	767	1024066821	KZV60135.1	602	1.2e-59	carbohydrate esterase family 5 protein [Peniophora sp. CONT]	--	--	--	--	--	K05972	AXE1	acetylxylan esterase	http://www.genome.jp/dbget-bin/www_bget?ko:K05972	O59893	430	2.9e-41	Acetylxylan esterase 2 OS=Talaromyces purpureogenus OX=1266744 GN=axe-2 PE=1 SV=1	--	--	--	--	--	--	--	--	--	--
Cluster-1894.5583	4069	1024075025	KZV68010.1	3648	0	glycoside hydrolase family 35 protein [Peniophora sp. CONT]	--	--	--	--	--	--	--	--	--	A1DM65	1246	3.7e-135	Probable beta-galactosidase C OS=Neosartorya fischeri (strain ATCC 1020 / DSM 3700 / CBS 544.65 / FGSC A1164 / JCM 1740 / NRRL 181 / WB 181) OX=331117 GN=lacC PE=3 SV=1	PF02101//PF08476//PF00150	Ocular albinism type 1 protein//Viral D10 N-terminal//Cellulase (glycosyl hydrolase family 5)	GO:0007186//GO:0005975	G protein-coupled receptor signaling pathway//carbohydrate metabolic process	GO:0072544//GO:0004930//GO:0016791//GO:0072545//GO:0035240//GO:0004553	L-DOPA binding//G protein-coupled receptor activity//phosphatase activity//tyrosine binding//dopamine binding//hydrolase activity, hydrolyzing O-glycosyl compounds	GO:0016020	membrane	KOG0496	Beta-galactosidase
Cluster-1894.3407	1169	1024080452	KZV73362.1	661	2.6e-66	Metallo-dependent phosphatase [Peniophora sp. CONT]	--	--	--	--	--	--	--	--	--	Q5B5P1	184	1.5e-12	Probable rhamnogalacturonate lyase C OS=Emericella nidulans (strain FGSC A4 / ATCC 38163 / CBS 112.46 / NRRL 194 / M139) OX=227321 GN=rglC PE=3 SV=1	PF00149	Calcineurin-like phosphoesterase	--	--	GO:0016787	hydrolase activity	--	--	KOG3947	Phosphoesterases
Cluster-1894.2915	4384	1024077141	KZV70092.1	3812	0	carbohydrate esterase family 9 protein [Peniophora sp. CONT]	--	--	--	--	--	--	--	--	--	--	--	--	--	PF01979	Amidohydrolase family	--	--	GO:0016787	hydrolase activity	--	--	--	--
Cluster-1894.816	747	1024074472	KZV67468.1	235	4.2e-17	glycoside hydrolase family 47 protein [Peniophora sp. CONT]	--	--	--	--	--	K01230	MAN1	mannosyl-oligosaccharide alpha-1,2-mannosidase	http://www.genome.jp/dbget-bin/www_bget?ko:K01230	Q93Y37	147	1.9e-08	Mannosyl-oligosaccharide 1,2-alpha-mannosidase MNS3 OS=Arabidopsis thaliana OX=3702 GN=MNS3 PE=1 SV=1	PF01532	Glycosyl hydrolase family 47	GO:0005975	carbohydrate metabolic process	GO:0005509//GO:0004571	calcium ion binding//mannosyl-oligosaccharide 1,2-alpha-mannosidase activity	GO:0016020	membrane	--	--
Cluster-1894.3078	3626	1024075744	KZV68717.1	2435	1.6e-271	tannase and feruloyl esterase [Peniophora sp. CONT]	--	--	--	--	--	K00354	E1.6.99.1	NADPH2 dehydrogenase	http://www.genome.jp/dbget-bin/www_bget?ko:K00354	W6Q9S9	943	4.5e-100	Chanoclavine-I aldehyde reductase fgaOx3 OS=Penicillium roqueforti (strain FM164) OX=1365484 GN=fgaOx3 PE=1 SV=1	PF00724	NADH:flavin oxidoreductase / NADH oxidase family	GO:0055114	oxidation-reduction process	GO:0010181//GO:0016491	FMN binding//oxidoreductase activity	--	--	KOG0134	NADH:flavin oxidoreductase/12-oxophytodienoate reductase
Cluster-1022.1	1741	1024066575	KZV59923.1	1223	2.7e-131	hypothetical protein PENSPDRAFT_760252 [Peniophora sp. CONT]	--	--	--	--	--	--	--	--	--	--	--	--	--	--	--	--	--	--	--	--	--	--	--
Cluster-1894.7355	8067	1024082511	KZV75403.1	3540	0	glycoside hydrolase family 47 protein [Peniophora sp. CONT]	--	--	--	--	--	K10084	EDEM1	ER degradation enhancer, mannosidase alpha-like 1	http://www.genome.jp/dbget-bin/www_bget?ko:K10084	O94726	1047	8.7e-112	ER degradation-enhancing alpha-mannosidase-like protein 1 OS=Schizosaccharomyces pombe (strain 972 / ATCC 24843) OX=284812 GN=mnl1 PE=3 SV=2	PF12937//PF08031//PF01532//PF01565//PF18608//PF06729	F-box-like//Berberine and berberine like//Glycosyl hydrolase family 47//FAD binding domain//XIAP-associated factor 1 C-terminal domain//Kinetochore component, CENP-R	GO:0006355//GO:0006915//GO:0055114//GO:0005975//GO:0034080	regulation of transcription, DNA-templated//apoptotic process//oxidation-reduction process//carbohydrate metabolic process//CENP-A containing nucleosome assembly	GO:0004571//GO:0005515//GO:0005509//GO:0016491//GO:0050660	mannosyl-oligosaccharide 1,2-alpha-mannosidase activity//protein binding//calcium ion binding//oxidoreductase activity//flavin adenine dinucleotide binding	GO:0016020	membrane	KOG2429	Glycosyl hydrolase, family 47
Cluster-570.0	490	1024079147	KZV72072.1	718	2.7e-73	carbohydrate esterase family 3 protein [Peniophora sp. CONT]	--	--	--	--	--	--	--	--	--	--	--	--	--	PF00657	GDSL-like Lipase/Acylhydrolase	--	--	GO:0016788	hydrolase activity, acting on ester bonds	--	--	--	--
Cluster-1894.8020	2119	1024084880	KZV77759.1	2001	2e-221	carbohydrate-binding module family 1 protein [Peniophora sp. CONT]	--	--	--	--	--	K01181	E3.2.1.8, xynA	endo-1,4-beta-xylanase	http://www.genome.jp/dbget-bin/www_bget?ko:K01181	Q5ZNB1	335	8.4e-30	Endo-1,4-beta-xylanase D OS=Talaromyces funiculosus OX=28572 GN=xynD PE=1 SV=1	PF00331//PF00734	Glycosyl hydrolase family 10//Fungal cellulose binding domain	GO:0005975	carbohydrate metabolic process	GO:0004553//GO:0030248	hydrolase activity, hydrolyzing O-glycosyl compounds//cellulose binding	GO:0005576	extracellular region	--	--
Cluster-1894.7906	2401	1024083091	KZV75979.1	1775	3.6e-195	ATP-NAD kinase, partial [Peniophora sp. CONT]	--	--	--	--	--	K19386	POS5	NADH kinase	http://www.genome.jp/dbget-bin/www_bget?ko:K19386	Q00017	659	2.5e-67	Rhamnogalacturonan acetylesterase OS=Aspergillus aculeatus OX=5053 GN=rha1 PE=1 SV=1	PF00781//PF01513	Diacylglycerol kinase catalytic domain//ATP-NAD kinase	GO:0046497//GO:0006769//GO:0006741	nicotinate nucleotide metabolic process//nicotinamide metabolic process//NADP biosynthetic process	GO:0003951//GO:0016301	NAD+ kinase activity//kinase activity	--	--	KOG2178	Predicted sugar kinase
Cluster-1894.1612	2335	1024074214	KZV67215.1	2410	8.2e-269	glycoside hydrolase family 20 protein [Peniophora sp. CONT]	--	--	--	--	--	K12373	HEXA_B	hexosaminidase	http://www.genome.jp/dbget-bin/www_bget?ko:K12373	Q9SYK0	748	1.2e-77	Beta-hexosaminidase 2 OS=Arabidopsis thaliana OX=3702 GN=HEXO2 PE=1 SV=1	PF04545//PF00728	Sigma-70, region 4//Glycosyl hydrolase family 20, catalytic domain	GO:0005975//GO:0006352//GO:0006355	carbohydrate metabolic process//DNA-templated transcription, initiation//regulation of transcription, DNA-templated	GO:0003700//GO:0004553	DNA-binding transcription factor activity//hydrolase activity, hydrolyzing O-glycosyl compounds	GO:0005667	transcription regulator complex	KOG2499	Beta-N-acetylhexosaminidase
Cluster-1894.138	1891	1024074222	KZV67223.1	1237	6.9e-133	glycoside hydrolase family 20 protein [Peniophora sp. CONT]	--	--	--	--	--	K12373	HEXA_B	hexosaminidase	http://www.genome.jp/dbget-bin/www_bget?ko:K12373	Q9SYK0	423	4.7e-40	Beta-hexosaminidase 2 OS=Arabidopsis thaliana OX=3702 GN=HEXO2 PE=1 SV=1	PF00728//PF01403	Glycosyl hydrolase family 20, catalytic domain//Sema domain	GO:0005975	carbohydrate metabolic process	GO:0004553//GO:0005515	hydrolase activity, hydrolyzing O-glycosyl compounds//protein binding	--	--	KOG2499	Beta-N-acetylhexosaminidase
Cluster-1894.134	1674	1024079230	KZV72154.1	1572	8.7e-172	carbohydrate esterase family 8 protein [Peniophora sp. CONT]	--	--	--	--	--	K01051	E3.1.1.11	pectinesterase	http://www.genome.jp/dbget-bin/www_bget?ko:K01051	Q12535	522	1.4e-51	Pectinesterase OS=Aspergillus aculeatus OX=5053 GN=pme1 PE=2 SV=1	PF01095	Pectinesterase	GO:0005982//GO:0005985//GO:0042545	starch metabolic process//sucrose metabolic process//cell wall modification	GO:0030599	pectinesterase activity	--	--	--	--
Cluster-1894.137	1919	389740218	EIM81409.1	1773	4.9e-195	glycoside hydrolase [Stereum hirsutum FP-91666 SS1]	XM_007871051.1	XM_007871051	83	6.55e-34	Gloeophyllum trabeum ATCC 11539 glycoside hydrolase partial mRNA	K07407	E3.2.1.22B, galA, rafA	alpha-galactosidase	http://www.genome.jp/dbget-bin/www_bget?ko:K07407	A7XZT2	854	5e-90	Probable alpha-galactosidase B OS=Talaromyces emersonii OX=68825 PE=3 SV=1	PF16499	Alpha galactosidase A	GO:0005975	carbohydrate metabolic process	GO:0004553	hydrolase activity, hydrolyzing O-glycosyl compounds	--	--	KOG2366	Alpha-D-galactosidase (melibiase)
Cluster-1894.5312	2048	1024067032	KZV60321.1	2571	1.5e-287	glycoside hydrolase family 20 protein [Peniophora sp. CONT]	XM_007401778.1	XM_007401778	184	5e-90	Phanerochaete carnosa HHB-10118-sp glycoside hydrolase family 20 protein (PHACADRAFT_265478), mRNA	K12373	HEXA_B	hexosaminidase	http://www.genome.jp/dbget-bin/www_bget?ko:K12373	Q9SYK0	779	2.6e-81	Beta-hexosaminidase 2 OS=Arabidopsis thaliana OX=3702 GN=HEXO2 PE=1 SV=1	PF00728	Glycosyl hydrolase family 20, catalytic domain	GO:0005975	carbohydrate metabolic process	GO:0004553	hydrolase activity, hydrolyzing O-glycosyl compounds	--	--	KOG2499	Beta-N-acetylhexosaminidase
Cluster-1894.7256	12173	1024081540	KZV74440.1	3409	0	hypothetical protein PENSPDRAFT_205699 [Peniophora sp. CONT]	--	--	--	--	--	--	--	--	--	G2Q1N4	1007	5.7e-107	GH30 family xylanase OS=Myceliophthora thermophila (strain ATCC 42464 / BCRC 31852 / DSM 1799) OX=573729 GN=Xyn30A PE=1 SV=1	PF06888//PF00734//PF04661//PF00097//PF12937//PF00096//PF02892//PF14587//PF12678//PF02057	Putative Phosphatase//Fungal cellulose binding domain//Poxvirus I3 ssDNA-binding protein//Zinc finger, C3HC4 type (RING finger)//F-box-like//Zinc finger, C2H2 type//BED zinc finger//O-Glycosyl hydrolase family 30//RING-H2 zinc finger domain//Glycosyl hydrolase family 59	GO:0006687//GO:0006807//GO:0006683//GO:0005975	glycosphingolipid metabolic process//nitrogen compound metabolic process//galactosylceramide catabolic process//carbohydrate metabolic process	GO:0003697//GO:0004336//GO:0008270//GO:0005515//GO:0003677//GO:0016791//GO:0004553//GO:0046872//GO:0030248//GO:0003676	single-stranded DNA binding//galactosylceramidase activity//zinc ion binding//protein binding//DNA binding//phosphatase activity//hydrolase activity, hydrolyzing O-glycosyl compounds//metal ion binding//cellulose binding//nucleic acid binding	GO:0005576	extracellular region	KOG0978	E3 ubiquitin ligase involved in syntaxin degradation
Cluster-1894.2032	5642	1024080660	KZV73568.1	2429	1.2e-270	polysaccharide lyase family 4 protein [Peniophora sp. CONT]	XM_007308013.1	XM_007308013	87	1.16e-35	Stereum hirsutum FP-91666 SS1 polysaccharide lyase family 4 protein (STEHIDRAFT_171035), mRNA	K18195	RGL4, rhiE	rhamnogalacturonan endolyase	http://www.genome.jp/dbget-bin/www_bget?ko:K18195	Q5AX45	1291	3.1e-140	Rhamnogalacturonate lyase A OS=Emericella nidulans (strain FGSC A4 / ATCC 38163 / CBS 112.46 / NRRL 194 / M139) OX=227321 GN=rglA PE=2 SV=1	PF00646//PF12937//PF09284	F-box domain//F-box-like//Rhamnogalacturonan lyase B, N-terminal	GO:0005975	carbohydrate metabolic process	GO:0016837//GO:0005515//GO:0030246	carbon-oxygen lyase activity, acting on polysaccharides//protein binding//carbohydrate binding	--	--	--	--
Cluster-1894.3780	3890	1023242947	KZT38752.1	1335	6.1e-144	glycoside hydrolase family 5 protein [Sistotremastrum suecicum HHB10207 ss-3]	EU302794.1	EU302794	92	1.33e-38	Phanerochaete chrysosporium endo-1,4-beta-xylanase C precursor (xynC-1) gene, complete cds	K01181	E3.2.1.8, xynA	endo-1,4-beta-xylanase	http://www.genome.jp/dbget-bin/www_bget?ko:K01181	Q9HEZ1	1208	9e-131	Endo-1,4-beta-xylanase A OS=Phanerochaete chrysosporium OX=5306 GN=xynA PE=1 SV=1	PF04833//PF07663//PF00331//PF01701//PF00150	COBRA-like protein//Sorbitol phosphotransferase enzyme II C-terminus//Glycosyl hydrolase family 10//Photosystem I reaction centre subunit IX / PsaJ//Cellulase (glycosyl hydrolase family 5)	GO:0005975//GO:0008643//GO:0010215//GO:0015979//GO:0009401	carbohydrate metabolic process//carbohydrate transport//cellulose microfibril organization//photosynthesis//phosphoenolpyruvate-dependent sugar phosphotransferase system	GO:0008982//GO:0004553	protein-N(PI)-phosphohistidine-sugar phosphotransferase activity//hydrolase activity, hydrolyzing O-glycosyl compounds	GO:0016021//GO:0009522//GO:0031225//GO:0009357	integral component of membrane//photosystem I//anchored component of membrane//protein-N(PI)-phosphohistidine-sugar phosphotransferase complex	--	--
Cluster-1894.5337	2879	1024084794	KZV77673.1	1225	2.6e-131	glycoside hydrolase family 43 protein [Peniophora sp. CONT]	CP019375.1	CP019375	83	9.87e-34	Trametes hirsuta strain 072 chromosome 2 sequence	--	--	--	--	K0DZA0	232	1e-17	2-oxoglutarate-dependent dioxygenase htyE OS=Aspergillus rugulosus OX=41736 GN=htyE PE=1 SV=1	PF06397//PF06578//PF13580//PF03171//PF04616	Desulfoferrodoxin, N-terminal domain//YOP proteins translocation protein K (YscK)//SIS domain//2OG-Fe(II) oxygenase superfamily//Glycosyl hydrolases family 43	GO:1901135//GO:0009405//GO:0005975//GO:0055114	carbohydrate derivative metabolic process//pathogenesis//carbohydrate metabolic process//oxidation-reduction process	GO:0016491//GO:0004553//GO:0005506//GO:0097367	oxidoreductase activity//hydrolase activity, hydrolyzing O-glycosyl compounds//iron ion binding//carbohydrate derivative binding	--	--	KOG0143	Iron/ascorbate family oxidoreductases
Cluster-1894.2813	478	1024074757	KZV67748.1	436	1.3e-40	carbohydrate-binding module family 35 protein [Peniophora sp. CONT]	--	--	--	--	--	--	--	--	--	--	--	--	--	PF04616	Glycosyl hydrolases family 43	GO:0005975	carbohydrate metabolic process	GO:0004553	hydrolase activity, hydrolyzing O-glycosyl compounds	--	--	--	--
Cluster-1894.1547	2518	1024073289	KZV66310.1	1833	7.1e-202	glycoside hydrolase family 47 protein [Peniophora sp. CONT]	--	--	--	--	--	K01230	MAN1	mannosyl-oligosaccharide alpha-1,2-mannosidase	http://www.genome.jp/dbget-bin/www_bget?ko:K01230	Q93Y37	391	3.2e-36	Mannosyl-oligosaccharide 1,2-alpha-mannosidase MNS3 OS=Arabidopsis thaliana OX=3702 GN=MNS3 PE=1 SV=1	PF01532	Glycosyl hydrolase family 47	GO:0005975	carbohydrate metabolic process	GO:0004571//GO:0005509	mannosyl-oligosaccharide 1,2-alpha-mannosidase activity//calcium ion binding	GO:0016020	membrane	KOG2204	Mannosyl-oligosaccharide alpha-1,2-mannosidase and related glycosyl hydrolases
Cluster-1894.8839	2490	1024069216	KZV62364.1	941	1.9e-98	hypothetical protein PENSPDRAFT_670392 [Peniophora sp. CONT]	--	--	--	--	--	--	--	--	--	--	--	--	--	PF03073	TspO/MBR family	--	--	--	--	GO:0016021	integral component of membrane	--	--
Cluster-1894.9805	5294	1024080908	KZV73814.1	1409	2.2e-152	carbohydrate esterase family 16 protein [Peniophora sp. CONT]	--	--	--	--	--	--	--	--	--	--	--	--	--	PF12937//PF00657	F-box-like//GDSL-like Lipase/Acylhydrolase	--	--	GO:0005515//GO:0016788	protein binding//hydrolase activity, acting on ester bonds	--	--	--	--
Cluster-1894.4945	1850	1024083954	KZV76836.1	1063	1e-112	hypothetical protein PENSPDRAFT_597860 [Peniophora sp. CONT]	--	--	--	--	--	--	--	--	--	O42824	250	5.2e-20	Polygalacturonase OS=Penicillium janthinellum OX=5079 PE=3 SV=1	PF01363//PF00295	FYVE zinc finger//Glycosyl hydrolases family 28	GO:0005982//GO:0005975//GO:0005985	starch metabolic process//carbohydrate metabolic process//sucrose metabolic process	GO:0046872//GO:0004650	metal ion binding//polygalacturonase activity	--	--	--	--
Cluster-1894.6351	2968	1024083933	KZV76815.1	889	2.4e-92	Thioesterase/thiol ester dehydrase-isomerase [Peniophora sp. CONT]	--	--	--	--	--	--	--	--	--	Q9HDW5	194	2.6e-13	UPF0644 protein PB2B4.06 OS=Schizosaccharomyces pombe (strain 972 / ATCC 24843) OX=284812 GN=SPAPB2B4.06 PE=3 SV=2	--	--	--	--	--	--	--	--	KOG4781	Uncharacterized conserved protein
Cluster-1894.9794	2087	1024079262	KZV72185.1	1505	6.4e-164	glycoside hydrolase family 28 protein [Peniophora sp. CONT]	--	--	--	--	--	K01213	E3.2.1.67	galacturan 1,4-alpha-galacturonidase	http://www.genome.jp/dbget-bin/www_bget?ko:K01213	O74213	444	1.9e-42	Endopolygalacturonase I OS=Aspergillus aculeatus OX=5053 GN=pgaI PE=1 SV=1	PF00295	Glycosyl hydrolases family 28	GO:0005982//GO:0005985//GO:0005975	starch metabolic process//sucrose metabolic process//carbohydrate metabolic process	GO:0004650	polygalacturonase activity	--	--	--	--
Cluster-1894.4156	2763	1024067035	KZV60324.1	978	1.1e-102	glycoside hydrolase family 20 protein [Peniophora sp. CONT]	XM_012327635.1	XM_012327635	57	2.69e-19	Fibroporia radiculosa predicted protein partial mRNA	K12373	HEXA_B	hexosaminidase	http://www.genome.jp/dbget-bin/www_bget?ko:K12373	Q9SYK0	303	5.6e-26	Beta-hexosaminidase 2 OS=Arabidopsis thaliana OX=3702 GN=HEXO2 PE=1 SV=1	PF00728	Glycosyl hydrolase family 20, catalytic domain	GO:0005975	carbohydrate metabolic process	GO:0004553	hydrolase activity, hydrolyzing O-glycosyl compounds	--	--	KOG2499	Beta-N-acetylhexosaminidase
Cluster-1894.1255	1476	1024084460	KZV77340.1	831	6.4e-86	glycoside hydrolase family 10 protein [Peniophora sp. CONT]	--	--	--	--	--	K01181	E3.2.1.8, xynA	endo-1,4-beta-xylanase	http://www.genome.jp/dbget-bin/www_bget?ko:K01181	A0A024SIB3	166	2.3e-10	Endo-1,4-beta-xylanase 3 OS=Hypocrea jecorina (strain ATCC 56765 / BCRC 32924 / NRRL 11460 / Rut C-30) OX=1344414 GN=xyn3 PE=3 SV=1	PF00331	Glycosyl hydrolase family 10	GO:0005975	carbohydrate metabolic process	GO:0004553	hydrolase activity, hydrolyzing O-glycosyl compounds	--	--	--	--
Cluster-1894.8278	4674	1024077766	KZV70708.1	2138	5.7e-237	hypothetical protein PENSPDRAFT_685278 [Peniophora sp. CONT]	--	--	--	--	--	K07407	E3.2.1.22B, galA, rafA	alpha-galactosidase	http://www.genome.jp/dbget-bin/www_bget?ko:K07407	A1D0A3	947	2e-100	Probable alpha-galactosidase B OS=Neosartorya fischeri (strain ATCC 1020 / DSM 3700 / CBS 544.65 / FGSC A1164 / JCM 1740 / NRRL 181 / WB 181) OX=331117 GN=aglB PE=3 SV=1	PF15024//PF00734//PF16499	Glycosyltransferase family 18//Fungal cellulose binding domain//Alpha galactosidase A	GO:0005975//GO:0006487	carbohydrate metabolic process//protein N-linked glycosylation	GO:0030144//GO:0030248//GO:0004553	alpha-1,6-mannosylglycoprotein 6-beta-N-acetylglucosaminyltransferase activity//cellulose binding//hydrolase activity, hydrolyzing O-glycosyl compounds	GO:0005576	extracellular region	KOG2366	Alpha-D-galactosidase (melibiase)
Cluster-1894.5611	4135	1024067644	KZV60881.1	4477	0	glycoside hydrolase family 35 protein [Peniophora sp. CONT]	--	--	--	--	--	--	--	--	--	Q5BFC4	1224	1.3e-132	Probable beta-galactosidase A OS=Emericella nidulans (strain FGSC A4 / ATCC 38163 / CBS 112.46 / NRRL 194 / M139) OX=227321 GN=lacA PE=3 SV=2	PF04909//PF02449//PF08500	Amidohydrolase//Beta-galactosidase//Tombusvirus p33	GO:0006012//GO:0006687//GO:0006144//GO:0005975//GO:0006027//GO:0046486	galactose metabolic process//glycosphingolipid metabolic process//purine nucleobase metabolic process//carbohydrate metabolic process//glycosaminoglycan catabolic process//glycerolipid metabolic process	GO:0004565//GO:0016787//GO:0003968	beta-galactosidase activity//hydrolase activity//RNA-directed 5'-3' RNA polymerase activity	GO:0031379//GO:0009341	RNA-directed RNA polymerase complex//beta-galactosidase complex	KOG0496	Beta-galactosidase
Cluster-1894.7143	4112	1024069573	KZV62706.1	3991	0	carbohydrate esterase family 9 protein, partial [Peniophora sp. CONT]	XM_007397023.1	XM_007397023	45	1.88e-12	Phanerochaete carnosa HHB-10118-sp hypothetical protein (PHACADRAFT_258201), mRNA	--	--	--	--	--	--	--	--	PF01979	Amidohydrolase family	--	--	GO:0016787	hydrolase activity	--	--	--	--
Cluster-1894.1822	556	1024083950	KZV76832.1	833	1.4e-86	glycoside hydrolase family 28 protein [Peniophora sp. CONT]	--	--	--	--	--	--	--	--	--	Q9Y833	359	3.6e-33	Polygalacturonase 2 OS=Penicillium olsonii OX=99116 GN=PG2 PE=3 SV=1	PF00295	Glycosyl hydrolases family 28	GO:0005982//GO:0005985//GO:0005975	starch metabolic process//sucrose metabolic process//carbohydrate metabolic process	GO:0004650	polygalacturonase activity	--	--	--	--
Cluster-1894.8255	3177	1024078489	KZV71422.1	1202	1.3e-128	galactose oxidase [Peniophora sp. CONT]	XM_018304843.1	XM_018304843	62	5.15e-22	Colletotrichum higginsianum IMI 349063 ATP synthase subunit D mRNA	--	--	--	--	Q6CFH9	475	7.3e-46	ATP synthase subunit d, mitochondrial OS=Yarrowia lipolytica (strain CLIB 122 / E 150) OX=284591 GN=ATP7 PE=1 SV=1	PF01344//PF15854//PF02898//PF09184//PF15745//PF00816//PF11716//PF07646//PF05764	Kelch motif//G-protein coupled receptor ligand 15//Nitric oxide synthase, oxygenase domain//PPP4R2//AP-1 complex-associated regulatory protein//H-NS histone family//Mycothiol maleylpyruvate isomerase N-terminal domain//Kelch motif//YL1 nuclear protein	GO:0048203//GO:0006338//GO:0055114//GO:0006809//GO:0043486//GO:2000146//GO:0034315//GO:0006355//GO:1900025//GO:0007165	vesicle targeting, trans-Golgi to endosome//chromatin remodeling//oxidation-reduction process//nitric oxide biosynthetic process//histone exchange//negative regulation of cell motility//regulation of Arp2/3 complex-mediated actin nucleation//regulation of transcription, DNA-templated//negative regulation of substrate adhesion-dependent cell spreading//signal transduction	GO:0019888//GO:0003677//GO:0046872//GO:0001664//GO:0005515//GO:0035650//GO:0004517	protein phosphatase regulator activity//DNA binding//metal ion binding//G protein-coupled receptor binding//protein binding//AP-1 adaptor complex binding//nitric-oxide synthase activity	GO:0005634//GO:0030289	nucleus//protein phosphatase 4 complex	KOG1230	Protein containing repeated kelch motifs
Cluster-1894.6183	4944	1024075025	KZV68010.1	2792	0	glycoside hydrolase family 35 protein [Peniophora sp. CONT]	--	--	--	--	--	--	--	--	--	B6GW04	964	2.3e-102	Probable beta-galactosidase B OS=Penicillium rubens (strain ATCC 28089 / DSM 1075 / NRRL 1951 / Wisconsin 54-1255) OX=500485 GN=lacB PE=3 SV=2	PF00150//PF00651	Cellulase (glycosyl hydrolase family 5)//BTB/POZ domain	GO:0005975	carbohydrate metabolic process	GO:0004553//GO:0005515	hydrolase activity, hydrolyzing O-glycosyl compounds//protein binding	--	--	KOG0496	Beta-galactosidase
Cluster-1894.6182	2387	1024084589	KZV77468.1	942	1.4e-98	carbohydrate esterase family 16 protein [Peniophora sp. CONT]	XM_016414054.1	XM_016414054	35	3.94e-07	Rhodotorula toruloides NP11 wos2 protein partial mRNA	--	--	--	--	Q11118	231	1.1e-17	Protein wos2 OS=Schizosaccharomyces pombe (strain 972 / ATCC 24843) OX=284812 GN=wos2 PE=2 SV=1	PF00657//PF00488	GDSL-like Lipase/Acylhydrolase//MutS domain V	GO:0006298	mismatch repair	GO:0016788//GO:0005524//GO:0030983	hydrolase activity, acting on ester bonds//ATP binding//mismatched DNA binding	--	--	KOG3158	HSP90 co-chaperone p23
Cluster-1894.2645	1316	691796837	CDO68615.1	1039	4.4e-110	Glycoside Hydrolase Family 28 protein [Trametes cinnabarina]	XM_003646761.1	XM_003646761	36	5.97e-08	Eremothecium cymbalariae DBVPG#7215 hypothetical protein partial mRNA	--	--	--	--	Q9Y833	508	4.5e-50	Polygalacturonase 2 OS=Penicillium olsonii OX=99116 GN=PG2 PE=3 SV=1	PF00295	Glycosyl hydrolases family 28	GO:0005985//GO:0005975//GO:0005982	sucrose metabolic process//carbohydrate metabolic process//starch metabolic process	GO:0004650	polygalacturonase activity	--	--	--	--
Cluster-1894.2186	1841	1024079229	KZV72153.1	1128	2.9e-120	carbohydrate esterase family 8 protein [Peniophora sp. CONT]	--	--	--	--	--	K01051	E3.1.1.11	pectinesterase	http://www.genome.jp/dbget-bin/www_bget?ko:K01051	Q12535	451	2.6e-43	Pectinesterase OS=Aspergillus aculeatus OX=5053 GN=pme1 PE=2 SV=1	PF01095	Pectinesterase	GO:0042545//GO:0005985//GO:0005982	cell wall modification//sucrose metabolic process//starch metabolic process	GO:0030599	pectinesterase activity	--	--	--	--
Cluster-1894.5981	2473	1024073292	KZV66313.1	2951	0	glycoside hydrolase family 47 protein [Peniophora sp. CONT]	--	--	--	--	--	K01230	MAN1	mannosyl-oligosaccharide alpha-1,2-mannosidase	http://www.genome.jp/dbget-bin/www_bget?ko:K01230	Q93Y37	512	2.9e-50	Mannosyl-oligosaccharide 1,2-alpha-mannosidase MNS3 OS=Arabidopsis thaliana OX=3702 GN=MNS3 PE=1 SV=1	PF01532	Glycosyl hydrolase family 47	GO:0005975	carbohydrate metabolic process	GO:0005509//GO:0004571	calcium ion binding//mannosyl-oligosaccharide 1,2-alpha-mannosidase activity	GO:0016020	membrane	KOG2204	Mannosyl-oligosaccharide alpha-1,2-mannosidase and related glycosyl hydrolases
Cluster-1894.8110	2268	1024077391	KZV70338.1	1486	1.1e-161	carbohydrate esterase family 4 protein [Peniophora sp. CONT]	XM_007359938.1	XM_007359938	195	4.26e-96	Dichomitus squalens LYAD-421 SS1 hypothetical protein (DICSQDRAFT_176274), mRNA	--	--	--	--	P50325	398	4.4e-37	Chitin deacetylase OS=Amylomyces rouxii OX=29923 PE=1 SV=1	PF08654//PF02690	DASH complex subunit Dad2//Na+/Pi-cotransporter	GO:0044341//GO:0006812//GO:0000278//GO:0006817	sodium-dependent phosphate transport//cation transport//mitotic cell cycle//phosphate ion transport	GO:0005436	sodium:phosphate symporter activity	GO:0072686//GO:0016020//GO:0042729	mitotic spindle//membrane//DASH complex	--	--
Cluster-1894.7650	1993	1024078816	KZV71745.1	1491	2.6e-162	galactose oxidase [Peniophora sp. CONT]	--	--	--	--	--	--	--	--	--	Q9CQ33	217	3.8e-16	Leucine-zipper-like transcriptional regulator 1 OS=Mus musculus OX=10090 GN=Lztr1 PE=1 SV=2	PF01344//PF07646//PF02153	Kelch motif//Kelch motif//Prephenate dehydrogenase	GO:0055114//GO:0009094//GO:0000162//GO:0006571	oxidation-reduction process//L-phenylalanine biosynthetic process//tryptophan biosynthetic process//tyrosine biosynthetic process	GO:0005515//GO:0008977//GO:0004665	protein binding//prephenate dehydrogenase (NAD+) activity//prephenate dehydrogenase (NADP+) activity	--	--	KOG0379	Kelch repeat-containing proteins
Cluster-1894.418	1533	1024072671	KZV65706.1	1547	6.3e-169	glycoside hydrolase family 28 protein [Peniophora sp. CONT]	--	--	--	--	--	K01213	E3.2.1.67	galacturan 1,4-alpha-galacturonidase	http://www.genome.jp/dbget-bin/www_bget?ko:K01213	Q8NK99	545	2.7e-54	Probable endopolygalacturonase A OS=Aspergillus kawachii (strain NBRC 4308) OX=1033177 GN=pgaA PE=3 SV=1	PF00295	Glycosyl hydrolases family 28	GO:0005985//GO:0005975//GO:0005982	sucrose metabolic process//carbohydrate metabolic process//starch metabolic process	GO:0004650	polygalacturonase activity	--	--	--	--
Cluster-1894.1889	966	1024076525	KZV69485.1	1115	4.9e-119	carbohydrate esterase family 16 protein [Peniophora sp. CONT]	--	--	--	--	--	--	--	--	--	G2QJ27	303	2e-26	Acetylesterase OS=Myceliophthora thermophila (strain ATCC 42464 / BCRC 31852 / DSM 1799) OX=573729 GN=aes1 PE=3 SV=1	PF00657	GDSL-like Lipase/Acylhydrolase	--	--	GO:0016788	hydrolase activity, acting on ester bonds	--	--	--	--
Cluster-2508.0	374	1024076848	KZV69803.1	419	9.7e-39	glycoside hydrolase family 28 protein [Peniophora sp. CONT]	--	--	--	--	--	--	--	--	--	P47180	165	7.6e-11	Polygalacturonase OS=Saccharomyces cerevisiae (strain ATCC 204508 / S288c) OX=559292 GN=PGU1 PE=1 SV=1	PF00295	Glycosyl hydrolases family 28	GO:0005982//GO:0005985//GO:0005975	starch metabolic process//sucrose metabolic process//carbohydrate metabolic process	GO:0004650	polygalacturonase activity	--	--	--	--
Cluster-1894.620	1716	1024075029	KZV68014.1	949	1.6e-99	carbohydrate esterase family 16 protein [Peniophora sp. CONT]	--	--	--	--	--	--	--	--	--	G2QJ27	295	2.9e-25	Acetylesterase OS=Myceliophthora thermophila (strain ATCC 42464 / BCRC 31852 / DSM 1799) OX=573729 GN=aes1 PE=3 SV=1	PF00657	GDSL-like Lipase/Acylhydrolase	--	--	GO:0016788	hydrolase activity, acting on ester bonds	--	--	--	--
Cluster-1894.5228	1619	1024080711	KZV73619.1	1476	1.1e-160	carbohydrate esterase family 8 protein [Peniophora sp. CONT]	--	--	--	--	--	K01051	E3.1.1.11	pectinesterase	http://www.genome.jp/dbget-bin/www_bget?ko:K01051	Q12535	576	7.2e-58	Pectinesterase OS=Aspergillus aculeatus OX=5053 GN=pme1 PE=2 SV=1	PF01095	Pectinesterase	GO:0042545//GO:0005985//GO:0005982	cell wall modification//sucrose metabolic process//starch metabolic process	GO:0030599	pectinesterase activity	--	--	--	--
Cluster-1894.5223	2415	1024079192	KZV72116.1	698	2.8e-70	carbohydrate esterase family 4 protein [Peniophora sp. CONT]	--	--	--	--	--	--	--	--	--	P82476	343	1.1e-30	Chitin deacetylase OS=Cryptococcus neoformans var. grubii serotype A (strain H99 / ATCC 208821 / CBS 10515 / FGSC 9487) OX=235443 GN=CNAG_01239 PE=1 SV=3	PF01522//PF03742//PF06954	Polysaccharide deacetylase//PetN//Resistin	GO:0007165//GO:0006118//GO:0006807//GO:0017004//GO:0005975	signal transduction//obsolete electron transport//nitrogen compound metabolic process//cytochrome complex assembly//carbohydrate metabolic process	GO:0005179//GO:0045158//GO:0016810	hormone activity//electron transporter, transferring electrons within cytochrome b6/f complex of photosystem II activity//hydrolase activity, acting on carbon-nitrogen (but not peptide) bonds	GO:0005576//GO:0009512	extracellular region//cytochrome b6f complex	--	--
Cluster-1894.8153	3927	1024076971	KZV69924.1	1725	3.7e-189	glycoside hydrolase family 28 protein [Peniophora sp. CONT]	--	--	--	--	--	K18580	RHGA	rhamnogalacturonan hydrolase	http://www.genome.jp/dbget-bin/www_bget?ko:K18580	B8NKB9	477	5.3e-46	Probable rhamnogalacturonase E OS=Aspergillus flavus (strain ATCC 200026 / FGSC A1120 / NRRL 3357 / JCM 12722 / SRRC 167) OX=332952 GN=rhgE PE=3 SV=2	PF01494//PF01266//PF00295//PF07992//PF04851	FAD binding domain//FAD dependent oxidoreductase//Glycosyl hydrolases family 28//Pyridine nucleotide-disulphide oxidoreductase//Type III restriction enzyme, res subunit	GO:0005982//GO:0005975//GO:0005985//GO:0055114	starch metabolic process//carbohydrate metabolic process//sucrose metabolic process//oxidation-reduction process	GO:0004650//GO:0016491//GO:0071949//GO:0016787//GO:0005524//GO:0003677	polygalacturonase activity//oxidoreductase activity//FAD binding//hydrolase activity//ATP binding//DNA binding	--	--	--	--
Cluster-1894.1432	4447	1024084470	KZV77350.1	1880	4.5e-207	hypothetical protein PENSPDRAFT_747083 [Peniophora sp. CONT]	--	--	--	--	--	--	--	--	--	P07986	254	4.3e-20	Exoglucanase/xylanase OS=Cellulomonas fimi OX=1708 GN=cex PE=1 SV=1	PF00331//PF08290//PF13640	Glycosyl hydrolase family 10//Hepatitis core protein, putative zinc finger//2OG-Fe(II) oxygenase superfamily	GO:0009405//GO:0055114//GO:0005975	pathogenesis//oxidation-reduction process//carbohydrate metabolic process	GO:0016491//GO:0004553//GO:0005198	oxidoreductase activity//hydrolase activity, hydrolyzing O-glycosyl compounds//structural molecule activity	--	--	--	--
Cluster-1894.1313	3524	1024079745	KZV72663.1	1844	5.3e-203	glycoside hydrolase family 28 protein [Peniophora sp. CONT]	--	--	--	--	--	--	--	--	--	Q2EQQ2	605	6.8e-61	Putative galacturan 1,4-alpha-galacturonidase A OS=Aspergillus niger OX=5061 GN=rgxA PE=2 SV=1	PF00295	Glycosyl hydrolases family 28	GO:0005975//GO:0005985//GO:0005982	carbohydrate metabolic process//sucrose metabolic process//starch metabolic process	GO:0004650	polygalacturonase activity	--	--	--	--
Cluster-1894.2779	3712	1024083341	KZV76227.1	4361	0	glycoside hydrolase family 35 protein [Peniophora sp. CONT]	--	--	--	--	--	--	--	--	--	A2QAN3	1552	1.1e-170	Beta-galactosidase A OS=Aspergillus niger (strain CBS 513.88 / FGSC A1513) OX=425011 GN=lacA PE=1 SV=1	PF04434//PF00150	SWIM zinc finger//Cellulase (glycosyl hydrolase family 5)	GO:0005975	carbohydrate metabolic process	GO:0008270//GO:0004553	zinc ion binding//hydrolase activity, hydrolyzing O-glycosyl compounds	--	--	KOG0496	Beta-galactosidase
Cluster-1894.7699	5680	1024076240	KZV69204.1	4192	0	glycoside hydrolase family 2 protein [Peniophora sp. CONT]	XM_006697578.1	XM_006697578	50	4.33e-15	Chaetomium thermophilum var. thermophilum DSM 1495 beta-mannosidase-like protein (CTHT_0073870), partial mRNA	K01192	E3.2.1.25, MANBA, manB	beta-mannosidase	http://www.genome.jp/dbget-bin/www_bget?ko:K01192	I2C092	1886	3.2e-209	Beta-mannosidase B OS=Thermothelomyces thermophilus OX=78579 GN=man9 PE=1 SV=1	PF02837//PF00703//PF09798//PF10459	Glycosyl hydrolases family 2, sugar binding domain//Glycosyl hydrolases family 2//DNA damage checkpoint protein//Peptidase S46	GO:0000077//GO:0005975	DNA damage checkpoint//carbohydrate metabolic process	GO:0004553//GO:0008239//GO:0070009	hydrolase activity, hydrolyzing O-glycosyl compounds//dipeptidyl-peptidase activity//serine-type aminopeptidase activity	--	--	KOG2230	Predicted beta-mannosidase
Cluster-2125.0	378	1024083146	KZV76033.1	202	1.4e-13	carbohydrate esterase family 16 protein [Peniophora sp. CONT]	--	--	--	--	--	--	--	--	--	--	--	--	--	--	--	--	--	--	--	--	--	--	--
Cluster-1894.3348	2281	1024073423	KZV66441.1	2290	6.6e-255	carbohydrate esterase family 9 protein [Peniophora sp. CONT]	XM_007398213.1	XM_007398213	148	5.74e-70	Phanerochaete carnosa HHB-10118-sp carbohydrate esterase family 9 protein (PHACADRAFT_260019), mRNA	K01443	nagA, AMDHD2	N-acetylglucosamine-6-phosphate deacetylase	http://www.genome.jp/dbget-bin/www_bget?ko:K01443	P34480	431	6.6e-41	N-acetylglucosamine-6-phosphate deacetylase OS=Caenorhabditis elegans OX=6239 GN=F59B2.3 PE=3 SV=1	PF01979	Amidohydrolase family	--	--	GO:0016787	hydrolase activity	--	--	KOG3892	N-acetyl-glucosamine-6-phosphate deacetylase
Cluster-1894.5904	1374	1024083655	KZV76539.1	1382	7.7e-150	carbohydrate esterase family 16 protein [Peniophora sp. CONT]	--	--	--	--	--	--	--	--	--	G2QJ27	545	2.4e-54	Acetylesterase OS=Myceliophthora thermophila (strain ATCC 42464 / BCRC 31852 / DSM 1799) OX=573729 GN=aes1 PE=3 SV=1	--	--	--	--	--	--	--	--	--	--
Cluster-1894.6668	4210	1024071469	KZV64536.1	1803	3.6e-198	carbohydrate esterase family 4 protein [Peniophora sp. CONT]	--	--	--	--	--	--	--	--	--	P50325	750	1.3e-77	Chitin deacetylase OS=Amylomyces rouxii OX=29923 PE=1 SV=1	PF01522	Polysaccharide deacetylase	GO:0005975//GO:0006807	carbohydrate metabolic process//nitrogen compound metabolic process	GO:0016810	hydrolase activity, acting on carbon-nitrogen (but not peptide) bonds	--	--	--	--
Cluster-1894.1868	1834	1024078501	KZV71434.1	1298	5.6e-140	glycoside hydrolase family 28 protein [Peniophora sp. CONT]	XM_028644031.1	XM_028644031	34	1.08e-06	Alternaria arborescens Polygalacturonase (AA0111_g10298), partial mRNA	K01213	E3.2.1.67	galacturan 1,4-alpha-galacturonidase	http://www.genome.jp/dbget-bin/www_bget?ko:K01213	Q8NK99	393	1.4e-36	Probable endopolygalacturonase A OS=Aspergillus kawachii (strain NBRC 4308) OX=1033177 GN=pgaA PE=3 SV=1	PF04537//PF00295	Herpesvirus UL55 protein//Glycosyl hydrolases family 28	GO:0005975//GO:0005985//GO:0005982//GO:0019058	carbohydrate metabolic process//sucrose metabolic process//starch metabolic process//viral life cycle	GO:0004650	polygalacturonase activity	--	--	--	--
Cluster-1894.1674	1194	1024083082	KZV75970.1	511	6.7e-49	carbohydrate esterase family 12 protein [Peniophora sp. CONT]	--	--	--	--	--	K15530	RGAE	rhamnogalacturonan acetylesterase	http://www.genome.jp/dbget-bin/www_bget?ko:K15530	Q5BAA2	379	3.7e-35	Rhamnogalacturonan acetylesterase OS=Emericella nidulans (strain FGSC A4 / ATCC 38163 / CBS 112.46 / NRRL 194 / M139) OX=227321 GN=AN2528 PE=1 SV=1	--	--	--	--	--	--	--	--	--	--
Cluster-1894.7526	9527	1024079403	KZV72325.1	2103	1.3e-232	STE3-domain-containing protein [Peniophora sp. CONT]	XM_025697413.1	XM_025697413	51	2.02e-15	Aspergillus homomorphus CBS 101889 endo-1,4-beta-xylanase (BO97DRAFT_430007), partial mRNA	K04627	STE3	pheromone a factor receptor	http://www.genome.jp/dbget-bin/www_bget?ko:K04627	P48824	726	1.7e-74	Endo-1,4-beta-xylanase B OS=Aspergillus kawachii (strain NBRC 4308) OX=1033177 GN=xlnB PE=3 SV=2	PF00322//PF02085//PF01529//PF02076	Endothelin family//Class III cytochrome C family//DHHC palmitoyltransferase//Pheromone A receptor	GO:0019236//GO:0019229//GO:0042967//GO:0006118//GO:0007606//GO:0007186	response to pheromone//regulation of vasoconstriction//obsolete acyl-carrier-protein biosynthetic process//obsolete electron transport//sensory perception of chemical stimulus//G protein-coupled receptor signaling pathway	GO:0004932//GO:0009055//GO:0020037//GO:0016409	mating-type factor pheromone receptor activity//electron transfer activity//heme binding//palmitoyltransferase activity	GO:0005576//GO:0016021	extracellular region//integral component of membrane	--	--
Cluster-1894.5033	1158	1024076223	KZV69187.1	612	1.3e-60	Thioesterase/thiol ester dehydrase-isomerase [Peniophora sp. CONT]	XM_007772173.1	XM_007772173	55	1.44e-18	Coniophora puteana RWD-64-598 SS2 thioesterase thiol ester dehydrase-isomerase mRNA	K07107	ybgC	acyl-CoA thioester hydrolase	http://www.genome.jp/dbget-bin/www_bget?ko:K07107	Q1DPX9	130	2.7e-06	Vacuolar ATPase assembly integral membrane protein VMA21 OS=Coccidioides immitis (strain RS) OX=246410 GN=VMA21 PE=3 SV=1	PF09446	VMA21-like domain	GO:0070072	vacuolar proton-transporting V-type ATPase complex assembly	--	--	--	--	--	--
Cluster-1894.1806	1876	1024084802	KZV77681.1	1465	2.5e-159	carbohydrate esterase family 1 protein [Peniophora sp. CONT]	XM_007883283.1	XM_007883283	38	6.63e-09	Anthracocystis flocculosa PF-1 hypothetical protein partial mRNA	K01070	frmB, ESD, fghA	S-formylglutathione hydrolase	http://www.genome.jp/dbget-bin/www_bget?ko:K01070	Q9GJT2	697	7.8e-72	S-formylglutathione hydrolase OS=Sus scrofa OX=9823 GN=ESD PE=2 SV=1	PF10503//PF00069	Esterase PHB depolymerase//Protein kinase domain	GO:0006468	protein phosphorylation	GO:0004672//GO:0016787//GO:0005524	protein kinase activity//hydrolase activity//ATP binding	GO:0005576	extracellular region	KOG3101	Esterase D
Cluster-1894.8655	7213	1024069376	KZV62518.1	2559	1.3e-285	polysaccharide lyase family 4 protein [Peniophora sp. CONT]	--	--	--	--	--	K18195	RGL4, rhiE	rhamnogalacturonan endolyase	http://www.genome.jp/dbget-bin/www_bget?ko:K18195	Q8RJP2	530	7e-52	Rhamnogalacturonate lyase OS=Dickeya dadantii (strain 3937) OX=198628 GN=rhiE PE=1 SV=1	PF03526//PF01483	Colicin E1 (microcin) immunity protein//Proprotein convertase P-domain	GO:0006955//GO:0006508//GO:0030153	immune response//proteolysis//bacteriocin immunity	GO:0004252//GO:0015643	serine-type endopeptidase activity//toxic substance binding	GO:0019814	immunoglobulin complex	--	--
Cluster-1894.1221	3492	1024074316	KZV67315.1	2276	4.2e-253	carbohydrate-binding module family 42 protein [Peniophora sp. CONT]	XM_024876674.1	XM_024876674	696	0	Hyaloscypha bicolor E carbohydrate-binding module family 42 protein (K444DRAFT_554846), partial mRNA	K20844	abf1	non-reducing end alpha-L-arabinofuranosidase	http://www.genome.jp/dbget-bin/www_bget?ko:K20844	B8N7I7	2018	9.6e-225	Probable alpha-L-arabinofuranosidase B OS=Aspergillus flavus (strain ATCC 200026 / FGSC A1120 / NRRL 3357 / JCM 12722 / SRRC 167) OX=332952 GN=abfB PE=3 SV=1	PF05270//PF06839//PF09206	Alpha-L-arabinofuranosidase B (ABFB) domain//GRF zinc finger//Alpha-L-arabinofuranosidase B, catalytic	GO:0046373//GO:0031221//GO:0009117//GO:0005975	L-arabinose metabolic process//arabinan metabolic process//nucleotide metabolic process//carbohydrate metabolic process	GO:0046556//GO:0008270	alpha-L-arabinofuranosidase activity//zinc ion binding	--	--	--	--
Cluster-1894.5281	10918	1024084504	KZV77384.1	1727	6e-189	hypothetical protein PENSPDRAFT_679553 [Peniophora sp. CONT]	--	--	--	--	--	--	--	--	--	Q2PGV8	189	3.7e-12	Endo-1,4-beta-xylanase 2 OS=Aureobasidium pullulans OX=5580 GN=xynII PE=1 SV=1	PF00734//PF03368//PF00331//PF07953	Fungal cellulose binding domain//Dicer dimerisation domain//Glycosyl hydrolase family 10//Clostridium neurotoxin, N-terminal receptor binding	GO:0051252//GO:0046929//GO:0009405//GO:0005975	regulation of RNA metabolic process//negative regulation of neurotransmitter secretion//pathogenesis//carbohydrate metabolic process	GO:0016891//GO:0004553//GO:0030248	endoribonuclease activity, producing 5'-phosphomonoesters//hydrolase activity, hydrolyzing O-glycosyl compounds//cellulose binding	GO:0005576	extracellular region	--	--
Cluster-1894.7910	3186	1024079753	KZV72671.1	573	1.1e-55	glycoside hydrolase family 28 protein [Peniophora sp. CONT]	--	--	--	--	--	K01213	E3.2.1.67	galacturan 1,4-alpha-galacturonidase	http://www.genome.jp/dbget-bin/www_bget?ko:K01213	A2RAY7	200	5.7e-14	Putative galacturan 1,4-alpha-galacturonidase C OS=Aspergillus niger (strain CBS 513.88 / FGSC A1513) OX=425011 GN=rgxC PE=2 SV=1	PF00280//PF00892//PF00295//PF00858	Potato inhibitor I family//EamA-like transporter family//Glycosyl hydrolases family 28//Amiloride-sensitive sodium channel	GO:0009611//GO:0006814//GO:0005985//GO:0005975//GO:0005982	response to wounding//sodium ion transport//sucrose metabolic process//carbohydrate metabolic process//starch metabolic process	GO:0004867//GO:0005272//GO:0004650	serine-type endopeptidase inhibitor activity//sodium channel activity//polygalacturonase activity	GO:0016021//GO:0016020	integral component of membrane//membrane	--	--
Cluster-1894.9658	4862	1024070044	KZV63157.1	4195	0	carbohydrate esterase family 9 protein [Peniophora sp. CONT]	--	--	--	--	--	--	--	--	--	--	--	--	--	PF01979//PF01097	Amidohydrolase family//Arthropod defensin	GO:0006952	defense response	GO:0016787	hydrolase activity	--	--	--	--

## Sheet: Cellulose degradation enzymes
Genes	Gene Length	NR GI	NR ID	NR Score	NR Evalue	NR Description	NT GI	NT ID	NT Score	NT Evalue	NT Description	KO ID	KO Name	KO Description	Http Link	Swissprot ID	Swissprot Score	Swissprot Evalue	Swissprot Description	PFAM ID	PFAM description	Gene Ontology Biological Pathway	BP Description	Gene Ontology Molecular Function	MF Description	Gene Ontology Cellular Component	CC Description	KOG ID	KOG Description
Cluster-1894.9652	1719	1024079886	KZV72802.1	578	1.6e-56	hypothetical protein PENSPDRAFT_750619 [Peniophora sp. CONT]	--	--	--	--	--	--	--	--	--	--	--	--	--	PF00967	Barwin family	GO:0042742//GO:0050832	defense response to bacterium//defense response to fungus	--	--	--	--	--	--
Cluster-942.0	340	1024081408	KZV74309.1	252	2e-19	glycoside hydrolase family 71 protein [Peniophora sp. CONT]	--	--	--	--	--	K08254	E3.2.1.59	glucan endo-1,3-alpha-glucosidase	http://www.genome.jp/dbget-bin/www_bget?ko:K08254	--	--	--	--	PF03659	Glycosyl hydrolase family 71	--	--	GO:0016787	hydrolase activity	--	--	--	--
Cluster-1894.10013	4070	1024077009	KZV69962.1	2913	0	glycoside hydrolase family 55 protein [Peniophora sp. CONT]	XM_007385749.1	XM_007385749	90	1.7987e-37	Punctularia strigosozonata HHB-11173 SS5 exo-beta-1,3-glucanase (PUNSTDRAFT_71287), partial mRNA	--	--	--	--	P49426	1207	1.2e-130	Glucan 1,3-beta-glucosidase OS=Cochliobolus carbonum OX=5017 GN=EXG1 PE=1 SV=1	PF11612	Type II secretion system (T2SS), protein J	GO:0015628	protein secretion by the type II secretion system	--	--	GO:0015627	type II protein secretion system complex	--	--
Cluster-1894.9683	2367	1024079901	KZV72817.1	513	7.7e-49	hypothetical protein PENSPDRAFT_683388 [Peniophora sp. CONT]	--	--	--	--	--	K20628	exlX	expansin	http://www.genome.jp/dbget-bin/www_bget?ko:K20628	--	--	--	--	PF00967	Barwin family	GO:0050832//GO:0042742	defense response to fungus//defense response to bacterium	--	--	--	--	--	--
Cluster-1894.9251	4469	1024069851	KZV62971.1	2185	1.9e-242	glycoside hydrolase family 5 protein [Peniophora sp. CONT]	--	--	--	--	--	--	--	--	--	P0CO61	910	3.7e-96	Putative lipase ATG15 OS=Cryptococcus neoformans var. neoformans serotype D (strain B-3501A) OX=283643 GN=ATG15 PE=3 SV=1	PF00150//PF10717//PF01764	Cellulase (glycosyl hydrolase family 5)//Occlusion-derived virus envelope protein ODV-E18//Lipase (class 3)	GO:0006629//GO:0005975	lipid metabolic process//carbohydrate metabolic process	GO:0004553	hydrolase activity, hydrolyzing O-glycosyl compounds	GO:0019031	viral envelope	--	--
Cluster-1894.10224	3291	1024075291	KZV68271.1	1511	2e-164	carbohydrate-binding module family 1 protein [Peniophora sp. CONT]	XM_009546404.1	XM_009546404	87	6.75371e-36	Heterobasidion irregulare TC 32-1 glycoside hydrolase family 5 protein (gh5.1), partial mRNA	K01179	E3.2.1.4	endoglucanase	http://www.genome.jp/dbget-bin/www_bget?ko:K01179	A2QPC3	668	3.2e-68	Probable endo-beta-1,4-glucanase B OS=Aspergillus niger (strain CBS 513.88 / FGSC A1513) OX=425011 GN=eglB PE=3 SV=1	PF04627//PF00734//PF02793//PF00150	Mitochondrial ATP synthase epsilon chain//Fungal cellulose binding domain//Hormone receptor domain//Cellulase (glycosyl hydrolase family 5)	GO:0005975//GO:0015986//GO:0007186	carbohydrate metabolic process//ATP synthesis coupled proton transport//G protein-coupled receptor signaling pathway	GO:0030248//GO:0004930//GO:0004553//GO:0046933	cellulose binding//G protein-coupled receptor activity//hydrolase activity, hydrolyzing O-glycosyl compounds//proton-transporting ATP synthase activity, rotational mechanism	GO:0045259//GO:0005576//GO:0000275//GO:0016020	proton-transporting ATP synthase complex//extracellular region//mitochondrial proton-transporting ATP synthase complex, catalytic sector F(1)//membrane	--	--
Cluster-1894.8282	1798	1024082450	KZV75342.1	1905	2.3e-210	glycoside hydrolase family 7 protein [Peniophora sp. CONT]	XM_008041440.1	XM_008041440	333	6.50311e-173	Trametes versicolor FP-101664 SS1 cellobiohydrolaseI partial mRNA	K01225	CBH1	cellulose 1,4-beta-cellobiosidase	http://www.genome.jp/dbget-bin/www_bget?ko:K01225	P13860	1358	1.7e-148	Exoglucanase 1 OS=Phanerochaete chrysosporium OX=5306 GN=CBH1 PE=2 SV=1	PF00840	Glycosyl hydrolase family 7	GO:0005975	carbohydrate metabolic process	GO:0004553	hydrolase activity, hydrolyzing O-glycosyl compounds	--	--	--	--
Cluster-1894.6044	3667	1024075289	KZV68269.1	1673	3.7e-183	carbohydrate-binding module family 1 protein [Peniophora sp. CONT]	XM_007378152.1	XM_007378152	130	9.40607e-60	Punctularia strigosozonata HHB-11173 SS5 endoglucanase (PUNSTDRAFT_78795), mRNA	K01179	E3.2.1.4	endoglucanase	http://www.genome.jp/dbget-bin/www_bget?ko:K01179	O74706	732	1.3e-75	Endo-beta-1,4-glucanase B OS=Aspergillus niger OX=5061 GN=eglB PE=1 SV=1	PF07973//PF00150//PF00734//PF06682//PF00108	Threonyl and Alanyl tRNA synthetase second additional domain//Cellulase (glycosyl hydrolase family 5)//Fungal cellulose binding domain//SOCE-associated regulatory factor of calcium homoeostasis//Thiolase, N-terminal domain	GO:0043039//GO:2001256//GO:0005975//GO:0006418	tRNA aminoacylation//regulation of store-operated calcium entry//carbohydrate metabolic process//tRNA aminoacylation for protein translation	GO:0030248//GO:0005524//GO:0004553//GO:0016747//GO:0004812	cellulose binding//ATP binding//hydrolase activity, hydrolyzing O-glycosyl compounds//transferase activity, transferring acyl groups other than amino-acyl groups//aminoacyl-tRNA ligase activity	GO:0030176//GO:0005576	integral component of endoplasmic reticulum membrane//extracellular region	--	--
Cluster-1894.9384	3416	1024083170	KZV76057.1	4037	0	glycoside hydrolase family 3 protein [Peniophora sp. CONT]	XM_003054508.1	XM_003054508	33	7.31692e-06	Nectria haematococca mpVI 77-13-4 glycoside hydrolase family 3, mRNA	K05349	bglX	beta-glucosidase	http://www.genome.jp/dbget-bin/www_bget?ko:K05349	B0Y3M6	1735	6.2e-192	Probable beta-glucosidase I OS=Neosartorya fumigata (strain CEA10 / CBS 144.89 / FGSC A1163) OX=451804 GN=bglI PE=3 SV=1	PF00933//PF01915	Glycosyl hydrolase family 3 N terminal domain//Glycosyl hydrolase family 3 C-terminal domain	GO:0005975	carbohydrate metabolic process	GO:0004553	hydrolase activity, hydrolyzing O-glycosyl compounds	--	--	--	--
Cluster-1704.0	2553	1024077641	KZV70584.1	1463	5.8e-159	glycoside hydrolase family 71 protein [Peniophora sp. CONT]	--	--	--	--	--	K08254	E3.2.1.59	glucan endo-1,3-alpha-glucosidase	http://www.genome.jp/dbget-bin/www_bget?ko:K08254	O13716	546	3.4e-54	Glucan endo-1,3-alpha-glucosidase agn1 OS=Schizosaccharomyces pombe (strain 972 / ATCC 24843) OX=284812 GN=agn1 PE=1 SV=2	PF12603//PF03659	Protein of unknown function (DUF3770)//Glycosyl hydrolase family 71	GO:0006144	purine nucleobase metabolic process	GO:0003968//GO:0016787	RNA-directed 5'-3' RNA polymerase activity//hydrolase activity	GO:0031379	RNA-directed RNA polymerase complex	--	--
Cluster-1894.8122	11193	1024076063	KZV69030.1	3434	0	hypothetical protein PENSPDRAFT_652718 [Peniophora sp. CONT]	XM_027757170.1	XM_027757170	93	1.06764e-38	Sparassis crispa Probable glucan 1,3-beta-glucosidase (SCP_0404360), partial mRNA	--	--	--	--	A1CTI3	793	3.4e-82	Probable glucan 1,3-beta-glucosidase D OS=Aspergillus clavatus (strain ATCC 1007 / CBS 513.65 / DSM 816 / NCTC 3887 / NRRL 1) OX=344612 GN=exgD PE=3 SV=1	PF04625//PF00150//PF11593//PF05072//PF02038	DEC-1 protein, N-terminal region//Cellulase (glycosyl hydrolase family 5)//Mediator complex subunit 3 fungal//Herpesvirus UL43 protein//ATP1G1/PLM/MAT8 family	GO:0043269//GO:0006357//GO:0007304//GO:0005975	regulation of ion transport//regulation of transcription by RNA polymerase II//chorion-containing eggshell formation//carbohydrate metabolic process	GO:0005213//GO:0004553//GO:0099106//GO:0003712	structural constituent of egg chorion//hydrolase activity, hydrolyzing O-glycosyl compounds//ion channel regulator activity//transcription coregulator activity	GO:0005667//GO:0016020//GO:0005576//GO:0042600//GO:0019033//GO:0016592	transcription regulator complex//membrane//extracellular region//egg chorion//viral tegument//mediator complex	--	--
Cluster-1894.9317	7615	597910804	XP_007302701.1	3188	0	beta-glucosidase [Stereum hirsutum FP-91666 SS1]	XM_007767092.1	XM_007767092	83	2.62857e-33	Coniophora puteana RWD-64-598 SS2 glycoside hydrolase family 3 protein partial mRNA	K05349	bglX	beta-glucosidase	http://www.genome.jp/dbget-bin/www_bget?ko:K05349	A1CA51	1807	6.2e-200	Probable beta-glucosidase I OS=Aspergillus clavatus (strain ATCC 1007 / CBS 513.65 / DSM 816 / NCTC 3887 / NRRL 1) OX=344612 GN=bglI PE=3 SV=1	PF00041//PF16892//PF00730//PF00933//PF07267//PF01915	Fibronectin type III domain//Chitin biosynthesis protein CHS5 N-terminus//HhH-GPD superfamily base excision DNA repair protein//Glycosyl hydrolase family 3 N terminal domain//Nucleopolyhedrovirus capsid protein P87//Glycosyl hydrolase family 3 C-terminal domain	GO:0006284//GO:0005975	base-excision repair//carbohydrate metabolic process	GO:0004553//GO:0046983//GO:0005515	hydrolase activity, hydrolyzing O-glycosyl compounds//protein dimerization activity//protein binding	GO:0019028	viral capsid	--	--
Cluster-1894.6993	3675	1024071609	KZV64672.1	3751	0	glycoside hydrolase family 3 protein [Peniophora sp. CONT]	XM_024488311.1	XM_024488311	72	1.64583e-27	Postia placenta MAD-698-R-SB12 glycoside hydrolase family 3 protein (POSPLADRAFT_1174812), partial mRNA	K05349	bglX	beta-glucosidase	http://www.genome.jp/dbget-bin/www_bget?ko:K05349	Q0CEF3	1728	4.3e-191	Probable beta-glucosidase L OS=Aspergillus terreus (strain NIH 2624 / FGSC A1156) OX=341663 GN=bglL PE=3 SV=1	PF00933//PF01915	Glycosyl hydrolase family 3 N terminal domain//Glycosyl hydrolase family 3 C-terminal domain	GO:0005975	carbohydrate metabolic process	GO:0004553	hydrolase activity, hydrolyzing O-glycosyl compounds	--	--	--	--
Cluster-1894.6835	7065	1024071608	KZV64671.1	3392	0	glycoside hydrolase family 3 protein [Peniophora sp. CONT]	XM_007776463.1	XM_007776463	71	1.14228e-26	Coniophora puteana RWD-64-598 SS2 general APC amino acid permease mRNA	K05349	bglX	beta-glucosidase	http://www.genome.jp/dbget-bin/www_bget?ko:K05349	Q0CEF3	1430	3e-156	Probable beta-glucosidase L OS=Aspergillus terreus (strain NIH 2624 / FGSC A1156) OX=341663 GN=bglL PE=3 SV=1	PF00324//PF04037//PF00933//PF13520//PF00097//PF01915	Amino acid permease//Domain of unknown function (DUF382)//Glycosyl hydrolase family 3 N terminal domain//Amino acid permease//Zinc finger, C3HC4 type (RING finger)//Glycosyl hydrolase family 3 C-terminal domain	GO:0005975//GO:0055085	carbohydrate metabolic process//transmembrane transport	GO:0022857//GO:0046872//GO:0004553	transmembrane transporter activity//metal ion binding//hydrolase activity, hydrolyzing O-glycosyl compounds	GO:0005634//GO:0016020	nucleus//membrane	--	--
Cluster-221.0	372	1024081408	KZV74309.1	379	4.2e-34	glycoside hydrolase family 71 protein [Peniophora sp. CONT]	--	--	--	--	--	--	--	--	--	--	--	--	--	PF03659	Glycosyl hydrolase family 71	--	--	GO:0016787	hydrolase activity	--	--	--	--
Cluster-1894.4252	1973	1024072191	KZV65238.1	1035	1.9e-109	glycoside hydrolase family 16 protein [Peniophora sp. CONT]	--	--	--	--	--	--	--	--	--	Q9USW3	449	4.7e-43	Probable glycosidase C21B10.07 OS=Schizosaccharomyces pombe (strain 972 / ATCC 24843) OX=284812 GN=SPBC21B10.07 PE=3 SV=1	PF03980	Nnf1	--	--	--	--	GO:0000818	nuclear MIS12/MIND complex	--	--
Cluster-1894.6309	5366	1024072379	KZV65421.1	1852	9.5e-204	glycoside hydrolase family 6 protein [Peniophora sp. CONT]	XM_018182520.1	XM_018182520	41	4.11676e-10	Paraphaeosphaeria sporulosa 1,4-beta cellobiohydrolase partial mRNA	K19668	CBH2, cbhA	cellulose 1,4-beta-cellobiosidase	http://www.genome.jp/dbget-bin/www_bget?ko:K19668	P49075	1294	1.3e-140	Exoglucanase 3 OS=Agaricus bisporus OX=5341 GN=cel3 PE=1 SV=1	PF07933//PF00240//PF00734//PF01341	Protein of unknown function (DUF1681)//Ubiquitin family//Fungal cellulose binding domain//Glycosyl hydrolases family 6	GO:0030245//GO:0005975//GO:0006897	cellulose catabolic process//carbohydrate metabolic process//endocytosis	GO:0005515//GO:0030248//GO:0004553	protein binding//cellulose binding//hydrolase activity, hydrolyzing O-glycosyl compounds	GO:0005576//GO:0016020	extracellular region//membrane	KOG2500	Uncharacterized conserved protein
Cluster-1894.990	2069	1024071930	KZV64983.1	1072	1e-113	lytic polysaccharide monooxygenase [Peniophora sp. CONT]	--	--	--	--	--	--	--	--	--	A1DBS6	307	1.4e-26	Probable endo-beta-1,4-glucanase D OS=Neosartorya fischeri (strain ATCC 1020 / DSM 3700 / CBS 544.65 / FGSC A1164 / JCM 1740 / NRRL 181 / WB 181) OX=331117 GN=eglD PE=3 SV=1	--	--	--	--	--	--	--	--	--	--
Cluster-1894.9113	2077	1024072424	KZV65465.1	1136	3.9e-121	carbohydrate-binding module family 1 protein [Peniophora sp. CONT]	JF355559.1	JF355559	179	3.05179e-87	Uncultured fungus clone NCD1F_350_g1 cellobiohydrolase I (cbhI) gene, partial cds	K01225	CBH1	cellulose 1,4-beta-cellobiosidase	http://www.genome.jp/dbget-bin/www_bget?ko:K01225	Q9UVS9	850	1.6e-89	1,4-beta-D-glucan cellobiohydrolase A OS=Aspergillus niger OX=5061 GN=cbhA PE=2 SV=1	PF00840	Glycosyl hydrolase family 7	GO:0005975	carbohydrate metabolic process	GO:0004553	hydrolase activity, hydrolyzing O-glycosyl compounds	--	--	--	--
Cluster-1894.8408	4699	1024067147	KZV60425.1	3251	0	glycoside hydrolase family 31 protein [Peniophora sp. CONT]	XM_024827184.1	XM_024827184	57	4.59373e-19	Aspergillus novofumigatus IBT 16806 putative alpha-glucosidase (P174DRAFT_440963), mRNA	K01187	malZ	alpha-glucosidase	http://www.genome.jp/dbget-bin/www_bget?ko:K01187	A1CNK4	1855	1e-205	Probable alpha/beta-glucosidase agdC OS=Aspergillus clavatus (strain ATCC 1007 / CBS 513.65 / DSM 816 / NCTC 3887 / NRRL 1) OX=344612 GN=agdC PE=3 SV=1	PF03636//PF01055//PF08015	Glycosyl hydrolase family 65, N-terminal domain//Glycosyl hydrolases family 31//Fungal mating-type pheromone	GO:0005975//GO:0007165	carbohydrate metabolic process//signal transduction	GO:0000772//GO:0003824//GO:0004553	mating pheromone activity//catalytic activity//hydrolase activity, hydrolyzing O-glycosyl compounds	GO:0016020	membrane	KOG1065	Maltase glucoamylase and related hydrolases, glycosyl hydrolase family 31
Cluster-1894.295	2723	1024069127	KZV62279.1	1097	1.7e-116	glycoside hydrolase family 128 protein [Peniophora sp. CONT]	--	--	--	--	--	--	--	--	--	--	--	--	--	PF05983//PF04612	MED7 protein//Type II secretion system (T2SS), protein M	GO:0009306//GO:0006357	protein secretion//regulation of transcription by RNA polymerase II	GO:0003712	transcription coregulator activity	GO:0005667//GO:0016592	transcription regulator complex//mediator complex	--	--
Cluster-1894.6619	4328	1024079239	KZV72163.1	3731	0	glycoside hydrolase family 3 protein [Peniophora sp. CONT]	XM_022013396.1	XM_022013396	36	1.99663e-07	Kockovaella imperatae ligand-effect modulator 3 family (BD324DRAFT_579628), partial mRNA	K05349	bglX	beta-glucosidase	http://www.genome.jp/dbget-bin/www_bget?ko:K05349	T2KMH9	867	3.5e-91	Putative beta-xylosidase OS=Formosa agariphila (strain DSM 15362 / KCTC 12365 / LMG 23005 / KMM 3901) OX=1347342 GN=BN863_22230 PE=2 SV=1	PF00933//PF01915//PF03381	Glycosyl hydrolase family 3 N terminal domain//Glycosyl hydrolase family 3 C-terminal domain//LEM3 (ligand-effect modulator 3) family / CDC50 family	GO:0005975	carbohydrate metabolic process	GO:0004553	hydrolase activity, hydrolyzing O-glycosyl compounds	GO:0016020	membrane	--	--
Cluster-1894.3645	2176	1024071943	KZV64996.1	953	6.8e-100	lytic polysaccharide monooxygenase [Peniophora sp. CONT]	--	--	--	--	--	--	--	--	--	Q0CEU4	275	7.8e-23	Probable endo-beta-1,4-glucanase D OS=Aspergillus terreus (strain NIH 2624 / FGSC A1156) OX=341663 GN=eglD PE=3 SV=1	--	--	--	--	--	--	--	--	--	--
Cluster-1894.6435	2273	1024072142	KZV65190.1	2013	8.6e-223	glycoside hydrolase family 5 protein [Peniophora sp. CONT]	XM_003037278.1	XM_003037278	40	6.22294e-10	Schizophyllum commune H4-8 glycoside hydrolase family 5 protein, mRNA	--	--	--	--	Q96V64	901	2.1e-95	Glucan 1,3-beta-glucosidase OS=Blumeria graminis OX=34373 PE=3 SV=1	PF00150	Cellulase (glycosyl hydrolase family 5)	GO:0005975	carbohydrate metabolic process	GO:0004553	hydrolase activity, hydrolyzing O-glycosyl compounds	--	--	--	--
Cluster-1894.5046	3279	1024069279	KZV62425.1	995	1.4e-104	glycoside hydrolase family 16 protein [Peniophora sp. CONT]	--	--	--	--	--	--	--	--	--	Q9USW3	359	2.1e-32	Probable glycosidase C21B10.07 OS=Schizosaccharomyces pombe (strain 972 / ATCC 24843) OX=284812 GN=SPBC21B10.07 PE=3 SV=1	PF00722//PF01561//PF03153	Glycosyl hydrolases family 16//Hantavirus/Nairovirus glycoprotein G2//Transcription factor IIA, alpha/beta subunit	GO:0006367//GO:0030683//GO:0005975	transcription initiation from RNA polymerase II promoter//mitigation of host immune response by virus//carbohydrate metabolic process	GO:0004553	hydrolase activity, hydrolyzing O-glycosyl compounds	GO:0019012//GO:0005672	virion//transcription factor TFIIA complex	--	--
Cluster-1894.3447	2715	1024077067	KZV70019.1	1084	5.4e-115	glycoside hydrolase family 12 protein [Peniophora sp. CONT]	AB187524.1	AB187524	67	7.29439e-25	Polyporus arcularius cel3A gene for endocellulase, complete cds	K18576	XEG	xyloglucan-specific endo-beta-1,4-glucanase	http://www.genome.jp/dbget-bin/www_bget?ko:K18576	P22669	452	2.9e-43	Endoglucanase-1 OS=Aspergillus aculeatus OX=5053 PE=1 SV=1	PF00204//PF01670	DNA gyrase B//Glycosyl hydrolase family 12	GO:0005982//GO:0000272//GO:0006265//GO:0005985	starch metabolic process//polysaccharide catabolic process//DNA topological change//sucrose metabolic process	GO:0008810//GO:0005524//GO:0003918//GO:0003677	cellulase activity//ATP binding//DNA topoisomerase type II (double strand cut, ATP-hydrolyzing) activity//DNA binding	--	--	--	--
Cluster-1894.10124	2667	1024077422	KZV70368.1	1170	5.7e-125	lytic polysaccharide monooxygenase [Peniophora sp. CONT]	--	--	--	--	--	--	--	--	--	Q4WBU0	414	7.3e-39	Probable endo-beta-1,4-glucanase D OS=Neosartorya fumigata (strain ATCC MYA-4609 / Af293 / CBS 101355 / FGSC A1100) OX=330879 GN=eglD PE=3 SV=1	--	--	--	--	--	--	--	--	--	--
Cluster-1894.7295	9787	1024082541	KZV75433.1	2039	3.6e-225	carbohydrate-binding module family 1 protein, partial [Peniophora sp. CONT]	XM_007360587.1	XM_007360587	285	1.72962e-145	Dichomitus squalens LYAD-421 SS1 cellobiohydrolaseI (DICSQDRAFT_96488), mRNA	K01225	CBH1	cellulose 1,4-beta-cellobiosidase	http://www.genome.jp/dbget-bin/www_bget?ko:K01225	A1DNL0	1467	2.1e-160	Probable 1,4-beta-D-glucan cellobiohydrolase B OS=Neosartorya fischeri (strain ATCC 1020 / DSM 3700 / CBS 544.65 / FGSC A1164 / JCM 1740 / NRRL 181 / WB 181) OX=331117 GN=cbhB PE=3 SV=1	PF00840//PF02511//PF01080//PF00734//PF05381	Glycosyl hydrolase family 7//Thymidylate synthase complementing protein//Presenilin//Fungal cellulose binding domain//Tymovirus endopeptidase	GO:0005975//GO:0006231//GO:0016032//GO:0006508//GO:0006206//GO:0016485	carbohydrate metabolic process//dTMP biosynthetic process//viral process//proteolysis//pyrimidine nucleobase metabolic process//protein processing	GO:0004553//GO:0050660//GO:0004197//GO:0030248//GO:0004190//GO:0050797	hydrolase activity, hydrolyzing O-glycosyl compounds//flavin adenine dinucleotide binding//cysteine-type endopeptidase activity//cellulose binding//aspartic-type endopeptidase activity//thymidylate synthase (FAD) activity	GO:0016021//GO:0005576	integral component of membrane//extracellular region	--	--
Cluster-1894.9523	1747	1024082358	KZV75251.1	418	5.9e-38	lytic polysaccharide monooxygenase [Peniophora sp. CONT]	--	--	--	--	--	--	--	--	--	Q7Z9M7	180	6.5e-12	Endoglucanase-7 OS=Hypocrea jecorina (strain QM6a) OX=431241 GN=cel61b PE=1 SV=3	--	--	--	--	--	--	--	--	--	--
Cluster-1894.396	665	1024079880	KZV72796.1	441	4.8e-41	hypothetical protein PENSPDRAFT_683372 [Peniophora sp. CONT]	--	--	--	--	--	--	--	--	--	Q7XD66	127	3.4e-06	Putative ripening-related protein 6 OS=Oryza sativa subsp. japonica OX=39947 GN=Os10g0489301 PE=3 SV=1	PF00967//PF00578	Barwin family//AhpC/TSA family	GO:0050832//GO:0055114//GO:0042742	defense response to fungus//oxidation-reduction process//defense response to bacterium	GO:0016491//GO:0016209	oxidoreductase activity//antioxidant activity	--	--	--	--
Cluster-2079.1	333	1024077008	KZV69961.1	510	2.4e-49	glycoside hydrolase family 55 protein [Peniophora sp. CONT]	XM_026754690.1	XM_026754690	31	8.48827e-06	Aspergillus thermomutatus hypothetical protein (CDV56_101071), partial mRNA	--	--	--	--	D4B0V1	313	4.6e-28	Probable glucan endo-1,3-beta-glucosidase ARB_02077 OS=Arthroderma benhamiae (strain ATCC MYA-4681 / CBS 112371) OX=663331 GN=ARB_02077 PE=1 SV=1	--	--	--	--	--	--	--	--	--	--
Cluster-2079.0	936	1024077008	KZV69961.1	414	9.2e-38	glycoside hydrolase family 55 protein [Peniophora sp. CONT]	XM_016768707.1	XM_016768707	48	8.97276e-15	Cladophialophora bantiana CBS 173.52 hypothetical protein partial mRNA	--	--	--	--	D4B0V1	237	8.5e-19	Probable glucan endo-1,3-beta-glucosidase ARB_02077 OS=Arthroderma benhamiae (strain ATCC MYA-4681 / CBS 112371) OX=663331 GN=ARB_02077 PE=1 SV=1	--	--	--	--	--	--	--	--	--	--
Cluster-1894.2570	2101	1024084799	KZV77678.1	1250	2.4e-134	glycoside hydrolase family 5 protein [Peniophora sp. CONT]	--	--	--	--	--	K01179	E3.2.1.4	endoglucanase	http://www.genome.jp/dbget-bin/www_bget?ko:K01179	Q66NB7	941	4.4e-100	Manganese dependent endoglucanase Eg5A OS=Phanerochaete chrysosporium OX=5306 GN=Eg5A PE=1 SV=2	PF00150//PF00762//PF05151	Cellulase (glycosyl hydrolase family 5)//Ferrochelatase//Photosystem II reaction centre M protein (PsbM)	GO:0015994//GO:0005975//GO:0006783//GO:0015979//GO:0019684	chlorophyll metabolic process//carbohydrate metabolic process//heme biosynthetic process//photosynthesis//photosynthesis, light reaction	GO:0004553//GO:0004325	hydrolase activity, hydrolyzing O-glycosyl compounds//ferrochelatase activity	GO:0016021//GO:0009523	integral component of membrane//photosystem II	--	--
Cluster-1894.6290	4999	1024067827	KZV61050.1	2324	1.6e-258	glycoside hydrolase family 1 protein [Peniophora sp. CONT]	XM_007771691.1	XM_007771691	269	6.90371e-137	Coniophora puteana RWD-64-598 SS2 glycoside hydrolase family 1 protein mRNA	K01188	E3.2.1.21	beta-glucosidase	http://www.genome.jp/dbget-bin/www_bget?ko:K01188	Q25BW4	1628	2.3e-179	Beta-glucosidase 1B OS=Phanerochaete chrysosporium OX=5306 GN=BGL1B PE=1 SV=1	PF04882//PF00232	Peroxin-3//Glycosyl hydrolase family 1	GO:0005975//GO:0007031	carbohydrate metabolic process//peroxisome organization	GO:0004553	hydrolase activity, hydrolyzing O-glycosyl compounds	GO:0005779	integral component of peroxisomal membrane	--	--
Cluster-2079.2	1757	1024077008	KZV69961.1	2526	2.2e-282	glycoside hydrolase family 55 protein [Peniophora sp. CONT]	AB234181.1	AB234181	99	7.63489e-43	Phanerochaete chrysosporium lam55A mRNA for glucan 1,3-beta-glucosidase, complete cds	--	--	--	--	P49426	998	9.1e-107	Glucan 1,3-beta-glucosidase OS=Cochliobolus carbonum OX=5017 GN=EXG1 PE=1 SV=1	--	--	--	--	--	--	--	--	--	--
Cluster-1894.9060	1158	1024071944	KZV64997.1	1065	3.7e-113	lytic polysaccharide monooxygenase [Peniophora sp. CONT]	--	--	--	--	--	--	--	--	--	A1DBS6	309	4.7e-27	Probable endo-beta-1,4-glucanase D OS=Neosartorya fischeri (strain ATCC 1020 / DSM 3700 / CBS 544.65 / FGSC A1164 / JCM 1740 / NRRL 181 / WB 181) OX=331117 GN=eglD PE=3 SV=1	PF00320	GATA zinc finger	GO:0006355	regulation of transcription, DNA-templated	GO:0008270//GO:0043565	zinc ion binding//sequence-specific DNA binding	--	--	--	--
Cluster-1894.8948	4792	1024068871	KZV62035.1	4054	0	glycoside hydrolase family 31 protein [Peniophora sp. CONT]	XM_003345169.1	XM_003345169	35	7.9519e-07	Sordaria macrospora k-hell uncharacterized protein (SMAC_07893), partial mRNA	--	--	--	--	Q5AW25	1735	8.7e-192	Alpha-xylosidase OS=Emericella nidulans (strain FGSC A4 / ATCC 38163 / CBS 112.46 / NRRL 194 / M139) OX=227321 GN=agdD PE=1 SV=1	PF01055	Glycosyl hydrolases family 31	GO:0005975	carbohydrate metabolic process	GO:0004553	hydrolase activity, hydrolyzing O-glycosyl compounds	--	--	KOG1065	Maltase glucoamylase and related hydrolases, glycosyl hydrolase family 31
Cluster-1863.0	2000	1024078629	KZV71560.1	2392	8.6e-267	glycoside hydrolase family 5 protein [Peniophora sp. CONT]	--	--	--	--	--	--	--	--	--	Q5B6Q3	432	4.5e-41	Glucan endo-1,6-beta-glucosidase B OS=Emericella nidulans (strain FGSC A4 / ATCC 38163 / CBS 112.46 / NRRL 194 / M139) OX=227321 GN=exgB PE=2 SV=1	PF00150	Cellulase (glycosyl hydrolase family 5)	GO:0005975	carbohydrate metabolic process	GO:0004553	hydrolase activity, hydrolyzing O-glycosyl compounds	--	--	--	--
Cluster-1894.6707	3789	1024071356	KZV64426.1	2545	2.9e-284	glycoside hydrolase family 5 protein [Peniophora sp. CONT]	--	--	--	--	--	--	--	--	--	O74799	477	5.1e-46	Glucan 1,3-beta-glucosidase 3 OS=Schizosaccharomyces pombe (strain 972 / ATCC 24843) OX=284812 GN=exg3 PE=3 SV=1	PF00150	Cellulase (glycosyl hydrolase family 5)	GO:0005975	carbohydrate metabolic process	GO:0004553	hydrolase activity, hydrolyzing O-glycosyl compounds	--	--	--	--
Cluster-1894.7655	6492	1024071453	KZV64520.1	1542	1e-167	glycoside hydrolase family 5 protein [Peniophora sp. CONT]	--	--	--	--	--	--	--	--	--	W8QRE4	1065	5.8e-114	Beta-xylosidase OS=Phanerochaete chrysosporium OX=5306 GN=Xyl5 PE=1 SV=2	PF00150//PF01363//PF08515//PF01402	Cellulase (glycosyl hydrolase family 5)//FYVE zinc finger//Transforming growth factor beta type I GS-motif//Ribbon-helix-helix protein, copG family	GO:0006468//GO:0006355//GO:0009069//GO:0007178//GO:0016310//GO:0005975	protein phosphorylation//regulation of transcription, DNA-templated//serine family amino acid metabolic process//transmembrane receptor protein serine/threonine kinase signaling pathway//phosphorylation//carbohydrate metabolic process	GO:0004675//GO:0005524//GO:0004553//GO:0046872	transmembrane receptor protein serine/threonine kinase activity//ATP binding//hydrolase activity, hydrolyzing O-glycosyl compounds//metal ion binding	GO:0016020	membrane	--	--
Cluster-1894.6960	4176	1024082360	KZV75253.1	1266	6.6e-136	lytic polysaccharide monooxygenase [Peniophora sp. CONT]	--	--	--	--	--	--	--	--	--	G2Q9T3	324	3.1e-28	Polysaccharide monooxygenase Cel61a OS=Myceliophthora thermophila (strain ATCC 42464 / BCRC 31852 / DSM 1799) OX=573729 GN=Cel61a PE=1 SV=1	--	--	--	--	--	--	--	--	--	--
Cluster-1894.3879	3837	1024068116	KZV61321.1	3516	0	glycoside hydrolase family 55 protein [Peniophora sp. CONT]	--	--	--	--	--	--	--	--	--	P49426	1131	7.6e-122	Glucan 1,3-beta-glucosidase OS=Cochliobolus carbonum OX=5017 GN=EXG1 PE=1 SV=1	--	--	--	--	--	--	--	--	--	--
Cluster-1894.4583	4518	1024081307	KZV74209.1	2233	5.3e-248	glycoside hydrolase family 5 protein [Peniophora sp. CONT]	XM_007307610.1	XM_007307610	50	3.43986e-15	Stereum hirsutum FP-91666 SS1 exo-1-3-beta-glucanase (STEHIDRAFT_101900), partial mRNA	--	--	--	--	Q5B5X8	908	6.4e-96	Probable glucan 1,3-beta-glucosidase A OS=Emericella nidulans (strain FGSC A4 / ATCC 38163 / CBS 112.46 / NRRL 194 / M139) OX=227321 GN=exgA PE=3 SV=2	PF15171//PF12937//PF01176//PF00150//PF00646//PF00739	Neuropeptide secretory protein family, NPQ, spexin//F-box-like//Translation initiation factor 1A / IF-1//Cellulase (glycosyl hydrolase family 5)//F-box domain//Trans-activation protein X	GO:0007218//GO:0006413//GO:0006446//GO:0005975//GO:0019079	neuropeptide signaling pathway//translational initiation//regulation of translational initiation//carbohydrate metabolic process//viral genome replication	GO:0003743//GO:0005515//GO:0004553//GO:0003723//GO:0005184	translation initiation factor activity//protein binding//hydrolase activity, hydrolyzing O-glycosyl compounds//RNA binding//neuropeptide hormone activity	GO:0005840	ribosome	--	--
Cluster-1894.3320	4165	1024077612	KZV70556.1	2604	4.7e-291	glycoside hydrolase family 30 protein [Peniophora sp. CONT]	--	--	--	--	--	--	--	--	--	Q7M4T0	448	1.3e-42	Endo-1,6-beta-D-glucanase OS=Neurospora crassa (strain ATCC 24698 / 74-OR23-1A / CBS 708.71 / DSM 1257 / FGSC 987) OX=367110 GN=neg-1 PE=1 SV=2	PF02057//PF14587	Glycosyl hydrolase family 59//O-Glycosyl hydrolase family 30	GO:0006683//GO:0005975//GO:0006807//GO:0006687	galactosylceramide catabolic process//carbohydrate metabolic process//nitrogen compound metabolic process//glycosphingolipid metabolic process	GO:0004336//GO:0004553	galactosylceramidase activity//hydrolase activity, hydrolyzing O-glycosyl compounds	--	--	--	--
Cluster-1894.4873	1748	1024067486	KZV60734.1	956	2.4e-100	glycoside hydrolase family 45 protein [Peniophora sp. CONT]	--	--	--	--	--	--	--	--	--	P43317	148	3.3e-08	Endoglucanase-5 OS=Hypocrea jecorina OX=51453 GN=egl5 PE=3 SV=1	--	--	--	--	--	--	--	--	--	--
Cluster-1894.3830	1709	1024068631	KZV61807.1	2334	3.9e-260	endoplasmic reticulum protein [Peniophora sp. CONT]	--	--	--	--	--	K08288	PRKCSH	protein kinase C substrate 80K-H	http://www.genome.jp/dbget-bin/www_bget?ko:K08288	P0CT24	860	8.9e-91	Glucosidase 2 subunit beta OS=Ustilago maydis (strain 521 / FGSC 9021) OX=237631 GN=UMAG_12045 PE=3 SV=1	PF05929//PF05524//PF13851//PF03938//PF06810//PF02601	Phage capsid scaffolding protein (GPO) serine peptidase//PEP-utilising enzyme, N-terminal//Growth-arrest specific micro-tubule binding//Outer membrane protein (OmpH-like)//Phage minor structural protein GP20//Exonuclease VII, large subunit	GO:0048870//GO:0006308//GO:0009401//GO:0019069	cell motility//DNA catabolic process//phosphoenolpyruvate-dependent sugar phosphotransferase system//viral capsid assembly	GO:0008855//GO:0051082	exodeoxyribonuclease VII activity//unfolded protein binding	GO:0009318//GO:0031514	exodeoxyribonuclease VII complex//motile cilium	KOG2397	Protein kinase C substrate, 80 KD protein, heavy chain
Cluster-1894.6533	2277	1024080891	KZV73797.1	1082	7.8e-115	lytic polysaccharide monooxygenase [Peniophora sp. CONT]	XM_007366247.1	XM_007366247	56	7.95096e-19	Dichomitus squalens LYAD-421 SS1 hypothetical protein (DICSQDRAFT_181042), partial mRNA	K19356	EGLD	cellulase	http://www.genome.jp/dbget-bin/www_bget?ko:K19356	Q4WBU0	462	1.7e-44	Probable endo-beta-1,4-glucanase D OS=Neosartorya fumigata (strain ATCC MYA-4609 / Af293 / CBS 101355 / FGSC A1100) OX=330879 GN=eglD PE=3 SV=1	PF01084	Ribosomal protein S18	GO:0006412//GO:0042254	translation//ribosome biogenesis	GO:0003735	structural constituent of ribosome	GO:0005840	ribosome	--	--
Cluster-1894.1665	1860	1024071930	KZV64983.1	989	3.9e-104	lytic polysaccharide monooxygenase [Peniophora sp. CONT]	--	--	--	--	--	--	--	--	--	A1DBS6	266	7.3e-22	Probable endo-beta-1,4-glucanase D OS=Neosartorya fischeri (strain ATCC 1020 / DSM 3700 / CBS 544.65 / FGSC A1164 / JCM 1740 / NRRL 181 / WB 181) OX=331117 GN=eglD PE=3 SV=1	PF06220	U1 zinc finger	--	--	GO:0008270	zinc ion binding	--	--	--	--
Cluster-1894.983	3903	1024082450	KZV75342.1	1928	1.1e-212	glycoside hydrolase family 7 protein [Peniophora sp. CONT]	XM_008034580.1	XM_008034580	154	4.56255e-73	Trametes versicolor FP-101664 SS1 cellobiohydrolaseI partial mRNA	K01225	CBH1	cellulose 1,4-beta-cellobiosidase	http://www.genome.jp/dbget-bin/www_bget?ko:K01225	Q4WM08	1618	2.6e-178	Probable 1,4-beta-D-glucan cellobiohydrolase B OS=Neosartorya fumigata (strain ATCC MYA-4609 / Af293 / CBS 101355 / FGSC A1100) OX=330879 GN=cbhB PE=1 SV=1	PF00734//PF00840	Fungal cellulose binding domain//Glycosyl hydrolase family 7	GO:0005975	carbohydrate metabolic process	GO:0004553//GO:0030248	hydrolase activity, hydrolyzing O-glycosyl compounds//cellulose binding	GO:0005576	extracellular region	--	--
Cluster-1894.7316	4242	1024069130	KZV62282.1	1733	4.7e-190	glycoside hydrolase family 17 protein [Peniophora sp. CONT]	--	--	--	--	--	--	--	--	--	A1DEV5	458	9.1e-44	Probable glucan endo-1,3-beta-glucosidase btgC OS=Neosartorya fischeri (strain ATCC 1020 / DSM 3700 / CBS 544.65 / FGSC A1164 / JCM 1740 / NRRL 181 / WB 181) OX=331117 GN=btgC PE=3 SV=1	PF00498//PF01200//PF05361//PF03484//PF00332	FHA domain//Ribosomal protein S28e//PKC-activated protein phosphatase-1 inhibitor//tRNA synthetase B5 domain//Glycosyl hydrolases family 17	GO:0042254//GO:0006432//GO:0042325//GO:0005975//GO:0006412	ribosome biogenesis//phenylalanyl-tRNA aminoacylation//regulation of phosphorylation//carbohydrate metabolic process//translation	GO:0005515//GO:0005524//GO:0004553//GO:0003723//GO:0003735//GO:0000287	protein binding//ATP binding//hydrolase activity, hydrolyzing O-glycosyl compounds//RNA binding//structural constituent of ribosome//magnesium ion binding	GO:0005737//GO:0005840	cytoplasm//ribosome	KOG3449	60S acidic ribosomal protein P2
Cluster-1894.8070	4646	1024070208	KZV63315.1	6464	0	Oligoxyloglucan reducing end-specific cellobiohydrolase [Peniophora sp. CONT]	XM_007386733.1	XM_007386733	284	2.9417e-145	Punctularia strigosozonata HHB-11173 SS5 Oligoxyloglucan reducing end-specific cellobiohydrolase (PUNSTDRAFT_72923), partial mRNA	--	--	--	--	B0E2U2	5035	0	Vacuolar protein sorting/targeting protein 10 OS=Laccaria bicolor (strain S238N-H82 / ATCC MYA-4686) OX=486041 GN=VPS10 PE=3 SV=1	PF03526//PF02742//PF08117//PF08926	Colicin E1 (microcin) immunity protein//Iron dependent repressor, metal binding and dimerisation domain//Ptu family//Domain of unknown function (DUF1908)	GO:0016310//GO:0009405//GO:0006955//GO:0030153//GO:0006810//GO:0006468//GO:0009069	phosphorylation//pathogenesis//immune response//bacteriocin immunity//transport//protein phosphorylation//serine family amino acid metabolic process	GO:0000287//GO:0005524//GO:0046914//GO:0019855//GO:0046983//GO:0015643//GO:0004674	magnesium ion binding//ATP binding//transition metal ion binding//calcium channel inhibitor activity//protein dimerization activity//toxic substance binding//protein serine/threonine kinase activity	GO:0019814//GO:0005576	immunoglobulin complex//extracellular region	KOG3511	Sortilin and related receptors
Cluster-1894.7917	1750	1024076535	KZV69495.1	411	3.8e-37	hypothetical protein PENSPDRAFT_753355 [Peniophora sp. CONT]	--	--	--	--	--	--	--	--	--	--	--	--	--	PF04147//PF09026//PF09726//PF05764//PF00967//PF04931//PF06524//PF10486//PF04086	Nop14-like family//Centromere protein B dimerisation domain//Macoilin family//YL1 nuclear protein//Barwin family//DNA polymerase phi//NOA36 protein//Phosphoinositide 3-kinase gamma adapter protein p101 subunit//Signal recognition particle, alpha subunit, N-terminal	GO:0050832//GO:0006338//GO:0006355//GO:0023041//GO:0006886//GO:0043486//GO:0042742	defense response to fungus//chromatin remodeling//regulation of transcription, DNA-templated//neuronal signal transduction//intracellular protein transport//histone exchange//defense response to bacterium	GO:0008270//GO:0005047//GO:0003677//GO:0003682//GO:0046935//GO:0008134//GO:0005525//GO:0003924	zinc ion binding//signal recognition particle binding//DNA binding//chromatin binding//1-phosphatidylinositol-3-kinase regulator activity//transcription factor binding//GTP binding//GTPase activity	GO:0005730//GO:0005667//GO:0005634//GO:0005785//GO:0005944//GO:0000785//GO:0030867//GO:0000775//GO:0032040//GO:0005786	nucleolus//transcription regulator complex//nucleus//signal recognition particle receptor complex//phosphatidylinositol 3-kinase complex, class IB//chromatin//rough endoplasmic reticulum membrane//chromosome, centromeric region//small-subunit processome//signal recognition particle, endoplasmic reticulum targeting	--	--
Cluster-1894.3269	3830	1024080954	KZV73859.1	3112	0	glycoside hydrolase family 3 protein [Peniophora sp. CONT]	--	--	--	--	--	K05349	bglX	beta-glucosidase	http://www.genome.jp/dbget-bin/www_bget?ko:K05349	Q4WGT3	1298	3.3e-141	Probable beta-glucosidase L OS=Neosartorya fumigata (strain ATCC MYA-4609 / Af293 / CBS 101355 / FGSC A1100) OX=330879 GN=bglL PE=3 SV=1	PF01915//PF00933//PF09005	Glycosyl hydrolase family 3 C-terminal domain//Glycosyl hydrolase family 3 N terminal domain//Domain of unknown function (DUF1897)	GO:0006355//GO:0005975	regulation of transcription, DNA-templated//carbohydrate metabolic process	GO:0004553//GO:0003676	hydrolase activity, hydrolyzing O-glycosyl compounds//nucleic acid binding	--	--	--	--
Cluster-1894.9289	398	1024082450	KZV75342.1	419	1e-38	glycoside hydrolase family 7 protein [Peniophora sp. CONT]	XM_007384534.1	XM_007384534	77	2.75802e-31	Punctularia strigosozonata HHB-11173 SS5 major cellobiohydrolase (PUNSTDRAFT_135022), partial mRNA	K01225	CBH1	cellulose 1,4-beta-cellobiosidase	http://www.genome.jp/dbget-bin/www_bget?ko:K01225	Q9P8P3	302	1e-26	Exoglucanase 1 OS=Trichoderma harzianum OX=5544 GN=cbh1 PE=1 SV=1	PF00840	Glycosyl hydrolase family 7	GO:0005975	carbohydrate metabolic process	GO:0004553	hydrolase activity, hydrolyzing O-glycosyl compounds	--	--	--	--
Cluster-1894.9437	2090	1024071848	KZV64904.1	1358	7.1e-147	glycoside hydrolase family 16 protein [Peniophora sp. CONT]	--	--	--	--	--	--	--	--	--	Q9USW3	571	3.5e-57	Probable glycosidase C21B10.07 OS=Schizosaccharomyces pombe (strain 972 / ATCC 24843) OX=284812 GN=SPBC21B10.07 PE=3 SV=1	PF00722	Glycosyl hydrolases family 16	GO:0005975	carbohydrate metabolic process	GO:0004553	hydrolase activity, hydrolyzing O-glycosyl compounds	--	--	--	--
Cluster-1894.6204	1244	1024072424	KZV65465.1	1169	3.5e-125	carbohydrate-binding module family 1 protein [Peniophora sp. CONT]	XM_007307160.1	XM_007307160	180	5.03344e-88	Stereum hirsutum FP-91666 SS1 hypothetical protein (STEHIDRAFT_148616), partial mRNA	K01225	CBH1	cellulose 1,4-beta-cellobiosidase	http://www.genome.jp/dbget-bin/www_bget?ko:K01225	B0Y8K2	888	3.7e-94	Probable 1,4-beta-D-glucan cellobiohydrolase B OS=Neosartorya fumigata (strain CEA10 / CBS 144.89 / FGSC A1163) OX=451804 GN=cbhB PE=3 SV=1	PF02552//PF00840//PF00734	CO dehydrogenase beta subunit/acetyl-CoA synthase epsilon subunit//Glycosyl hydrolase family 7//Fungal cellulose binding domain	GO:0005975//GO:0019385	carbohydrate metabolic process//methanogenesis, from acetate	GO:0004553//GO:0030248	hydrolase activity, hydrolyzing O-glycosyl compounds//cellulose binding	GO:0005576	extracellular region	--	--
Cluster-1894.9456	1629	1024066208	KZV59619.1	826	2.7e-85	lytic polysaccharide monooxygenase [Peniophora sp. CONT]	--	--	--	--	--	--	--	--	--	G2Q9T3	224	4.8e-17	Polysaccharide monooxygenase Cel61a OS=Myceliophthora thermophila (strain ATCC 42464 / BCRC 31852 / DSM 1799) OX=573729 GN=Cel61a PE=1 SV=1	--	--	--	--	--	--	--	--	--	--

## Sheet: Glycoside hydrolase
Genes	Gene Length	NR GI	NR ID	NR Score	NR Evalue	NR Description	NT GI	NT ID	NT Score	NT Evalue	NT Description	KO ID	KO Name	KO Description	Http Link	Swissprot ID	Swissprot Score	Swissprot Evalue	Swissprot Description	PFAM ID	PFAM description	Gene Ontology Biological Pathway	BP Description	Gene Ontology Molecular Function	MF Description	Gene Ontology Cellular Component	CC Description	KOG ID	KOG Description
Cluster-526.0	496	1024077641	KZV70584.1	433	3.1e-40	glycoside hydrolase family 71 protein [Peniophora sp. CONT]	--	--	--	--	--	K08254	E3.2.1.59	glucan endo-1,3-alpha-glucosidase	http://www.genome.jp/dbget-bin/www_bget?ko:K08254	--	--	--	--	PF03659	Glycosyl hydrolase family 71	--	--	GO:0016787	hydrolase activity	--	--	--	--
Cluster-1894.7939	8837	1024082156	KZV75051.1	3915	0	glycoside hydrolase family 92 protein [Peniophora sp. CONT]	XM_007872809.1	XM_007872809	173	2.84e-83	Gloeophyllum trabeum ATCC 11539 manganese superoxide dismutase mRNA	--	--	--	--	D4ATR3	1142	9.2e-123	Uncharacterized secreted glycosidase ARB_07629 OS=Arthroderma benhamiae (strain ATCC MYA-4681 / CBS 112371) OX=663331 GN=ARB_07629 PE=1 SV=1	PF02777//PF00075//PF08115//PF12937//PF00081//PF17879//PF06363	Iron/manganese superoxide dismutases, C-terminal domain//RNase H//SFI toxin family//F-box-like//Iron/manganese superoxide dismutases, alpha-hairpin domain//DNA ligase C-terminal domain//Picornaviridae P3A protein	GO:0051252//GO:0006801//GO:0009405//GO:0055114	regulation of RNA metabolic process//superoxide metabolic process//pathogenesis//oxidation-reduction process	GO:0005515//GO:0046872//GO:0004784//GO:0003690//GO:0003676//GO:0004523	protein binding//metal ion binding//superoxide dismutase activity//double-stranded DNA binding//nucleic acid binding//RNA-DNA hybrid ribonuclease activity	GO:0005576//GO:0019012	extracellular region//virion	KOG0876	Manganese superoxide dismutase
Cluster-1894.7931	3293	1024069089	KZV62243.1	3632	0	glycoside hydrolase family 92 protein [Peniophora sp. CONT]	XM_007391285.1	XM_007391285	148	8.32e-70	Phanerochaete carnosa HHB-10118-sp glycoside hydrolase family 92 protein (PHACADRAFT_248819), mRNA	--	--	--	--	O86365	619	1.5e-62	Uncharacterized glycosidase Rv0584 OS=Mycobacterium tuberculosis (strain ATCC 25618 / H37Rv) OX=83332 GN=Rv0584 PE=3 SV=1	--	--	--	--	--	--	--	--	--	--
Cluster-1894.9927	2371	1024079906	KZV72822.1	1089	1.3e-115	glycoside hydrolase family 25 protein [Peniophora sp. CONT]	--	--	--	--	--	--	--	--	--	D4ANU4	584	1.3e-58	N,O-diacetylmuramidase OS=Arthroderma benhamiae (strain ATCC MYA-4681 / CBS 112371) OX=663331 GN=ARB_05911 PE=1 SV=1	PF01183	Glycosyl hydrolases family 25	GO:0016998//GO:0009253//GO:0005975	cell wall macromolecule catabolic process//peptidoglycan catabolic process//carbohydrate metabolic process	GO:0003796	lysozyme activity	--	--	--	--
Cluster-1894.5131	4087	1024076594	KZV69553.1	2435	1.8e-271	glycoside hydrolase family 31 protein [Peniophora sp. CONT]	--	--	--	--	--	K01811	xylS, yicI	alpha-D-xyloside xylohydrolase	http://www.genome.jp/dbget-bin/www_bget?ko:K01811	Q5AW25	1355	8.5e-148	Alpha-xylosidase OS=Emericella nidulans (strain FGSC A4 / ATCC 38163 / CBS 112.46 / NRRL 194 / M139) OX=227321 GN=agdD PE=1 SV=1	PF01200//PF01055//PF06112	Ribosomal protein S28e//Glycosyl hydrolases family 31//Gammaherpesvirus capsid protein	GO:0042254//GO:0006412//GO:0005975	ribosome biogenesis//translation//carbohydrate metabolic process	GO:0004553//GO:0003735	hydrolase activity, hydrolyzing O-glycosyl compounds//structural constituent of ribosome	GO:0019028//GO:0005840	viral capsid//ribosome	KOG1065	Maltase glucoamylase and related hydrolases, glycosyl hydrolase family 31
Cluster-1894.9212	2789	1024084238	KZV77118.1	2850	0	glycoside hydrolase family 16 protein [Peniophora sp. CONT]	--	--	--	--	--	--	--	--	--	P32486	933	5e-99	Beta-glucan synthesis-associated protein KRE6 OS=Saccharomyces cerevisiae (strain ATCC 204508 / S288c) OX=559292 GN=KRE6 PE=1 SV=2	PF11991//PF03935	Tryptophan dimethylallyltransferase//Beta-glucan synthesis-associated protein (SKN1)	GO:0006078//GO:0009820	(1->6)-beta-D-glucan biosynthetic process//alkaloid metabolic process	GO:0016765	transferase activity, transferring alkyl or aryl (other than methyl) groups	--	--	--	--
Cluster-1894.9822	314	1024084888	KZV77767.1	287	1.6e-23	glycoside hydrolase family 3 protein [Peniophora sp. CONT]	--	--	--	--	--	K15920	XYL4	beta-D-xylosidase 4	http://www.genome.jp/dbget-bin/www_bget?ko:K15920	B6EY09	150	3.5e-09	Probable exo-1,4-beta-xylosidase xlnD OS=Aspergillus japonicus OX=34381 GN=xlnD PE=1 SV=1	PF01199//PF09116	Ribosomal protein L34e//gp45 sliding clamp, C terminal	GO:0006412//GO:0042254//GO:0039693	translation//ribosome biogenesis//viral DNA genome replication	GO:0003735	structural constituent of ribosome	GO:0005840	ribosome	--	--
Cluster-1894.5115	6354	1024068698	KZV61870.1	2717	5.6e-304	glycoside hydrolase family 3 protein [Peniophora sp. CONT]	XM_003035034.1	XM_003035034	187	3.37e-91	Schizophyllum commune H4-8 glycoside hydrolase family 3 protein, mRNA	K05349	bglX	beta-glucosidase	http://www.genome.jp/dbget-bin/www_bget?ko:K05349	Q5BA18	1148	1.3e-123	Probable beta-glucosidase K OS=Emericella nidulans (strain FGSC A4 / ATCC 38163 / CBS 112.46 / NRRL 194 / M139) OX=227321 GN=bglK PE=2 SV=1	PF00933//PF00400//PF01758//PF01915	Glycosyl hydrolase family 3 N terminal domain//WD domain, G-beta repeat//Sodium Bile acid symporter family//Glycosyl hydrolase family 3 C-terminal domain	GO:0005975	carbohydrate metabolic process	GO:0004553//GO:0005515	hydrolase activity, hydrolyzing O-glycosyl compounds//protein binding	GO:0016020	membrane	KOG3079	Uridylate kinase/adenylate kinase
Cluster-1894.5328	6210	1024079663	KZV72582.1	2314	2.9e-257	glycoside hydrolase family 30 protein [Peniophora sp. CONT]	--	--	--	--	--	--	--	--	--	Q8J0I9	419	4.5e-39	Endo-1,6-beta-D-glucanase BGN16.3 OS=Trichoderma harzianum OX=5544 PE=1 SV=1	PF02057//PF14587//PF04879	Glycosyl hydrolase family 59//O-Glycosyl hydrolase family 30//Molybdopterin oxidoreductase Fe4S4 domain	GO:0006807//GO:0006687//GO:0006683//GO:0005975//GO:0055114	nitrogen compound metabolic process//glycosphingolipid metabolic process//galactosylceramide catabolic process//carbohydrate metabolic process//oxidation-reduction process	GO:0004336//GO:0016491//GO:0004553	galactosylceramidase activity//oxidoreductase activity//hydrolase activity, hydrolyzing O-glycosyl compounds	--	--	--	--
Cluster-1894.6917	5105	1024075074	KZV68058.1	1795	3.7e-197	glycoside hydrolase family 88 protein [Peniophora sp. CONT]	XM_008038807.1	XM_008038807	256	1.19e-129	Trametes versicolor FP-101664 SS1 TBP-domain-containing protein partial mRNA	--	--	--	--	P17871	640	8.6e-65	TATA-box-binding protein OS=Schizosaccharomyces pombe (strain 972 / ATCC 24843) OX=284812 GN=tbp1 PE=3 SV=1	PF00352//PF12090	Transcription factor TFIID (or TATA-binding protein, TBP)//Spt20 family	GO:0006352	DNA-templated transcription, initiation	GO:0003677//GO:0003712	DNA binding//transcription coregulator activity	GO:0005667//GO:0000124	transcription regulator complex//SAGA complex	KOG3302	TATA-box binding protein (TBP), component of TFIID and TFIIIB
Cluster-1894.7195	7147	1024074960	KZV67947.1	3096	0	glycoside hydrolase family 37 protein [Peniophora sp. CONT]	--	--	--	--	--	K01194	TREH, treA, treF	alpha,alpha-trehalase	http://www.genome.jp/dbget-bin/www_bget?ko:K01194	P32948	983	2e-104	Lipase 4 OS=Diutina rugosa OX=5481 GN=LIP4 PE=3 SV=1	PF01204//PF00326//PF07859//PF03776//PF02935	Trehalase//Prolyl oligopeptidase family//alpha/beta hydrolase fold//Septum formation topological specificity factor MinE//Cytochrome c oxidase subunit VIIc	GO:0005985//GO:0005991//GO:0006508//GO:0005982//GO:0051301//GO:0006123//GO:0032955	sucrose metabolic process//trehalose metabolic process//proteolysis//starch metabolic process//cell division//mitochondrial electron transport, cytochrome c to oxygen//regulation of division septum assembly	GO:0008236//GO:0004555//GO:0016787//GO:0004129	serine-type peptidase activity//alpha,alpha-trehalase activity//hydrolase activity//cytochrome-c oxidase activity	GO:0045277	respiratory chain complex IV	KOG0602	Neutral trehalase
Cluster-1894.1075	2238	1024075193	KZV68175.1	1772	7.5e-195	glycoside hydrolase family 79 protein [Peniophora sp. CONT]	--	--	--	--	--	--	--	--	--	A2QEQ6	208	4.7e-15	Beta-glucuronidase OS=Aspergillus niger (strain CBS 513.88 / FGSC A1513) OX=425011 GN=An02g11890 PE=1 SV=1	PF08740	BCS1 N terminal	GO:0034551	mitochondrial respiratory chain complex III assembly	--	--	--	--	--	--
Cluster-1894.4931	3203	1024084022	KZV76904.1	2204	8.6e-245	glycoside hydrolase family 78 protein [Peniophora sp. CONT]	--	--	--	--	--	--	--	--	--	Q6BKU8	133	3.3e-06	Coupling of ubiquitin conjugation to ER degradation protein 1 OS=Debaryomyces hansenii (strain ATCC 36239 / CBS 767 / JCM 1990 / NBRC 0083 / IGC 2968) OX=284592 GN=CUE1 PE=3 SV=1	PF01204//PF01443//PF17879//PF02845	Trehalase//Viral (Superfamily 1) RNA helicase//DNA ligase C-terminal domain//CUE domain	GO:0005991//GO:0005982//GO:0005985	trehalose metabolic process//starch metabolic process//sucrose metabolic process	GO:0005524//GO:0004555//GO:0005515//GO:0003690	ATP binding//alpha,alpha-trehalase activity//protein binding//double-stranded DNA binding	--	--	--	--
Cluster-1894.8954	6754	1024081416	KZV74317.1	4776	0	glycoside hydrolase family 115 protein [Peniophora sp. CONT]	XM_001833976.2	XM_001833976	85	1.8e-34	Coprinopsis cinerea okayama7#130 hypothetical protein (CC1G_09442), partial mRNA	--	--	--	--	--	--	--	--	PF07231	Hs1pro-1 N-terminus	GO:0006952	defense response	--	--	--	--	--	--
Cluster-1894.4289	2579	1024070554	KZV63649.1	2577	3.9e-288	glycoside hydrolase family 16 protein [Peniophora sp. CONT]	--	--	--	--	--	--	--	--	--	P87024	981	1.3e-104	Beta-glucan synthesis-associated protein SKN1 OS=Candida albicans OX=5476 GN=SKN1 PE=2 SV=1	PF03935	Beta-glucan synthesis-associated protein (SKN1)	GO:0006078	(1->6)-beta-D-glucan biosynthetic process	--	--	--	--	--	--
Cluster-1894.7166	2996	1024076208	KZV69173.1	1623	1.9e-177	glycoside hydrolase family 16 protein [Peniophora sp. CONT]	--	--	--	--	--	--	--	--	--	P32486	635	1.9e-64	Beta-glucan synthesis-associated protein KRE6 OS=Saccharomyces cerevisiae (strain ATCC 204508 / S288c) OX=559292 GN=KRE6 PE=1 SV=2	PF03935//PF10766//PF08117	Beta-glucan synthesis-associated protein (SKN1)//Multidrug efflux pump-associated protein AcrZ//Ptu family	GO:0006810//GO:0009405//GO:0006078//GO:1990961	transport//pathogenesis//(1->6)-beta-D-glucan biosynthetic process//xenobiotic detoxification by transmembrane export across the plasma membrane	GO:0019855//GO:0042910	calcium channel inhibitor activity//xenobiotic transmembrane transporter activity	GO:0005886//GO:0005576	plasma membrane//extracellular region	--	--
Cluster-1894.3085	5243	1024076281	KZV69245.1	2499	8.8e-279	glycoside hydrolase family 125 protein [Peniophora sp. CONT]	--	--	--	--	--	K09704	K09704	uncharacterized protein	http://www.genome.jp/dbget-bin/www_bget?ko:K09704	Q10449	1050	2.5e-112	Meiotically up-regulated gene 157 protein OS=Schizosaccharomyces pombe (strain 972 / ATCC 24843) OX=284812 GN=mug157 PE=1 SV=1	PF00646//PF02866//PF12937	F-box domain//lactate/malate dehydrogenase, alpha/beta C-terminal domain//F-box-like	GO:0055114	oxidation-reduction process	GO:0005515//GO:0016616	protein binding//oxidoreductase activity, acting on the CH-OH group of donors, NAD or NADP as acceptor	--	--	--	--
Cluster-1894.567	2853	1024070381	KZV63482.1	2071	2e-229	glycoside hydrolase family 71 protein [Peniophora sp. CONT]	XM_003028105.1	XM_003028105	204	5.33e-101	Schizophyllum commune H4-8 glycoside hydrolase family 71 protein, mRNA	K08254	E3.2.1.59	glucan endo-1,3-alpha-glucosidase	http://www.genome.jp/dbget-bin/www_bget?ko:K08254	O13716	546	3.8e-54	Glucan endo-1,3-alpha-glucosidase agn1 OS=Schizosaccharomyces pombe (strain 972 / ATCC 24843) OX=284812 GN=agn1 PE=1 SV=2	PF03659//PF03884	Glycosyl hydrolase family 71//DNA gyrase inhibitor YacG	--	--	GO:0008270//GO:0016787	zinc ion binding//hydrolase activity	--	--	--	--
Cluster-1894.8894	2505	1024076104	KZV69070.1	2794	0	glycoside hydrolase family 85 protein [Peniophora sp. CONT]	--	--	--	--	--	--	--	--	--	F4JZC2	409	2.6e-38	Cytosolic endo-beta-N-acetylglucosaminidase 1 OS=Arabidopsis thaliana OX=3702 GN=ENGASE1 PE=1 SV=1	PF03644//PF00416	Glycosyl hydrolase family 85//Ribosomal protein S13/S18	GO:0042254//GO:0006412	ribosome biogenesis//translation	GO:0003723//GO:0003735//GO:0033925	RNA binding//structural constituent of ribosome//mannosyl-glycoprotein endo-beta-N-acetylglucosaminidase activity	GO:0005737//GO:0005840	cytoplasm//ribosome	KOG2331	Predicted glycosylhydrolase
Cluster-1894.1383	2719	1024082987	KZV75875.1	2023	7.1e-224	glycoside hydrolase family 47 protein [Peniophora sp. CONT]	XM_024488896.1	XM_024488896	36	1.25e-07	Postia placenta MAD-698-R-SB12 glycoside hydrolase family 47 protein (POSPLADRAFT_1182148), partial mRNA	K01230	MAN1	mannosyl-oligosaccharide alpha-1,2-mannosidase	http://www.genome.jp/dbget-bin/www_bget?ko:K01230	A1CP08	635	1.8e-64	Probable mannosyl-oligosaccharide alpha-1,2-mannosidase 1B OS=Aspergillus clavatus (strain ATCC 1007 / CBS 513.65 / DSM 816 / NCTC 3887 / NRRL 1) OX=344612 GN=mns1B PE=3 SV=1	PF01532	Glycosyl hydrolase family 47	GO:0005975	carbohydrate metabolic process	GO:0005509//GO:0004571	calcium ion binding//mannosyl-oligosaccharide 1,2-alpha-mannosidase activity	GO:0016020	membrane	KOG2204	Mannosyl-oligosaccharide alpha-1,2-mannosidase and related glycosyl hydrolases
Cluster-353.0	734	1024081325	KZV74227.1	773	1.7e-79	glycoside hydrolase family 95 protein [Peniophora sp. CONT]	--	--	--	--	--	K15923	AXY8, FUC95A, afcA	alpha-L-fucosidase 2	http://www.genome.jp/dbget-bin/www_bget?ko:K15923	Q2USL3	182	1.6e-12	Probable alpha-fucosidase A OS=Aspergillus oryzae (strain ATCC 42149 / RIB 40) OX=510516 GN=afcA PE=3 SV=2	--	--	--	--	--	--	--	--	--	--
Cluster-1894.1039	1518	1024067626	KZV60864.1	1512	7.1e-165	glycoside hydrolase family 43 protein [Peniophora sp. CONT]	--	--	--	--	--	--	--	--	--	--	--	--	--	PF04616	Glycosyl hydrolases family 43	GO:0005975	carbohydrate metabolic process	GO:0004553	hydrolase activity, hydrolyzing O-glycosyl compounds	--	--	--	--
Cluster-1894.10227	2074	1024079333	KZV72256.1	1793	2.5e-197	glycoside hydrolase family 76 protein [Peniophora sp. CONT]	--	--	--	--	--	--	--	--	--	--	--	--	--	PF11837//PF10099//PF02839	Domain of unknown function (DUF3357)//Anti-sigma-K factor rskA//Carbohydrate binding domain	GO:0006012//GO:0005982//GO:0005985//GO:0005975	galactose metabolic process//starch metabolic process//sucrose metabolic process//carbohydrate metabolic process	GO:0030246//GO:0004564//GO:0004553//GO:0004575	carbohydrate binding//beta-fructofuranosidase activity//hydrolase activity, hydrolyzing O-glycosyl compounds//sucrose alpha-glucosidase activity	GO:0005576//GO:0017177//GO:0016021//GO:0005886	extracellular region//glucosidase II complex//integral component of membrane//plasma membrane	--	--
Cluster-1894.8805	11769	1024067563	KZV60805.1	2913	0	glycoside hydrolase family 38 protein [Peniophora sp. CONT]	XM_007368322.1	XM_007368322	218	3.66e-108	Dichomitus squalens LYAD-421 SS1 glycoside hydrolase family 38 protein (DICSQDRAFT_90032), mRNA	K01191	E3.2.1.24	alpha-mannosidase	http://www.genome.jp/dbget-bin/www_bget?ko:K01191	Q9UT61	1366	1.3e-148	Alpha-mannosidase OS=Schizosaccharomyces pombe (strain 972 / ATCC 24843) OX=284812 GN=ams1 PE=3 SV=1	PF07748//PF13176//PF03065//PF01074//PF09261//PF00931//PF00515//PF13174//PF13181	Glycosyl hydrolases family 38 C-terminal domain//Tetratricopeptide repeat//Glycosyl hydrolase family 57//Glycosyl hydrolases family 38 N-terminal domain//Alpha mannosidase middle domain//NB-ARC domain//Tetratricopeptide repeat//Tetratricopeptide repeat//Tetratricopeptide repeat	GO:0006013//GO:0005975	mannose metabolic process//carbohydrate metabolic process	GO:0003824//GO:0004559//GO:0043531//GO:0005515	catalytic activity//alpha-mannosidase activity//ADP binding//protein binding	--	--	KOG4342	Alpha-mannosidase
Cluster-1894.6715	2622	1024076388	KZV69350.1	3038	0	glycoside hydrolase family 16 protein [Peniophora sp. CONT]	--	--	--	--	--	--	--	--	--	O13941	938	1.2e-99	Uncharacterized beta-glucan synthesis-associated protein C23H3.11c OS=Schizosaccharomyces pombe (strain 972 / ATCC 24843) OX=284812 GN=SPAC23H3.11c PE=3 SV=1	PF03935	Beta-glucan synthesis-associated protein (SKN1)	GO:0006078	(1->6)-beta-D-glucan biosynthetic process	--	--	--	--	--	--
Cluster-1894.6971	1438	1024069591	KZV62723.1	949	1.3e-99	glycoside hydrolase family 43 protein [Peniophora sp. CONT]	XM_020272979.1	XM_020272979	53	2.32e-17	Diplodia corticola glycoside hydrolase family 43 protein (BKCO1_2300031), partial mRNA	--	--	--	--	--	--	--	--	PF04616	Glycosyl hydrolases family 43	GO:0005975	carbohydrate metabolic process	GO:0004553	hydrolase activity, hydrolyzing O-glycosyl compounds	--	--	--	--
Cluster-1894.1633	692	1024071848	KZV64904.1	758	8.8e-78	glycoside hydrolase family 16 protein [Peniophora sp. CONT]	--	--	--	--	--	--	--	--	--	Q9USW3	395	3e-37	Probable glycosidase C21B10.07 OS=Schizosaccharomyces pombe (strain 972 / ATCC 24843) OX=284812 GN=SPBC21B10.07 PE=3 SV=1	--	--	--	--	--	--	--	--	--	--
Cluster-1894.7361	3263	1024076188	KZV69153.1	1193	1.5e-127	glycoside hydrolase family 128 protein [Peniophora sp. CONT]	--	--	--	--	--	--	--	--	--	Q0TVF9	303	6.6e-26	Dol-P-Man:Man(5)GlcNAc(2)-PP-Dol alpha-1,3-mannosyltransferase OS=Phaeosphaeria nodorum (strain SN15 / ATCC MYA-4574 / FGSC 10173) OX=321614 GN=ALG3 PE=3 SV=2	PF09726//PF03910	Macoilin family//Adenovirus minor core protein PV	GO:0023041	neuronal signal transduction	GO:0003677	DNA binding	GO:0030867//GO:0019012	rough endoplasmic reticulum membrane//virion	--	--
Cluster-1894.9215	3651	1024072673	KZV65708.1	1118	8.4e-119	glycoside hydrolase family 28 protein [Peniophora sp. CONT]	XM_008043327.1	XM_008043327	48	3.59e-14	Trametes versicolor FP-101664 SS1 endo-polygalacturonase PG1 partial mRNA	--	--	--	--	O74213	405	1.1e-37	Endopolygalacturonase I OS=Aspergillus aculeatus OX=5053 GN=pgaI PE=1 SV=1	PF00295//PF00046	Glycosyl hydrolases family 28//Homeodomain	GO:0005975//GO:0005985//GO:0005982	carbohydrate metabolic process//sucrose metabolic process//starch metabolic process	GO:0003677//GO:0004650	DNA binding//polygalacturonase activity	--	--	--	--
Cluster-1894.9194	2500	1024069179	KZV62329.1	1941	2.1e-214	glycoside hydrolase family 29 protein, partial [Peniophora sp. CONT]	--	--	--	--	--	--	--	--	--	Q8GW72	279	3.1e-23	Alpha-L-fucosidase 1 OS=Arabidopsis thaliana OX=3702 GN=FUC1 PE=1 SV=2	PF01120	Alpha-L-fucosidase	GO:0005975	carbohydrate metabolic process	GO:0004560	alpha-L-fucosidase activity	--	--	--	--
Cluster-1894.9306	3591	1024071848	KZV64904.1	1293	4.2e-139	glycoside hydrolase family 16 protein [Peniophora sp. CONT]	--	--	--	--	--	--	--	--	--	Q9USW3	597	5.9e-60	Probable glycosidase C21B10.07 OS=Schizosaccharomyces pombe (strain 972 / ATCC 24843) OX=284812 GN=SPBC21B10.07 PE=3 SV=1	PF18024//PF01073//PF02879//PF01370	Helix-turn-helix domain//3-beta hydroxysteroid dehydrogenase/isomerase family//Phosphoglucomutase/phosphomannomutase, alpha/beta/alpha domain II//NAD dependent epimerase/dehydratase family	GO:0006694//GO:0008210//GO:0008209//GO:0008207//GO:0055114//GO:0005975	steroid biosynthetic process//estrogen metabolic process//androgen metabolic process//C21-steroid hormone metabolic process//oxidation-reduction process//carbohydrate metabolic process	GO:0016616//GO:0003677//GO:0003854//GO:0003824//GO:0050662	oxidoreductase activity, acting on the CH-OH group of donors, NAD or NADP as acceptor//DNA binding//3-beta-hydroxy-delta5-steroid dehydrogenase activity//catalytic activity//obsolete coenzyme binding	--	--	KOG1502	Flavonol reductase/cinnamoyl-CoA reductase
Cluster-1894.7228	4687	1024068248	KZV61445.1	2386	1e-265	glycoside hydrolase family 13 protein [Peniophora sp. CONT]	--	--	--	--	--	K01176	AMY, amyA, malS	alpha-amylase	http://www.genome.jp/dbget-bin/www_bget?ko:K01176	P06279	1003	6.4e-107	Alpha-amylase OS=Geobacillus stearothermophilus OX=1422 GN=amyS PE=1 SV=3	PF07690//PF00083//PF02324//PF00128//PF02990	Major Facilitator Superfamily//Sugar (and other) transporter//Glycosyl hydrolase family 70//Alpha amylase, catalytic domain//Endomembrane protein 70	GO:0005975//GO:0055085//GO:0009250	carbohydrate metabolic process//transmembrane transport//glucan biosynthetic process	GO:0022857//GO:0003824//GO:0046527	transmembrane transporter activity//catalytic activity//glucosyltransferase activity	GO:0016021	integral component of membrane	KOG0254	Predicted transporter (major facilitator superfamily)
Cluster-1894.8228	5002	1024080289	KZV73201.1	1430	7.6e-155	glycoside hydrolase family 16 protein [Peniophora sp. CONT]	--	--	--	--	--	--	--	--	--	Q9USW3	622	1e-62	Probable glycosidase C21B10.07 OS=Schizosaccharomyces pombe (strain 972 / ATCC 24843) OX=284812 GN=SPBC21B10.07 PE=3 SV=1	PF11716//PF15189//PF08092	Mycothiol maleylpyruvate isomerase N-terminal domain//Meiosis-specific coiled-coil domain-containing protein MEIOC//Magi peptide toxin family	GO:0006810//GO:0051321	transport//meiotic cell cycle	GO:0019871//GO:0046872	sodium channel inhibitor activity//metal ion binding	GO:0005576	extracellular region	--	--
Cluster-1894.6758	4617	1024069881	KZV63000.1	2617	1.6e-292	glycoside hydrolase family 79 protein [Peniophora sp. CONT]	--	--	--	--	--	--	--	--	--	Q7SFB0	184	5.9e-12	Beta-glucuronidase OS=Neurospora crassa (strain ATCC 24698 / 74-OR23-1A / CBS 708.71 / DSM 1257 / FGSC 987) OX=367110 GN=NCU00937 PE=1 SV=1	PF06221	Putative zinc finger motif, C2HC5-type	GO:0006355	regulation of transcription, DNA-templated	GO:0008270	zinc ion binding	GO:0005634	nucleus	--	--
Cluster-1894.5842	2218	1024077232	KZV70181.1	524	3.8e-50	glycoside hydrolase family 71 protein [Peniophora sp. CONT]	--	--	--	--	--	K08254	E3.2.1.59	glucan endo-1,3-alpha-glucosidase	http://www.genome.jp/dbget-bin/www_bget?ko:K08254	O13716	136	1e-06	Glucan endo-1,3-alpha-glucosidase agn1 OS=Schizosaccharomyces pombe (strain 972 / ATCC 24843) OX=284812 GN=agn1 PE=1 SV=2	PF03659//PF08168	Glycosyl hydrolase family 71//NUC205 domain	--	--	GO:0016787	hydrolase activity	GO:0005634	nucleus	--	--
Cluster-1894.5665	2325	1024081598	KZV74497.1	2270	1.4e-252	glycoside hydrolase family 32 protein [Peniophora sp. CONT]	--	--	--	--	--	K01193	INV, sacA	beta-fructofuranosidase	http://www.genome.jp/dbget-bin/www_bget?ko:K01193	P00724	822	3.1e-86	Invertase 2 OS=Saccharomyces cerevisiae (strain ATCC 204508 / S288c) OX=559292 GN=SUC2 PE=1 SV=1	--	--	--	--	--	--	--	--	KOG0228	Beta-fructofuranosidase (invertase)
Cluster-1894.2316	2174	1024069279	KZV62425.1	740	3.4e-75	glycoside hydrolase family 16 protein [Peniophora sp. CONT]	--	--	--	--	--	--	--	--	--	A1DHY9	309	8.9e-27	Probable endo-1,3(4)-beta-glucanase NFIA_089530 OS=Neosartorya fischeri (strain ATCC 1020 / DSM 3700 / CBS 544.65 / FGSC A1164 / JCM 1740 / NRRL 181 / WB 181) OX=331117 GN=NFIA_089530 PE=3 SV=1	PF00722	Glycosyl hydrolases family 16	GO:0005975	carbohydrate metabolic process	GO:0004553	hydrolase activity, hydrolyzing O-glycosyl compounds	--	--	--	--
Cluster-1894.4040	3843	1024067607	KZV60846.1	2379	5.3e-265	glycoside hydrolase family 2 protein [Peniophora sp. CONT]	--	--	--	--	--	K01192	E3.2.1.25, MANBA, manB	beta-mannosidase	http://www.genome.jp/dbget-bin/www_bget?ko:K01192	Q0CI48	854	1e-89	Beta-mannosidase A OS=Aspergillus terreus (strain NIH 2624 / FGSC A1156) OX=341663 GN=mndA PE=3 SV=2	PF00703	Glycosyl hydrolases family 2	GO:0005975	carbohydrate metabolic process	GO:0004553	hydrolase activity, hydrolyzing O-glycosyl compounds	--	--	KOG2230	Predicted beta-mannosidase
Cluster-1654.0	1497	1024082020	KZV74916.1	1371	1.6e-148	glycoside hydrolase family 128 protein [Peniophora sp. CONT]	--	--	--	--	--	--	--	--	--	--	--	--	--	--	--	--	--	--	--	--	--	--	--
Cluster-1894.2764	2673	1024082137	KZV75032.1	3277	0	glycoside hydrolase family 5 protein [Peniophora sp. CONT]	XM_001837930.2	XM_001837930	79	1.53e-31	Coprinopsis cinerea okayama7#130 cytoplasmic protein (CC1G_09533), partial mRNA	--	--	--	--	P40566	584	1.4e-58	Ergosteryl-beta-glucosidase OS=Saccharomyces cerevisiae (strain ATCC 204508 / S288c) OX=559292 GN=EGH1 PE=1 SV=1	PF00150	Cellulase (glycosyl hydrolase family 5)	GO:0005975	carbohydrate metabolic process	GO:0004553	hydrolase activity, hydrolyzing O-glycosyl compounds	--	--	--	--
Cluster-1894.3683	3895	1024080066	KZV72980.1	2823	0	glycoside hydrolase family 51 protein [Peniophora sp. CONT]	CP015466.1	CP015466	38	1.39e-08	Agaricus bisporus var. bisporus H97 chromosome 10 sequence	K01209	abfA	alpha-N-arabinofuranosidase	http://www.genome.jp/dbget-bin/www_bget?ko:K01209	Q0CTV2	999	1.6e-106	Probable alpha-L-arabinofuranosidase A OS=Aspergillus terreus (strain NIH 2624 / FGSC A1156) OX=341663 GN=abfA PE=3 SV=1	PF06964//PF02018//PF05648	Alpha-L-arabinofuranosidase C-terminal domain//Carbohydrate binding domain//Peroxisomal biogenesis factor 11 (PEX11)	GO:0046373//GO:0009117//GO:0005975//GO:0016559	L-arabinose metabolic process//nucleotide metabolic process//carbohydrate metabolic process//peroxisome fission	GO:0016798//GO:0046556	hydrolase activity, acting on glycosyl bonds//alpha-L-arabinofuranosidase activity	GO:0005779	integral component of peroxisomal membrane	--	--
Cluster-1894.10206	2674	1024070453	KZV63552.1	2660	9.6e-298	glycoside hydrolase family 3 protein [Peniophora sp. CONT]	--	--	--	--	--	K01207	nagZ	beta-N-acetylhexosaminidase	http://www.genome.jp/dbget-bin/www_bget?ko:K01207	P40406	433	4.6e-41	Beta-hexosaminidase OS=Bacillus subtilis (strain 168) OX=224308 GN=nagZ PE=1 SV=1	PF00933	Glycosyl hydrolase family 3 N terminal domain	GO:0005975	carbohydrate metabolic process	GO:0004553	hydrolase activity, hydrolyzing O-glycosyl compounds	--	--	--	--
Cluster-1894.857	1772	1024073570	KZV66585.1	1442	1.1e-156	glycoside hydrolase family 43 protein [Peniophora sp. CONT]	XM_003036101.1	XM_003036101	133	9.68e-62	Schizophyllum commune H4-8 glycoside hydrolase family 43 protein, mRNA	K06113	abnA	arabinan endo-1,5-alpha-L-arabinosidase	http://www.genome.jp/dbget-bin/www_bget?ko:K06113	Q9HFS9	566	1.1e-56	Arabinan endo-1,5-alpha-L-arabinosidase A OS=Aspergillus aculeatus OX=5053 GN=abnA PE=1 SV=1	PF04616	Glycosyl hydrolases family 43	GO:0005975	carbohydrate metabolic process	GO:0004553	hydrolase activity, hydrolyzing O-glycosyl compounds	--	--	--	--
Cluster-1894.3163	3531	1024069858	KZV62978.1	3371	0	glycoside hydrolase family 92 protein [Peniophora sp. CONT]	XM_014325700.1	XM_014325700	54	1.6e-17	Trichosporon asahii var. asahii CBS 2479 alpha-1,2-mannosidase partial mRNA	--	--	--	--	O86365	629	1.1e-63	Uncharacterized glycosidase Rv0584 OS=Mycobacterium tuberculosis (strain ATCC 25618 / H37Rv) OX=83332 GN=Rv0584 PE=3 SV=1	PF00067	Cytochrome P450	GO:0055114	oxidation-reduction process	GO:0016705//GO:0020037//GO:0005506	oxidoreductase activity, acting on paired donors, with incorporation or reduction of molecular oxygen//heme binding//iron ion binding	--	--	--	--
Cluster-1894.3983	3199	1024069650	KZV62779.1	2239	7.5e-249	glycoside hydrolase family 79 protein [Peniophora sp. CONT]	--	--	--	--	--	--	--	--	--	Q7SFB0	334	1.6e-29	Beta-glucuronidase OS=Neurospora crassa (strain ATCC 24698 / 74-OR23-1A / CBS 708.71 / DSM 1257 / FGSC 987) OX=367110 GN=NCU00937 PE=1 SV=1	PF00789	UBX domain	--	--	GO:0005515	protein binding	--	--	--	--
Cluster-1894.4631	4025	1024068129	KZV61333.1	2092	1.1e-231	glycoside hydrolase family 43 protein [Peniophora sp. CONT]	XM_007299654.1	XM_007299654	281	1.19e-143	Stereum hirsutum FP-91666 SS1 glycoside hydrolase family 43 protein (STEHIDRAFT_90817), mRNA	--	--	--	--	O42781	1121	1.1e-120	Mitogen-activated protein kinase 2 OS=Pneumocystis carinii OX=4754 GN=MKP2 PE=1 SV=1	PF04616//PF00069//PF07714	Glycosyl hydrolases family 43//Protein kinase domain//Protein tyrosine and serine/threonine kinase	GO:0006468//GO:0005975	protein phosphorylation//carbohydrate metabolic process	GO:0004553//GO:0005524//GO:0004672	hydrolase activity, hydrolyzing O-glycosyl compounds//ATP binding//protein kinase activity	--	--	KOG0660	Mitogen-activated protein kinase
Cluster-1894.5582	5092	1024073109	KZV66134.1	7890	0	glycoside hydrolase family 133 protein [Peniophora sp. CONT]	XM_001831465.1	XM_001831465	111	4.77e-49	Coprinopsis cinerea okayama7#130 glycogen debranching enzyme (CC1G_12049), partial mRNA	K01196	AGL	glycogen debranching enzyme	http://www.genome.jp/dbget-bin/www_bget?ko:K01196	Q06625	3092	0	Glycogen debranching enzyme OS=Saccharomyces cerevisiae (strain ATCC 204508 / S288c) OX=559292 GN=GDB1 PE=1 SV=1	PF04767//PF04873//PF02985	DNA-binding 11 kDa phosphoprotein//Ethylene insensitive 3//HEAT repeat	GO:0019082	viral protein processing	GO:0005515//GO:0003677	protein binding//DNA binding	GO:0005634	nucleus	KOG3625	Alpha amylase
Cluster-1894.4187	1857	1024084756	KZV77635.1	1876	5.4e-207	glycoside hydrolase family 18 protein [Peniophora sp. CONT]	--	--	--	--	--	K01183	E3.2.1.14	chitinase	http://www.genome.jp/dbget-bin/www_bget?ko:K01183	E9QRF2	1038	2.2e-111	Endochitinase B1 OS=Neosartorya fumigata (strain ATCC MYA-4609 / Af293 / CBS 101355 / FGSC A1100) OX=330879 GN=chiB1 PE=3 SV=1	PF11837//PF00704	Domain of unknown function (DUF3357)//Glycosyl hydrolases family 18	GO:0005982//GO:0005975//GO:0005985//GO:0006012	starch metabolic process//carbohydrate metabolic process//sucrose metabolic process//galactose metabolic process	GO:0004575//GO:0004564	sucrose alpha-glucosidase activity//beta-fructofuranosidase activity	GO:0017177	glucosidase II complex	KOG2806	Chitinase
Cluster-1630.0	1507	1024069584	KZV62716.1	1434	7.9e-156	glycoside hydrolase family 43 protein [Peniophora sp. CONT]	XM_020279991.1	XM_020279991	35	2.47e-07	Diplodia corticola glycoside hydrolase family 43 protein (BKCO1_940009), partial mRNA	--	--	--	--	A5IKD4	169	1.1e-10	Extracellular endo-alpha-(1->5)-L-arabinanase OS=Thermotoga petrophila (strain RKU-1 / ATCC BAA-488 / DSM 13995) OX=390874 GN=Tpet_0637 PE=1 SV=1	PF04616	Glycosyl hydrolases family 43	GO:0005975	carbohydrate metabolic process	GO:0004553	hydrolase activity, hydrolyzing O-glycosyl compounds	--	--	--	--
Cluster-1894.2913	1355	1024078180	KZV71116.1	1231	2.4e-132	glycoside hydrolase family 131 protein [Peniophora sp. CONT]	--	--	--	--	--	--	--	--	--	--	--	--	--	PF07646	Kelch motif	--	--	GO:0005515	protein binding	--	--	--	--
Cluster-1894.9115	2911	1024072860	KZV65891.1	2512	1.5e-280	glycoside hydrolase family 16 protein [Peniophora sp. CONT]	XM_001832978.1	XM_001832978	84	2.78e-34	Coprinopsis cinerea okayama7#130 beta-glucan synthesis-associated protein KRE6 (CC1G_01092), partial mRNA	--	--	--	--	P33336	900	3.5e-95	Beta-glucan synthesis-associated protein SKN1 OS=Saccharomyces cerevisiae (strain ATCC 204508 / S288c) OX=559292 GN=SKN1 PE=1 SV=1	PF03935	Beta-glucan synthesis-associated protein (SKN1)	GO:0006078	(1->6)-beta-D-glucan biosynthetic process	--	--	--	--	--	--
Cluster-1894.4375	2330	1024080603	KZV73512.1	1840	1e-202	glycoside hydrolase family 18 protein [Peniophora sp. CONT]	--	--	--	--	--	K01183	E3.2.1.14	chitinase	http://www.genome.jp/dbget-bin/www_bget?ko:K01183	P20533	322	3e-28	Chitinase A1 OS=Bacillus circulans OX=1397 GN=chiA1 PE=1 SV=1	PF00704	Glycosyl hydrolases family 18	GO:0005975	carbohydrate metabolic process	--	--	--	--	KOG2806	Chitinase
Cluster-1894.5397	3857	1024084248	KZV77128.1	3468	0	glycoside hydrolase family 13 protein [Peniophora sp. CONT]	XM_008036574.1	XM_008036574	578	0	Trametes versicolor FP-101664 SS1 glycoside hydrolase mRNA	K00700	GBE1, glgB	1,4-alpha-glucan branching enzyme	http://www.genome.jp/dbget-bin/www_bget?ko:K00700	Q9Y8H3	2650	5.5e-298	1,4-alpha-glucan-branching enzyme OS=Emericella nidulans (strain FGSC A4 / ATCC 38163 / CBS 112.46 / NRRL 194 / M139) OX=227321 GN=be1 PE=2 SV=3	PF02806//PF11112//PF02922//PF00128	Alpha amylase, C-terminal all-beta domain//Pyocin activator protein PrtN//Carbohydrate-binding module 48 (Isoamylase N-terminal domain)//Alpha amylase, catalytic domain	GO:0006355//GO:0005975	regulation of transcription, DNA-templated//carbohydrate metabolic process	GO:0003824//GO:0004553//GO:0043169	catalytic activity//hydrolase activity, hydrolyzing O-glycosyl compounds//cation binding	--	--	KOG0470	1,4-alpha-glucan branching enzyme/starch branching enzyme II
Cluster-1894.8405	2176	1024073222	KZV66244.1	1506	5.1e-164	glycoside hydrolase family 43 protein [Peniophora sp. CONT]	--	--	--	--	--	K06113	abnA	arabinan endo-1,5-alpha-L-arabinosidase	http://www.genome.jp/dbget-bin/www_bget?ko:K06113	Q5BA96	554	3.5e-55	Probable arabinan endo-1,5-alpha-L-arabinosidase A OS=Emericella nidulans (strain FGSC A4 / ATCC 38163 / CBS 112.46 / NRRL 194 / M139) OX=227321 GN=abnA PE=3 SV=2	PF04616	Glycosyl hydrolases family 43	GO:0005975	carbohydrate metabolic process	GO:0004553	hydrolase activity, hydrolyzing O-glycosyl compounds	--	--	--	--
Cluster-1894.3392	3136	1024084733	KZV77612.1	2289	1.2e-254	glycoside hydrolase family 15 protein [Peniophora sp. CONT]	--	--	--	--	--	--	--	--	--	Q10211	925	4.8e-98	Uncharacterized protein C4H3.03c OS=Schizosaccharomyces pombe (strain 972 / ATCC 24843) OX=284812 GN=SPAC4H3.03c PE=4 SV=1	PF00784//PF01981	MyTH4 domain//Peptidyl-tRNA hydrolase PTH2	--	--	GO:0004045	aminoacyl-tRNA hydrolase activity	GO:0005856	cytoskeleton	KOG3282	Uncharacterized conserved protein
Cluster-1894.1238	1774	1024073815	KZV66825.1	1593	3.4e-174	glycoside hydrolase family 43 protein [Peniophora sp. CONT]	--	--	--	--	--	--	--	--	--	Q82P90	498	8.8e-49	Extracellular exo-alpha-(1->5)-L-arabinofuranosidase OS=Streptomyces avermitilis (strain ATCC 31267 / DSM 46492 / JCM 5070 / NBRC 14893 / NCIMB 12804 / NRRL 8165 / MA-4680) OX=227882 GN=Araf43A PE=1 SV=1	PF04616	Glycosyl hydrolases family 43	GO:0005975	carbohydrate metabolic process	GO:0004553	hydrolase activity, hydrolyzing O-glycosyl compounds	--	--	--	--
Cluster-1894.5388	5560	1024075114	KZV68098.1	3668	0	glycoside hydrolase family 5 protein [Peniophora sp. CONT]	XM_007370912.1	XM_007370912	80	8.91e-32	Dichomitus squalens LYAD-421 SS1 glycoside hydrolase (DICSQDRAFT_163931), mRNA	--	--	--	--	P40566	1195	4.2e-129	Ergosteryl-beta-glucosidase OS=Saccharomyces cerevisiae (strain ATCC 204508 / S288c) OX=559292 GN=EGH1 PE=1 SV=1	PF03770//PF00150	Inositol polyphosphate kinase//Cellulase (glycosyl hydrolase family 5)	GO:0005975//GO:0032958	carbohydrate metabolic process//inositol phosphate biosynthetic process	GO:0016301//GO:0004553	kinase activity//hydrolase activity, hydrolyzing O-glycosyl compounds	--	--	KOG1620	Inositol polyphosphate multikinase, component of the ARGR transcription regulatory complex
Cluster-1894.3608	4516	1024076170	KZV69135.1	1879	5.9e-207	glycoside hydrolase family 105 protein [Peniophora sp. CONT]	--	--	--	--	--	--	--	--	--	O34559	492	1.1e-47	Unsaturated rhamnogalacturonyl hydrolase YteR OS=Bacillus subtilis (strain 168) OX=224308 GN=yteR PE=1 SV=1	PF04828	Glutathione-dependent formaldehyde-activating enzyme	--	--	GO:0016846	carbon-sulfur lyase activity	--	--	--	--
Cluster-1894.9622	1520	1024082846	KZV75735.1	1201	8.3e-129	glycoside hydrolase family 128 protein [Peniophora sp. CONT]	--	--	--	--	--	--	--	--	--	--	--	--	--	--	--	--	--	--	--	--	--	--	--
Cluster-1894.980	1339	1024079333	KZV72256.1	1469	6.1e-160	glycoside hydrolase family 76 protein [Peniophora sp. CONT]	--	--	--	--	--	--	--	--	--	Q9P6I3	208	2.8e-15	Putative mannan endo-1,6-alpha-mannosidase C1198.07c OS=Schizosaccharomyces pombe (strain 972 / ATCC 24843) OX=284812 GN=SPBC1198.07c PE=3 SV=2	--	--	--	--	--	--	--	--	--	--
Cluster-1894.5888	2821	1024069880	KZV62999.1	2491	4e-278	glycoside hydrolase family 79 protein [Peniophora sp. CONT]	--	--	--	--	--	--	--	--	--	A2QEQ6	173	6.8e-11	Beta-glucuronidase OS=Aspergillus niger (strain CBS 513.88 / FGSC A1513) OX=425011 GN=An02g11890 PE=1 SV=1	PF03229	Alphavirus glycoprotein J	GO:0019050	suppression by virus of host apoptotic process	--	--	--	--	--	--
Cluster-1894.8897	2158	1024076338	KZV69301.1	1565	7.3e-171	glycoside hydrolase family 17 protein [Peniophora sp. CONT]	--	--	--	--	--	--	--	--	--	--	--	--	--	--	--	--	--	--	--	--	--	--	--
Cluster-383.0	2118	1045908637	OCH85900.1	1155	2.5e-123	glycoside hydrolase family 18 protein [Obba rivulosa]	XM_007320864.1	XM_007320864	49	5.75e-15	Serpula lacrymans var. lacrymans S7.9 glycoside hydrolase family 18 protein (SERLADRAFT_473135), mRNA	--	--	--	--	--	--	--	--	PF00704	Glycosyl hydrolases family 18	GO:0005975	carbohydrate metabolic process	--	--	--	--	--	--
Cluster-1894.7059	2561	1024078422	KZV71356.1	1479	8.1e-161	glycoside hydrolase family 16 protein [Peniophora sp. CONT]	XM_008033800.1	XM_008033800	324	9.37e-168	Trametes versicolor FP-101664 SS1 60S ribosomal protein L15 partial mRNA	--	--	--	--	Q9US22	844	9.6e-89	60S ribosomal protein L15-B OS=Schizosaccharomyces pombe (strain 972 / ATCC 24843) OX=284812 GN=rpl1502 PE=1 SV=1	PF00827	Ribosomal L15	GO:0006412//GO:0042254	translation//ribosome biogenesis	GO:0003735	structural constituent of ribosome	GO:0005840	ribosome	KOG1678	60s ribosomal protein L15
Cluster-1894.9640	2506	1024077641	KZV70584.1	1556	9.3e-170	glycoside hydrolase family 71 protein [Peniophora sp. CONT]	--	--	--	--	--	K08254	E3.2.1.59	glucan endo-1,3-alpha-glucosidase	http://www.genome.jp/dbget-bin/www_bget?ko:K08254	O13716	565	2.1e-56	Glucan endo-1,3-alpha-glucosidase agn1 OS=Schizosaccharomyces pombe (strain 972 / ATCC 24843) OX=284812 GN=agn1 PE=1 SV=2	PF03659//PF08092	Glycosyl hydrolase family 71//Magi peptide toxin family	GO:0006810	transport	GO:0019871//GO:0016787	sodium channel inhibitor activity//hydrolase activity	GO:0005576	extracellular region	--	--
Cluster-1894.7258	6875	1024067607	KZV60846.1	2833	0	glycoside hydrolase family 2 protein [Peniophora sp. CONT]	XM_007318051.1	XM_007318051	44	1.14e-11	Serpula lacrymans var. lacrymans S7.9 glycoside hydrolase family 2 protein (SERLADRAFT_361341), partial mRNA	K01192	E3.2.1.25, MANBA, manB	beta-mannosidase	http://www.genome.jp/dbget-bin/www_bget?ko:K01192	Q0CI48	1039	6.3e-111	Beta-mannosidase A OS=Aspergillus terreus (strain NIH 2624 / FGSC A1156) OX=341663 GN=mndA PE=3 SV=2	PF03552//PF00703	Cellulose synthase//Glycosyl hydrolases family 2	GO:0005975//GO:0030244//GO:0005985//GO:0005982//GO:0006011	carbohydrate metabolic process//cellulose biosynthetic process//sucrose metabolic process//starch metabolic process//UDP-glucose metabolic process	GO:0004553//GO:0016760	hydrolase activity, hydrolyzing O-glycosyl compounds//cellulose synthase (UDP-forming) activity	GO:0016020	membrane	KOG2230	Predicted beta-mannosidase
Cluster-1135.1	577	1024081325	KZV74227.1	485	3.3e-46	glycoside hydrolase family 95 protein [Peniophora sp. CONT]	--	--	--	--	--	K15923	AXY8, FUC95A, afcA	alpha-L-fucosidase 2	http://www.genome.jp/dbget-bin/www_bget?ko:K15923	A2R797	199	1.3e-14	Probable alpha-fucosidase A OS=Aspergillus niger (strain CBS 513.88 / FGSC A1513) OX=425011 GN=afcA PE=3 SV=1	--	--	--	--	--	--	--	--	--	--
Cluster-1894.8761	3538	1024075583	KZV68558.1	4114	0	glycoside hydrolase family 92 protein [Peniophora sp. CONT]	XM_003038348.1	XM_003038348	196	1.86e-96	Schizophyllum commune H4-8 glycoside hydrolase family 92 protein, mRNA	--	--	--	--	D4ATR3	942	5.7e-100	Uncharacterized secreted glycosidase ARB_07629 OS=Arthroderma benhamiae (strain ATCC MYA-4681 / CBS 112371) OX=663331 GN=ARB_07629 PE=1 SV=1	PF05208//PF02172//PF08407	ALG3 protein//KIX domain//Chitin synthase N-terminal	GO:0006031//GO:0006355	chitin biosynthetic process//regulation of transcription, DNA-templated	GO:0004100//GO:0003712//GO:0000030	chitin synthase activity//transcription coregulator activity//mannosyltransferase activity	GO:0000136//GO:0030176//GO:0005667	alpha-1,6-mannosyltransferase complex//integral component of endoplasmic reticulum membrane//transcription regulator complex	--	--
Cluster-932.0	647	1024077641	KZV70584.1	695	1.7e-70	glycoside hydrolase family 71 protein [Peniophora sp. CONT]	--	--	--	--	--	K08254	E3.2.1.59	glucan endo-1,3-alpha-glucosidase	http://www.genome.jp/dbget-bin/www_bget?ko:K08254	B6GX22	232	2.2e-18	Mutanase Pc12g07500 OS=Penicillium rubens (strain ATCC 28089 / DSM 1075 / NRRL 1951 / Wisconsin 54-1255) OX=500485 GN=PCH_Pc12g07500 PE=1 SV=1	PF03659	Glycosyl hydrolase family 71	--	--	GO:0016787	hydrolase activity	--	--	--	--
Cluster-1894.3928	2739	1024072163	KZV65210.1	2823	0	glycoside hydrolase family 79 protein [Peniophora sp. CONT]	--	--	--	--	--	--	--	--	--	A2QEQ6	207	7.5e-15	Beta-glucuronidase OS=Aspergillus niger (strain CBS 513.88 / FGSC A1513) OX=425011 GN=An02g11890 PE=1 SV=1	PF02706	Chain length determinant protein	GO:0009103	lipopolysaccharide biosynthetic process	--	--	GO:0016020	membrane	--	--
Cluster-1894.3220	1541	1024081933	KZV74829.1	861	2.2e-89	glycoside hydrolase family 76 protein [Peniophora sp. CONT]	XM_007774038.1	XM_007774038	55	1.92e-18	Coniophora puteana RWD-64-598 SS2 glycoside hydrolase family 76 protein partial mRNA	--	--	--	--	P36091	131	2.7e-06	Mannan endo-1,6-alpha-mannosidase DCW1 OS=Saccharomyces cerevisiae (strain ATCC 204508 / S288c) OX=559292 GN=DCW1 PE=1 SV=1	--	--	--	--	--	--	--	--	--	--
Cluster-1894.5253	9930	1024076180	KZV69145.1	2663	1.6e-297	glycoside hydrolase family 79 protein [Peniophora sp. CONT]	XM_007302809.1	XM_007302809	173	3.2e-83	Stereum hirsutum FP-91666 SS1 peptidase (STEHIDRAFT_120421), mRNA	--	--	--	--	E3QQU9	786	2e-81	Leucine aminopeptidase 1 OS=Colletotrichum graminicola (strain M1.001 / M2 / FGSC 10212) OX=645133 GN=LAP1 PE=3 SV=1	PF01546//PF13202//PF08402	Peptidase family M20/M25/M40//EF hand//TOBE domain	GO:0055085	transmembrane transport	GO:0005524//GO:0016787//GO:0022857//GO:0005509	ATP binding//hydrolase activity//transmembrane transporter activity//calcium ion binding	GO:0043190	ATP-binding cassette (ABC) transporter complex	--	--
Cluster-1894.3242	3279	1024080853	KZV73759.1	1769	2.4e-194	glycoside hydrolase family 71 protein [Peniophora sp. CONT]	--	--	--	--	--	K08254	E3.2.1.59	glucan endo-1,3-alpha-glucosidase	http://www.genome.jp/dbget-bin/www_bget?ko:K08254	B6GX22	442	5.1e-42	Mutanase Pc12g07500 OS=Penicillium rubens (strain ATCC 28089 / DSM 1075 / NRRL 1951 / Wisconsin 54-1255) OX=500485 GN=PCH_Pc12g07500 PE=1 SV=1	PF06751//PF01702//PF12191//PF03659	Ethanolamine ammonia lyase large subunit (EutB)//Queuine tRNA-ribosyltransferase//Tumour necrosis factor receptor stn_TNFRSF12A_TNFR domain//Glycosyl hydrolase family 71	GO:0006400//GO:0043065//GO:0006520	tRNA modification//positive regulation of apoptotic process//cellular amino acid metabolic process	GO:0016787//GO:0016763//GO:0008851//GO:0005515	hydrolase activity//transferase activity, transferring pentosyl groups//ethanolamine ammonia-lyase activity//protein binding	GO:0005886//GO:0009350	plasma membrane//ethanolamine ammonia-lyase complex	--	--
Cluster-1894.6415	4106	1024084787	KZV77666.1	3218	0	glycoside hydrolase family 78 protein [Peniophora sp. CONT]	XM_001873837.1	XM_001873837	155	1.34e-73	Laccaria bicolor S238N-H82 hypothetical protein partial mRNA	--	--	--	--	P21127	892	4.2e-94	Cyclin-dependent kinase 11B OS=Homo sapiens OX=9606 GN=CDK11B PE=1 SV=4	PF07714//PF00069//PF01204//PF04685	Protein tyrosine and serine/threonine kinase//Protein kinase domain//Trehalase//Glycosyl-hydrolase family 116, catalytic region	GO:0005991//GO:0005975//GO:0005985//GO:0005982//GO:0006468	trehalose metabolic process//carbohydrate metabolic process//sucrose metabolic process//starch metabolic process//protein phosphorylation	GO:0004555//GO:0004553//GO:0005524//GO:0004672	alpha,alpha-trehalase activity//hydrolase activity, hydrolyzing O-glycosyl compounds//ATP binding//protein kinase activity	--	--	--	--
Cluster-1894.5165	2771	1024083601	KZV76485.1	2921	0	glycoside hydrolase family 5 protein [Peniophora sp. CONT]	XM_003034551.1	XM_003034551	44	4.55e-12	Schizophyllum commune H4-8 glycoside hydrolase family 5 protein, mRNA	--	--	--	--	Q0CHZ8	711	2.7e-73	Probable glucan 1,3-beta-glucosidase D OS=Aspergillus terreus (strain NIH 2624 / FGSC A1156) OX=341663 GN=exgD PE=3 SV=1	PF00150//PF07655	Cellulase (glycosyl hydrolase family 5)//Secretin N-terminal domain	GO:0009297//GO:0005975	pilus assembly//carbohydrate metabolic process	GO:0004553	hydrolase activity, hydrolyzing O-glycosyl compounds	GO:0019867	outer membrane	--	--
Cluster-1894.5373	3859	1024076853	KZV69808.1	2955	0	glycoside hydrolase family 20 protein [Peniophora sp. CONT]	--	--	--	--	--	K12373	HEXA_B	hexosaminidase	http://www.genome.jp/dbget-bin/www_bget?ko:K12373	Q7WUL4	221	2.5e-16	Beta-N-acetylhexosaminidase OS=Cellulomonas fimi OX=1708 GN=hex20 PE=1 SV=1	PF13417//PF02776//PF13409//PF00728	Glutathione S-transferase, N-terminal domain//Thiamine pyrophosphate enzyme, N-terminal TPP binding domain//Glutathione S-transferase, N-terminal domain//Glycosyl hydrolase family 20, catalytic domain	GO:0005975	carbohydrate metabolic process	GO:0004553//GO:0030976//GO:0005515	hydrolase activity, hydrolyzing O-glycosyl compounds//thiamine pyrophosphate binding//protein binding	--	--	--	--
Cluster-1894.8294	4073	1024079062	KZV71988.1	2369	8.1e-264	glycoside hydrolase family 43 protein [Peniophora sp. CONT]	--	--	--	--	--	--	--	--	--	A7LXU0	203	3.3e-14	Non-reducing end alpha-L-arabinofuranosidase BoGH43B OS=Bacteroides ovatus (strain ATCC 8483 / DSM 1896 / JCM 5824 / NCTC 11153) OX=411476 GN=BACOVA_02656 PE=1 SV=2	PF04616//PF00734	Glycosyl hydrolases family 43//Fungal cellulose binding domain	GO:0005975	carbohydrate metabolic process	GO:0004553//GO:0030248	hydrolase activity, hydrolyzing O-glycosyl compounds//cellulose binding	GO:0005576	extracellular region	--	--
Cluster-1894.780	2997	1024073222	KZV66244.1	1501	2.7e-163	glycoside hydrolase family 43 protein [Peniophora sp. CONT]	--	--	--	--	--	K06113	abnA	arabinan endo-1,5-alpha-L-arabinosidase	http://www.genome.jp/dbget-bin/www_bget?ko:K06113	Q2U8C6	590	3.2e-59	Probable arabinan endo-1,5-alpha-L-arabinosidase A OS=Aspergillus oryzae (strain ATCC 42149 / RIB 40) OX=510516 GN=abnA PE=3 SV=1	PF08042//PF04616	PqqA family//Glycosyl hydrolases family 43	GO:0018189//GO:0005975	pyrroloquinoline quinone biosynthetic process//carbohydrate metabolic process	GO:0004553	hydrolase activity, hydrolyzing O-glycosyl compounds	--	--	--	--
Cluster-1894.6530	3125	1024070554	KZV63649.1	1658	1.7e-181	glycoside hydrolase family 16 protein [Peniophora sp. CONT]	--	--	--	--	--	--	--	--	--	O13941	963	1.9e-102	Uncharacterized beta-glucan synthesis-associated protein C23H3.11c OS=Schizosaccharomyces pombe (strain 972 / ATCC 24843) OX=284812 GN=SPAC23H3.11c PE=3 SV=1	PF03935	Beta-glucan synthesis-associated protein (SKN1)	GO:0006078	(1->6)-beta-D-glucan biosynthetic process	--	--	--	--	--	--
Cluster-1894.3729	2182	1445331926	RDX40625.1	2165	2e-240	glycoside hydrolase [Polyporus brumalis]	XM_007370252.1	XM_007370252	472	0	Dichomitus squalens LYAD-421 SS1 glycoside hydrolase (DICSQDRAFT_183506), partial mRNA	--	--	--	--	W8QRE4	2138	7.3e-239	Beta-xylosidase OS=Phanerochaete chrysosporium OX=5306 GN=Xyl5 PE=1 SV=2	PF00150	Cellulase (glycosyl hydrolase family 5)	GO:0005975	carbohydrate metabolic process	GO:0004553	hydrolase activity, hydrolyzing O-glycosyl compounds	--	--	--	--
Cluster-1894.5829	1881	1024079804	KZV72721.1	1573	7.5e-172	glycoside hydrolase family 16 protein [Peniophora sp. CONT]	--	--	--	--	--	--	--	--	--	Q4WI46	642	1.9e-65	Probable glycosidase crf2 OS=Neosartorya fumigata (strain ATCC MYA-4609 / Af293 / CBS 101355 / FGSC A1100) OX=330879 GN=crf2 PE=1 SV=1	PF00187//PF00722	Chitin recognition protein//Glycosyl hydrolases family 16	GO:0005975	carbohydrate metabolic process	GO:0004553//GO:0008061	hydrolase activity, hydrolyzing O-glycosyl compounds//chitin binding	--	--	--	--
Cluster-1894.7007	4450	1024082120	KZV75015.1	932	3.8e-97	glycoside hydrolase family 16 protein [Peniophora sp. CONT]	--	--	--	--	--	--	--	--	--	Q8N0N3	364	7.6e-33	Beta-1,3-glucan-binding protein OS=Penaeus monodon OX=6687 PE=2 SV=1	PF00126//PF00722//PF11427	Bacterial regulatory helix-turn-helix protein, lysR family//Glycosyl hydrolases family 16//Tc3 transposase	GO:0005975//GO:0006355	carbohydrate metabolic process//regulation of transcription, DNA-templated	GO:0003677//GO:0004553//GO:0003700	DNA binding//hydrolase activity, hydrolyzing O-glycosyl compounds//DNA-binding transcription factor activity	GO:0005667	transcription regulator complex	--	--
Cluster-1894.2621	2062	1024072523	KZV65562.1	1485	1.3e-161	glycoside hydrolase family 17 protein [Peniophora sp. CONT]	--	--	--	--	--	--	--	--	--	A2QN74	408	2.8e-38	Putative glucan endo-1,3-beta-glucosidase btgC OS=Aspergillus niger (strain CBS 513.88 / FGSC A1513) OX=425011 GN=btgC PE=3 SV=2	PF00332	Glycosyl hydrolases family 17	GO:0005975	carbohydrate metabolic process	GO:0004553	hydrolase activity, hydrolyzing O-glycosyl compounds	--	--	--	--
Cluster-1894.900	2342	1024082414	KZV75307.1	1094	3.3e-116	glycoside hydrolase family 13 protein [Peniophora sp. CONT]	XM_007363612.1	XM_007363612	84	2.23e-34	Dichomitus squalens LYAD-421 SS1 glycoside hydrolase (DICSQDRAFT_125666), partial mRNA	--	--	--	--	P09794	589	3.3e-59	Alpha-amylase OS=Streptomyces limosus OX=1947 GN=aml PE=3 SV=1	PF00128//PF02806//PF03483	Alpha amylase, catalytic domain//Alpha amylase, C-terminal all-beta domain//B3/4 domain	GO:0009094//GO:0005975//GO:0000162//GO:0006571//GO:0006432	L-phenylalanine biosynthetic process//carbohydrate metabolic process//tryptophan biosynthetic process//tyrosine biosynthetic process//phenylalanyl-tRNA aminoacylation	GO:0004826//GO:0043169//GO:0003824//GO:0003723	phenylalanine-tRNA ligase activity//cation binding//catalytic activity//RNA binding	GO:0009328	phenylalanine-tRNA ligase complex	KOG2212	Alpha-amylase
Cluster-1894.3289	1682	1024069784	KZV62907.1	2079	1.4e-230	glycoside hydrolase family 5 protein [Peniophora sp. CONT]	--	--	--	--	--	--	--	--	--	P29717	759	4.5e-79	Glucan 1,3-beta-glucosidase OS=Candida albicans (strain SC5314 / ATCC MYA-2876) OX=237561 GN=XOG1 PE=1 SV=5	PF00150	Cellulase (glycosyl hydrolase family 5)	GO:0005975	carbohydrate metabolic process	GO:0004553	hydrolase activity, hydrolyzing O-glycosyl compounds	--	--	--	--
Cluster-862.0	354	1024073198	KZV66221.1	430	4.8e-40	glycoside hydrolase family 43 protein [Peniophora sp. CONT]	--	--	--	--	--	K06113	abnA	arabinan endo-1,5-alpha-L-arabinosidase	http://www.genome.jp/dbget-bin/www_bget?ko:K06113	Q9HFS9	136	1.6e-07	Arabinan endo-1,5-alpha-L-arabinosidase A OS=Aspergillus aculeatus OX=5053 GN=abnA PE=1 SV=1	PF04616	Glycosyl hydrolases family 43	GO:0005975	carbohydrate metabolic process	GO:0004553	hydrolase activity, hydrolyzing O-glycosyl compounds	--	--	--	--
Cluster-1894.6768	4124	1024084888	KZV77767.1	3401	0	glycoside hydrolase family 3 protein [Peniophora sp. CONT]	XM_003030842.1	XM_003030842	772	0	Schizophyllum commune H4-8 tubulin beta chain, mRNA	K15920	XYL4	beta-D-xylosidase 4	http://www.genome.jp/dbget-bin/www_bget?ko:K15920	B0Y0I4	2075	2.8e-231	Probable exo-1,4-beta-xylosidase bxlB OS=Neosartorya fumigata (strain CEA10 / CBS 144.89 / FGSC A1163) OX=451804 GN=bxlB PE=3 SV=1	PF01915//PF00091//PF00933	Glycosyl hydrolase family 3 C-terminal domain//Tubulin/FtsZ family, GTPase domain//Glycosyl hydrolase family 3 N terminal domain	GO:0005975	carbohydrate metabolic process	GO:0003924//GO:0004553	GTPase activity//hydrolase activity, hydrolyzing O-glycosyl compounds	--	--	KOG1375	Beta tubulin
Cluster-1894.6180	2524	1024081325	KZV74227.1	864	1.6e-89	glycoside hydrolase family 95 protein [Peniophora sp. CONT]	--	--	--	--	--	K15923	AXY8, FUC95A, afcA	alpha-L-fucosidase 2	http://www.genome.jp/dbget-bin/www_bget?ko:K15923	A2R797	436	1.9e-41	Probable alpha-fucosidase A OS=Aspergillus niger (strain CBS 513.88 / FGSC A1513) OX=425011 GN=afcA PE=3 SV=1	--	--	--	--	--	--	--	--	--	--
Cluster-1894.2646	2070	1024073198	KZV66221.1	1500	2.4e-163	glycoside hydrolase family 43 protein [Peniophora sp. CONT]	--	--	--	--	--	K06113	abnA	arabinan endo-1,5-alpha-L-arabinosidase	http://www.genome.jp/dbget-bin/www_bget?ko:K06113	Q2U1X8	547	2.1e-54	Probable arabinan endo-1,5-alpha-L-arabinosidase C OS=Aspergillus oryzae (strain ATCC 42149 / RIB 40) OX=510516 GN=abnC PE=3 SV=1	PF04616//PF09020//PF10181	Glycosyl hydrolases family 43//YopE, N terminal//GPI-GlcNAc transferase complex, PIG-H component	GO:0005975//GO:0050765	carbohydrate metabolic process//negative regulation of phagocytosis	GO:0004553//GO:0017176	hydrolase activity, hydrolyzing O-glycosyl compounds//phosphatidylinositol N-acetylglucosaminyltransferase activity	--	--	--	--
Cluster-1894.3115	4513	1024081332	KZV74234.1	2166	3.1e-240	glycoside hydrolase family 95 protein [Peniophora sp. CONT]	--	--	--	--	--	K15923	AXY8, FUC95A, afcA	alpha-L-fucosidase 2	http://www.genome.jp/dbget-bin/www_bget?ko:K15923	A2R797	848	5.8e-89	Probable alpha-fucosidase A OS=Aspergillus niger (strain CBS 513.88 / FGSC A1513) OX=425011 GN=afcA PE=3 SV=1	PF04434	SWIM zinc finger	--	--	GO:0008270	zinc ion binding	--	--	KOG2545	Conserved membrane protein
Cluster-1894.4581	1991	1024083971	KZV76853.1	1612	2.4e-176	glycoside hydrolase family 18 protein [Peniophora sp. CONT]	--	--	--	--	--	K01183	E3.2.1.14	chitinase	http://www.genome.jp/dbget-bin/www_bget?ko:K01183	P20533	341	1.6e-30	Chitinase A1 OS=Bacillus circulans OX=1397 GN=chiA1 PE=1 SV=1	PF00704	Glycosyl hydrolases family 18	GO:0005975	carbohydrate metabolic process	--	--	--	--	KOG2806	Chitinase
Cluster-1894.3302	2041	1024073198	KZV66221.1	1262	9.4e-136	glycoside hydrolase family 43 protein [Peniophora sp. CONT]	--	--	--	--	--	K06113	abnA	arabinan endo-1,5-alpha-L-arabinosidase	http://www.genome.jp/dbget-bin/www_bget?ko:K06113	A1CLG4	551	7.2e-55	Probable arabinan endo-1,5-alpha-L-arabinosidase A OS=Aspergillus clavatus (strain ATCC 1007 / CBS 513.65 / DSM 816 / NCTC 3887 / NRRL 1) OX=344612 GN=abnA PE=3 SV=1	PF12937//PF00646//PF04616//PF00474	F-box-like//F-box domain//Glycosyl hydrolases family 43//Sodium:solute symporter family	GO:0055085//GO:0005975	transmembrane transport//carbohydrate metabolic process	GO:0004553//GO:0022857//GO:0005515	hydrolase activity, hydrolyzing O-glycosyl compounds//transmembrane transporter activity//protein binding	GO:0016020	membrane	--	--
Cluster-1894.8215	3070	1024081408	KZV74309.1	1106	1.7e-117	glycoside hydrolase family 71 protein [Peniophora sp. CONT]	XM_003027002.1	XM_003027002	38	1.09e-08	Schizophyllum commune H4-8 glycoside hydrolase family 71 protein, mRNA	K08254	E3.2.1.59	glucan endo-1,3-alpha-glucosidase	http://www.genome.jp/dbget-bin/www_bget?ko:K08254	O13716	290	2e-24	Glucan endo-1,3-alpha-glucosidase agn1 OS=Schizosaccharomyces pombe (strain 972 / ATCC 24843) OX=284812 GN=agn1 PE=1 SV=2	PF03659	Glycosyl hydrolase family 71	--	--	GO:0016787	hydrolase activity	--	--	--	--
Cluster-1894.9161	4153	1024075479	KZV68456.1	1590	1.8e-173	glycoside hydrolase family 93 protein [Peniophora sp. CONT]	XM_020270025.1	XM_020270025	243	1.63e-122	Diplodia corticola glycoside hydrolase family 93 protein (BKCO1_1000609), partial mRNA	--	--	--	--	--	--	--	--	PF01111	Cyclin-dependent kinase regulatory subunit	GO:0045859	regulation of protein kinase activity	GO:0016538	cyclin-dependent protein serine/threonine kinase regulator activity	--	--	--	--
Cluster-1894.7413	6685	1024073712	KZV66724.1	3922	0	glycoside hydrolase family 31 protein [Peniophora sp. CONT]	XM_007398236.1	XM_007398236	282	5.49e-144	Phanerochaete carnosa HHB-10118-sp glycoside hydrolase family 31 protein (PHACADRAFT_260054), mRNA	K05546	GANAB	alpha 1,3-glucosidase	http://www.genome.jp/dbget-bin/www_bget?ko:K05546	Q9US55	1844	2.8e-204	Glucosidase 2 subunit alpha OS=Schizosaccharomyces pombe (strain 972 / ATCC 24843) OX=284812 GN=gls2 PE=1 SV=1	PF04199//PF01055	Putative cyclase//Glycosyl hydrolases family 31	GO:0046487//GO:0019441//GO:0006568//GO:0005975	glyoxylate metabolic process//tryptophan catabolic process to kynurenine//tryptophan metabolic process//carbohydrate metabolic process	GO:0004553//GO:0004061	hydrolase activity, hydrolyzing O-glycosyl compounds//arylformamidase activity	--	--	KOG1066	Glucosidase II catalytic (alpha) subunit and related enzymes, glycosyl hydrolase family 31
Cluster-1894.642	2024	1024084036	KZV76917.1	782	4.2e-80	glycoside hydrolase family 16 protein [Peniophora sp. CONT]	--	--	--	--	--	--	--	--	--	Q9USW3	350	1.5e-31	Probable glycosidase C21B10.07 OS=Schizosaccharomyces pombe (strain 972 / ATCC 24843) OX=284812 GN=SPBC21B10.07 PE=3 SV=1	--	--	--	--	--	--	--	--	--	--
Cluster-1894.2776	3033	1024081326	KZV74228.1	2566	8.6e-287	glycoside hydrolase family 95 protein [Peniophora sp. CONT]	--	--	--	--	--	K15923	AXY8, FUC95A, afcA	alpha-L-fucosidase 2	http://www.genome.jp/dbget-bin/www_bget?ko:K15923	A2R797	974	9.6e-104	Probable alpha-fucosidase A OS=Aspergillus niger (strain CBS 513.88 / FGSC A1513) OX=425011 GN=afcA PE=3 SV=1	--	--	--	--	--	--	--	--	--	--
Cluster-1894.7691	3369	1024069958	KZV63074.1	1835	5.6e-202	glycoside hydrolase family 30 protein [Peniophora sp. CONT]	--	--	--	--	--	--	--	--	--	--	--	--	--	PF14587	O-Glycosyl hydrolase family 30	GO:0005975	carbohydrate metabolic process	GO:0004553	hydrolase activity, hydrolyzing O-glycosyl compounds	--	--	--	--
Cluster-1894.6318	4002	1024076338	KZV69301.1	1902	1.1e-209	glycoside hydrolase family 17 protein [Peniophora sp. CONT]	XM_008036004.1	XM_008036004	135	1.71e-62	Trametes versicolor FP-101664 SS1 hypothetical protein partial mRNA	--	--	--	--	--	--	--	--	PF09507//PF01393	DNA polymerase subunit Cdc27//Chromo shadow domain	GO:0006260	DNA replication	--	--	GO:0005634//GO:0043625	nucleus//delta DNA polymerase complex	--	--
Cluster-1894.5624	4427	1024076104	KZV69070.1	2007	8.3e-222	glycoside hydrolase family 85 protein [Peniophora sp. CONT]	--	--	--	--	--	--	--	--	--	Q8BX80	363	9.9e-33	Cytosolic endo-beta-N-acetylglucosaminidase OS=Mus musculus OX=10090 GN=Engase PE=1 SV=1	PF03644	Glycosyl hydrolase family 85	--	--	GO:0033925	mannosyl-glycoprotein endo-beta-N-acetylglucosaminidase activity	GO:0005737	cytoplasm	KOG2331	Predicted glycosylhydrolase
Cluster-1894.2753	1815	1024074873	KZV67861.1	2313	1.1e-257	glycoside hydrolase family 47 protein [Peniophora sp. CONT]	--	--	--	--	--	K01230	MAN1	mannosyl-oligosaccharide alpha-1,2-mannosidase	http://www.genome.jp/dbget-bin/www_bget?ko:K01230	P31723	794	4.3e-83	Mannosyl-oligosaccharide alpha-1,2-mannosidase OS=Penicillium citrinum OX=5077 GN=MSDC PE=1 SV=2	PF01532//PF11093	Glycosyl hydrolase family 47//Mitochondrial export protein Som1	GO:0005975	carbohydrate metabolic process	GO:0004571//GO:0005509	mannosyl-oligosaccharide 1,2-alpha-mannosidase activity//calcium ion binding	GO:0042720//GO:0016020	mitochondrial inner membrane peptidase complex//membrane	KOG2204	Mannosyl-oligosaccharide alpha-1,2-mannosidase and related glycosyl hydrolases
Cluster-1894.6594	4827	1024077498	KZV70443.1	3809	0	glycoside hydrolase family 63 protein [Peniophora sp. CONT]	--	--	--	--	--	K01228	GCS1	mannosyl-oligosaccharide glucosidase	http://www.genome.jp/dbget-bin/www_bget?ko:K01228	O14255	1523	3.3e-167	Probable mannosyl-oligosaccharide glucosidase OS=Schizosaccharomyces pombe (strain 972 / ATCC 24843) OX=284812 GN=SPAC6G10.09 PE=3 SV=1	PF05924//PF01204//PF11896	SAMP Motif//Trehalase//Domain of unknown function (DUF3416)	GO:0005982//GO:0005975//GO:0016055//GO:0005985//GO:0005991	starch metabolic process//carbohydrate metabolic process//Wnt signaling pathway//sucrose metabolic process//trehalose metabolic process	GO:0008013//GO:0004555//GO:0004553	beta-catenin binding//alpha,alpha-trehalase activity//hydrolase activity, hydrolyzing O-glycosyl compounds	GO:0016342	catenin complex	KOG2161	Glucosidase I
Cluster-1894.4625	1823	1024080409	KZV73320.1	1281	5.2e-138	glycoside hydrolase family 5 protein [Peniophora sp. CONT]	--	--	--	--	--	K19355	MAN	mannan endo-1,4-beta-mannosidase	http://www.genome.jp/dbget-bin/www_bget?ko:K19355	Q5W6G0	213	1e-15	Putative mannan endo-1,4-beta-mannosidase 5 OS=Oryza sativa subsp. japonica OX=39947 GN=MAN5 PE=2 SV=2	--	--	--	--	--	--	--	--	--	--
Cluster-1894.1477	1893	1024077232	KZV70181.1	2082	7.2e-231	glycoside hydrolase family 71 protein [Peniophora sp. CONT]	--	--	--	--	--	K08254	E3.2.1.59	glucan endo-1,3-alpha-glucosidase	http://www.genome.jp/dbget-bin/www_bget?ko:K08254	O13716	395	8.2e-37	Glucan endo-1,3-alpha-glucosidase agn1 OS=Schizosaccharomyces pombe (strain 972 / ATCC 24843) OX=284812 GN=agn1 PE=1 SV=2	PF03659	Glycosyl hydrolase family 71	--	--	GO:0016787	hydrolase activity	--	--	--	--
Cluster-1894.6606	4347	1024084827	KZV77706.1	2852	0	glycoside hydrolase family 16 protein [Peniophora sp. CONT]	--	--	--	--	--	--	--	--	--	P32486	1020	6.4e-109	Beta-glucan synthesis-associated protein KRE6 OS=Saccharomyces cerevisiae (strain ATCC 204508 / S288c) OX=559292 GN=KRE6 PE=1 SV=2	PF05111//PF05417//PF01553//PF03935//PF09289	Ameloblastin precursor (Amelin)//Hepatitis E cysteine protease//Acyltransferase//Beta-glucan synthesis-associated protein (SKN1)//Follistatin/Osteonectin-like EGF domain	GO:0042475//GO:0019082//GO:0042476//GO:0006078	odontogenesis of dentin-containing tooth//viral protein processing//odontogenesis//(1->6)-beta-D-glucan biosynthetic process	GO:0016746//GO:0030345//GO:0005515	transferase activity, transferring acyl groups//structural constituent of tooth enamel//protein binding	--	--	--	--
Cluster-1894.6602	2322	1024081570	KZV74469.1	1515	4.9e-165	glycoside hydrolase family 16 protein [Peniophora sp. CONT]	--	--	--	--	--	--	--	--	--	A1C7B5	514	1.6e-50	Probable endo-1,3(4)-beta-glucanase ACLA_073210 OS=Aspergillus clavatus (strain ATCC 1007 / CBS 513.65 / DSM 816 / NCTC 3887 / NRRL 1) OX=344612 GN=ACLA_073210 PE=3 SV=1	PF01613//PF00722//PF02284	Flavin reductase like domain//Glycosyl hydrolases family 16//Cytochrome c oxidase subunit Va	GO:0006123//GO:0005975	mitochondrial electron transport, cytochrome c to oxygen//carbohydrate metabolic process	GO:0010181//GO:0004553//GO:0004129	FMN binding//hydrolase activity, hydrolyzing O-glycosyl compounds//cytochrome-c oxidase activity	GO:0045277//GO:0005743	respiratory chain complex IV//mitochondrial inner membrane	--	--
Cluster-1894.865	2404	1024081307	KZV74209.1	1270	1.3e-136	glycoside hydrolase family 5 protein [Peniophora sp. CONT]	--	--	--	--	--	--	--	--	--	A2RAR6	544	5.5e-54	Probable glucan 1,3-beta-glucosidase A OS=Aspergillus niger (strain CBS 513.88 / FGSC A1513) OX=425011 GN=exgA PE=3 SV=1	PF03775	Septum formation inhibitor MinC, C-terminal domain	GO:0000902	cell morphogenesis	--	--	--	--	--	--
Cluster-1894.7232	5820	1024081186	KZV74089.1	1887	9e-208	glycoside hydrolase family 28 protein [Peniophora sp. CONT]	XM_007299105.1	XM_007299105	262	6.26e-133	Stereum hirsutum FP-91666 SS1 pectin lyase-like protein (STEHIDRAFT_136613), partial mRNA	--	--	--	--	Q2UQ40	595	1.6e-59	Probable exopolygalacturonase C OS=Aspergillus oryzae (strain ATCC 42149 / RIB 40) OX=510516 GN=pgxC PE=3 SV=1	PF00295//PF00125//PF15630	Glycosyl hydrolases family 28//Core histone H2A/H2B/H3/H4//CENP-S protein	GO:0005982//GO:0005985//GO:0005975	starch metabolic process//sucrose metabolic process//carbohydrate metabolic process	GO:0003677//GO:0004650	DNA binding//polygalacturonase activity	GO:0071821//GO:0000786	FANCM-MHF complex//nucleosome	KOG1745	Histones H3 and H4
Cluster-1894.5551	10130	1024083016	KZV75904.1	3592	0	glycoside hydrolase family 29 protein [Peniophora sp. CONT]	XM_007305731.1	XM_007305731	83	3.5e-33	Stereum hirsutum FP-91666 SS1 MFS general substrate transporter (STEHIDRAFT_61024), partial mRNA	--	--	--	--	P49412	903	5.5e-95	Protein priB OS=Lentinula edodes OX=5353 GN=priB PE=2 SV=1	PF01120//PF07690//PF00172//PF12937//PF04082//PF00096	Alpha-L-fucosidase//Major Facilitator Superfamily//Fungal Zn(2)-Cys(6) binuclear cluster domain//F-box-like//Fungal specific transcription factor domain//Zinc finger, C2H2 type	GO:0005975//GO:0006351//GO:0006355//GO:0055085	carbohydrate metabolic process//transcription, DNA-templated//regulation of transcription, DNA-templated//transmembrane transport	GO:0004560//GO:0003676//GO:0003677//GO:0008270//GO:0022857//GO:0005515//GO:0000981	alpha-L-fucosidase activity//nucleic acid binding//DNA binding//zinc ion binding//transmembrane transporter activity//protein binding//DNA-binding transcription factor activity, RNA polymerase II-specific	GO:0005634	nucleus	KOG3340	Alpha-L-fucosidase
Cluster-1894.3476	3435	1024082370	KZV75263.1	4345	0	glycoside hydrolase family 31 protein [Peniophora sp. CONT]	XM_027753750.1	XM_027753750	45	1.57e-12	Sparassis crispa Alpha-glucosidase (SCP_0115270), partial mRNA	K01187	malZ	alpha-glucosidase	http://www.genome.jp/dbget-bin/www_bget?ko:K01187	P29064	1767	1.2e-195	Alpha-glucosidase OS=Candida tsukubaensis OX=5483 PE=1 SV=1	PF01055	Glycosyl hydrolases family 31	GO:0005975	carbohydrate metabolic process	GO:0004553	hydrolase activity, hydrolyzing O-glycosyl compounds	--	--	KOG1065	Maltase glucoamylase and related hydrolases, glycosyl hydrolase family 31
Cluster-1894.6701	2735	1024079333	KZV72256.1	1683	1.9e-184	glycoside hydrolase family 76 protein [Peniophora sp. CONT]	XM_009550843.1	XM_009550843	132	5.41e-61	Heterobasidion irregulare TC 32-1 hypothetical protein mRNA	--	--	--	--	O61598	256	1.6e-20	60S ribosomal protein L37a OS=Ostertagia ostertagi OX=6317 GN=rpl-37a PE=3 SV=3	PF04810//PF15129//PF01780//PF02892	Sec23/Sec24 zinc finger//FAM150 family//Ribosomal L37ae protein family//BED zinc finger	GO:0006888//GO:0006412//GO:0006886//GO:0007165//GO:0045859//GO:0042254	endoplasmic reticulum to Golgi vesicle-mediated transport//translation//intracellular protein transport//signal transduction//regulation of protein kinase activity//ribosome biogenesis	GO:0003735//GO:0030971//GO:0003677//GO:0008270//GO:0030298	structural constituent of ribosome//receptor tyrosine kinase binding//DNA binding//zinc ion binding//receptor signaling protein tyrosine kinase activator activity	GO:0005840//GO:0030127	ribosome//COPII vesicle coat	KOG0402	60S ribosomal protein L37
Cluster-1894.775	752	1024081408	KZV74309.1	817	1.4e-84	glycoside hydrolase family 71 protein [Peniophora sp. CONT]	--	--	--	--	--	K08254	E3.2.1.59	glucan endo-1,3-alpha-glucosidase	http://www.genome.jp/dbget-bin/www_bget?ko:K08254	O13716	299	4.4e-26	Glucan endo-1,3-alpha-glucosidase agn1 OS=Schizosaccharomyces pombe (strain 972 / ATCC 24843) OX=284812 GN=agn1 PE=1 SV=2	PF00368//PF03659	Hydroxymethylglutaryl-coenzyme A reductase//Glycosyl hydrolase family 71	GO:0006694//GO:0055114//GO:0015936	steroid biosynthetic process//oxidation-reduction process//coenzyme A metabolic process	GO:0016787//GO:0050662//GO:0004420	hydrolase activity//obsolete coenzyme binding//hydroxymethylglutaryl-CoA reductase (NADPH) activity	--	--	--	--
Cluster-1894.9711	4770	575064120	ETW79736.1	1313	2.7e-141	glycoside hydrolase family 79 protein [Heterobasidion irregulare TC 32-1]	--	--	--	--	--	--	--	--	--	P43549	584	2.5e-58	Aquaglycerol porin AQY3 OS=Saccharomyces cerevisiae (strain ATCC 204508 / S288c) OX=559292 GN=AQY3 PE=1 SV=1	PF08184//PF00230//PF05778	Cuticle protein 7 isoform family//Major intrinsic protein//Apolipoprotein CIII (Apo-CIII)	GO:0042157//GO:0006810//GO:0006869//GO:0055085	lipoprotein metabolic process//transport//lipid transport//transmembrane transport	GO:0015267//GO:0042302//GO:0008289	channel activity//structural constituent of cuticle//lipid binding	GO:0005576//GO:0016020	extracellular region//membrane	KOG0224	Aquaporin (major intrinsic protein family)
Cluster-1894.5495	7604	1024079451	KZV72372.1	1788	3.6e-196	glycoside hydrolase family 18 protein [Peniophora sp. CONT]	XM_019187354.1	XM_019187354	44	1.26e-11	Kwoniella bestiolae CBS 10118 syntaxin 1B/2/3 partial mRNA	--	--	--	--	Q10153	581	8.9e-58	CDP-diacylglycerol--inositol 3-phosphatidyltransferase OS=Schizosaccharomyces pombe (strain 972 / ATCC 24843) OX=284812 GN=pis1 PE=3 SV=2	PF00646//PF08653//PF00704//PF00015//PF01066//PF02970//PF16519//PF09728//PF00804//PF05417//PF14523//PF12937//PF03462	F-box domain//DASH complex subunit Dam1//Glycosyl hydrolases family 18//Methyl-accepting chemotaxis protein (MCP) signalling domain//CDP-alcohol phosphatidyltransferase//Tubulin binding cofactor A//Tetramerisation domain of TRPM//Myosin-like coiled-coil protein//Syntaxin//Hepatitis E cysteine protease//Syntaxin-like protein//F-box-like//PCRF domain	GO:0008654//GO:0006415//GO:0007021//GO:0051262//GO:0019082//GO:0007165//GO:0005975//GO:0007023//GO:0008608	phospholipid biosynthetic process//translational termination//tubulin complex assembly//protein tetramerization//viral protein processing//signal transduction//carbohydrate metabolic process//post-chaperonin tubulin folding pathway//attachment of spindle microtubules to kinetochore	GO:0005515//GO:0019905//GO:0048487//GO:0016780	protein binding//syntaxin binding//beta-tubulin binding//phosphotransferase activity, for other substituted phosphate groups	GO:0016020//GO:0072686//GO:0045298//GO:0042729	membrane//mitotic spindle//tubulin complex//DASH complex	KOG3240	Phosphatidylinositol synthase
Cluster-1894.1533	3242	1024073570	KZV66585.1	1408	1.8e-152	glycoside hydrolase family 43 protein [Peniophora sp. CONT]	XM_003029986.1	XM_003029986	76	8.67e-30	Schizophyllum commune H4-8 glycoside hydrolase family 43 protein, mRNA	K06113	abnA	arabinan endo-1,5-alpha-L-arabinosidase	http://www.genome.jp/dbget-bin/www_bget?ko:K06113	Q9HFS9	564	3.6e-56	Arabinan endo-1,5-alpha-L-arabinosidase A OS=Aspergillus aculeatus OX=5053 GN=abnA PE=1 SV=1	PF04616//PF13691	Glycosyl hydrolases family 43//tRNase Z endonuclease	GO:0008033//GO:0005975	tRNA processing//carbohydrate metabolic process	GO:0004553	hydrolase activity, hydrolyzing O-glycosyl compounds	--	--	--	--
Cluster-1894.7972	4949	1024071108	KZV64186.1	2096	4.5e-232	glycoside hydrolase family 16 protein [Peniophora sp. CONT]	--	--	--	--	--	--	--	--	--	P32486	640	8.4e-65	Beta-glucan synthesis-associated protein KRE6 OS=Saccharomyces cerevisiae (strain ATCC 204508 / S288c) OX=559292 GN=KRE6 PE=1 SV=2	PF00424//PF00722//PF03935	REV protein (anti-repression trans-activator protein)//Glycosyl hydrolases family 16//Beta-glucan synthesis-associated protein (SKN1)	GO:0005975//GO:0006078//GO:0006355	carbohydrate metabolic process//(1->6)-beta-D-glucan biosynthetic process//regulation of transcription, DNA-templated	GO:0003700//GO:0004553	DNA-binding transcription factor activity//hydrolase activity, hydrolyzing O-glycosyl compounds	GO:0042025//GO:0005667	host cell nucleus//transcription regulator complex	--	--
Cluster-1894.7289	10927	1024073853	KZV66862.1	3593	0	glycoside hydrolase family 35 protein [Peniophora sp. CONT]	XM_008034870.1	XM_008034870	1071	0	Trametes versicolor FP-101664 SS1 translation elongation factor partial mRNA	--	--	--	--	O42820	2270	1.8e-253	Elongation factor 1-alpha OS=Schizophyllum commune OX=5334 GN=TEF1 PE=3 SV=1	PF01367//PF00009//PF02742//PF04909//PF17175//PF03144//PF00867//PF02774//PF01972//PF05793//PF00321//PF10034//PF01926//PF00190//PF02449//PF00752//PF04690	5'-3' exonuclease, C-terminal SAM fold//Elongation factor Tu GTP binding domain//Iron dependent repressor, metal binding and dimerisation domain//Amidohydrolase//Modulator of levamisole receptor-1//Elongation factor Tu domain 2//XPG I-region//Semialdehyde dehydrogenase, dimerisation domain//Serine dehydrogenase proteinase//Transcription initiation factor IIF, alpha subunit (TFIIF-alpha)//Plant th…	GO:0006281//GO:0007275//GO:0006027//GO:0006367//GO:0046486//GO:0032968//GO:0005975//GO:0006952//GO:0008652//GO:0006012//GO:0006687	DNA repair//multicellular organism development//glycosaminoglycan catabolic process//transcription initiation from RNA polymerase II promoter//glycerolipid metabolic process//positive regulation of transcription elongation from RNA polymerase II promoter//carbohydrate metabolic process//defense response//cellular amino acid biosynthetic process//galactose metabolic process//glycosphingolipid meta…	GO:0003677//GO:0016787//GO:0003824//GO:0045735//GO:0046983//GO:0046914//GO:0003924//GO:0016620//GO:0005525//GO:0004565//GO:0004518	DNA binding//hydrolase activity//catalytic activity//nutrient reservoir activity//protein dimerization activity//transition metal ion binding//GTPase activity//oxidoreductase activity, acting on the aldehyde or oxo group of donors, NAD or NADP as acceptor//GTP binding//beta-galactosidase activity//nuclease activity	GO:0016021//GO:0005634//GO:0009341//GO:0005892	integral component of membrane//nucleus//beta-galactosidase complex//acetylcholine-gated channel complex	KOG0052	Translation elongation factor EF-1 alpha/Tu
Cluster-1894.6887	4210	1024074472	KZV67468.1	2880	0	glycoside hydrolase family 47 protein [Peniophora sp. CONT]	--	--	--	--	--	K01230	MAN1	mannosyl-oligosaccharide alpha-1,2-mannosidase	http://www.genome.jp/dbget-bin/www_bget?ko:K01230	Q8J0Q0	948	1.4e-100	Mannosyl-oligosaccharide 1,2-alpha-mannosidase OS=Candida albicans OX=5476 GN=MNS1 PE=3 SV=2	PF01532	Glycosyl hydrolase family 47	GO:0005975	carbohydrate metabolic process	GO:0004571//GO:0005509	mannosyl-oligosaccharide 1,2-alpha-mannosidase activity//calcium ion binding	GO:0016020	membrane	KOG2431	1, 2-alpha-mannosidase
Cluster-1894.4208	4880	1024082368	KZV75261.1	2411	1.3e-268	glycoside hydrolase family 31 protein [Peniophora sp. CONT]	--	--	--	--	--	K01187	malZ	alpha-glucosidase	http://www.genome.jp/dbget-bin/www_bget?ko:K01187	Q12558	1157	9.3e-125	Alpha-glucosidase OS=Aspergillus oryzae (strain ATCC 42149 / RIB 40) OX=510516 GN=agdA PE=2 SV=1	PF01155//PF01055//PF00514	Hydrogenase/urease nickel incorporation, metallochaperone, hypA//Glycosyl hydrolases family 31//Armadillo/beta-catenin-like repeat	GO:0051604//GO:0005975	protein maturation//carbohydrate metabolic process	GO:0004553//GO:0016151//GO:0005515	hydrolase activity, hydrolyzing O-glycosyl compounds//nickel cation binding//protein binding	--	--	KOG1065	Maltase glucoamylase and related hydrolases, glycosyl hydrolase family 31
Cluster-1894.3612	3264	1024083241	KZV76128.1	1132	1.8e-120	glycoside hydrolase family 18 protein [Peniophora sp. CONT]	XM_019142587.1	XM_019142587	35	5.4e-07	Cryptococcus amylolentus CBS 6039 hypothetical protein (L202_07799), mRNA	K01183	E3.2.1.14	chitinase	http://www.genome.jp/dbget-bin/www_bget?ko:K01183	P20533	252	5.4e-20	Chitinase A1 OS=Bacillus circulans OX=1397 GN=chiA1 PE=1 SV=1	PF00450//PF00704//PF07941	Serine carboxypeptidase//Glycosyl hydrolases family 18//Potassium channel Kv1.4 tandem inactivation domain	GO:0005975//GO:0006508//GO:0006813	carbohydrate metabolic process//proteolysis//potassium ion transport	GO:0005249//GO:0030955//GO:0004185	voltage-gated potassium channel activity//potassium ion binding//serine-type carboxypeptidase activity	GO:0008076//GO:0016021	voltage-gated potassium channel complex//integral component of membrane	KOG2806	Chitinase
