# Supplementary material for: Selective delignification of poplar wood with a newly isolated white-rot basidiomycete Peniophora incarnata T-7 by submerged fermentation to enhance saccharification
Source: Biotechnol Biofuels. 2021 Jun 12;14:135. doi: 10.1186/s13068-021-01986-y (PMC8199694; doi:10.1186/s13068-021-01986-y)
Supplement: Supplementary file 5 — Additional file 5: The annotation of lignocellulolytic enzyme genes in the transcriptome. [file 13068_2021_1986_MOESM5_ESM.xlsx]

## Sheet: Additional file 6
gene_id	Poplar_readcount	Glucose_readcount	log2FoldChange	pval	padj	significant
Cluster-0.0	0	3.22289	-4.1459	0.075651	0.25705	FALSE
Cluster-1.0	0	5.19603	-4.822	0.051614	0.20207	FALSE
Cluster-10.0	0	3.45114	-4.2495	0.056779	0.21681	FALSE
Cluster-100.0	0	4.29138	-4.5556	0.013562	0.080092	FALSE
Cluster-1000.0	65.1526	81.4253	-0.32036	0.28011	0.57158	FALSE
Cluster-1001.0	36.3501	47.1257	-0.38155	0.32374	0.6145	FALSE
Cluster-1002.0	2.06551	0.938288	1.0888	0.53927	0.79113	FALSE
Cluster-1002.1	5.1047	3.15719	0.68441	0.61187	0.83316	FALSE
Cluster-1003.0	1.38742	0.930225	0.53729	0.81707	0.93348	FALSE
Cluster-1004.0	8.79494	6.97938	0.34152	0.6534	0.85778	FALSE
Cluster-1005.0	16.1873	14.9199	0.12875	0.85864	0.95028	FALSE
Cluster-1006.0	10.6333	6.63232	0.6993	0.43398	0.71685	FALSE
Cluster-1007.0	4.4156	3.80143	0.22436	0.83581	0.94058	FALSE
Cluster-1008.0	38.2712	38.8596	-0.017816	0.96484	0.99133	FALSE
Cluster-1009.0	14.7119	36.2804	-1.3136	0.0094064	0.061329	FALSE
Cluster-101.0	2.23104	1.05236	1.1256	0.54152	0.79252	FALSE
Cluster-1010.0	1.672	7.30558	-2.1365	0.044639	0.1812	FALSE
Cluster-1010.1	1.99796	1.63563	0.27983	0.8633	0.9513	FALSE
Cluster-1011.0	8.71215	5.01291	0.79713	0.33526	0.62638	FALSE
Cluster-1012.0	1.64077	3.00614	-0.86673	0.55356	0.80043	FALSE
Cluster-1013.0	3.41662	5.11893	-0.58859	0.57868	0.8165	FALSE
Cluster-1014.0	31.9565	19.4824	0.71768	0.22999	0.50992	FALSE
Cluster-1015.0	2.23104	2.87593	-0.36354	0.79516	0.92574	FALSE
Cluster-1016.0	39.5954	99.3634	-1.3269	0.0026548	0.023118	TRUE
Cluster-1017.0	7.50631	8.06066	-0.10864	0.88963	0.96023	FALSE
Cluster-1018.0	1.67707	1.5665	0.070314	0.96881	0.99293	FALSE
Cluster-1019.0	5.75151	3.0672	0.91402	0.40267	0.69061	FALSE
Cluster-102.0	1.59433	0.310075	2.1686	0.37469	0.66361	FALSE
Cluster-1020.0	1.63063	1.2403	0.37095	0.84646	0.9453	FALSE
Cluster-1020.1	10.0895	7.56265	0.41855	0.55969	0.80453	FALSE
Cluster-1021.0	7.36108	6.20817	0.26831	0.78857	0.92305	FALSE
Cluster-1022.0	5.53875	0.371145	3.9596	0.016058	0.090069	FALSE
Cluster-1022.1	40.5335	16.8797	1.2568	0.0077936	0.052826	FALSE
Cluster-1023.0	5.11484	5.9511	-0.19285	0.86446	0.95184	FALSE
Cluster-1024.0	67.6907	49.3755	0.45061	0.3368	0.62742	FALSE
Cluster-1025.0	46.6626	50.5559	-0.11224	0.76	0.90916	FALSE
Cluster-1026.0	10.4568	20.6328	-0.97829	0.098682	0.30753	FALSE
Cluster-1027.0	4.28642	8.96669	-1.0738	0.24564	0.52942	FALSE
Cluster-1028.0	5.03121	8.7695	-0.81047	0.46282	0.73829	FALSE
Cluster-1029.0	6.42881	13.7259	-1.0795	0.1885	0.45551	FALSE
Cluster-1029.1	9.03304	10.858	-0.26131	0.70891	0.88196	FALSE
Cluster-103.0	2.88296	4.87465	-0.74999	0.55606	0.80222	FALSE
Cluster-1030.0	38.6225	24.388	0.66776	0.1047	0.31801	FALSE
Cluster-1031.0	19.0246	26.0827	-0.46067	0.39062	0.67949	FALSE
Cluster-1032.0	2.61441	2.86314	-0.10075	0.94485	0.98368	FALSE
Cluster-1033.0	11.2379	4.37664	1.3708	0.0906	0.29053	FALSE
Cluster-1033.1	4.08964	2.69606	0.59821	0.61302	0.83332	FALSE
Cluster-1034.0	0.714395	0.742289	-0.045158	0.98826	0.99832	FALSE
Cluster-1035.0	16.042	9.21913	0.78451	0.26904	0.5594	FALSE
Cluster-1036.0	5.98966	25.294	-2.0822	0.00069581	0.007819	TRUE
Cluster-1037.0	0.320892	3.133	-3.1511	0.13044	0.36548	FALSE
Cluster-1038.0	2.63468	8.80295	-1.7429	0.071806	0.24925	FALSE
Cluster-1039.0	48.4477	36.9613	0.39418	0.37478	0.66368	FALSE
Cluster-104.0	1.26837	3.30815	-1.3565	0.34836	0.63826	FALSE
Cluster-1040.0	0.315825	2.22696	-2.6537	0.31396	0.60404	FALSE
Cluster-1041.0	21.7791	23.5282	-0.11073	0.82688	0.93769	FALSE
Cluster-1042.0	8.13205	4.03431	1.0242	0.286	0.57708	FALSE
Cluster-1042.1	28.0366	18.3482	0.61141	0.22036	0.49934	FALSE
Cluster-1043.0	124.175	81.0473	0.61601	0.026245	0.12633	FALSE
Cluster-1044.0	2.65578	2.67993	-0.0096154	0.99383	0.99848	FALSE
Cluster-1045.0	22.5188	5.14784	2.1056	0.0025187	0.022262	TRUE
Cluster-1046.0	188.067	44.1592	2.092	0.085406	0.27883	FALSE
Cluster-1047.0	24.6874	34.4439	-0.47863	0.24818	0.53279	FALSE
Cluster-1048.0	2.10181	4.91959	-1.2596	0.334	0.62491	FALSE
Cluster-1049.0	8.91399	8.9009	0.00075762	0.99917	0.99985	FALSE
Cluster-105.0	3.50448	3.32427	0.091243	0.94203	0.98243	FALSE
Cluster-1050.0	9.93915	2.26385	2.1142	0.023571	0.11727	FALSE
Cluster-1051.0	0.641784	2.11279	-1.6819	0.40629	0.69365	FALSE
Cluster-1052.0	36.1955	74.8	-1.0501	0.0057232	0.041945	TRUE
Cluster-1053.0	41.0511	54.4236	-0.4102	0.43377	0.71669	FALSE
Cluster-1054.0	1.03529	1.05236	-0.017245	0.99361	0.99848	FALSE
Cluster-1055.0	0.63165	0.318138	0.83569	0.81181	0.93221	FALSE
Cluster-1056.0	9.7221	3.18601	1.5812	0.090892	0.29118	FALSE
Cluster-1056.1	6.58417	2.21084	1.548	0.19346	0.46274	FALSE
Cluster-1057.0	0.320892	0.62015	-0.82056	0.81565	0.93266	FALSE
Cluster-1058.0	4.4156	0.999358	2.1396	0.1243	0.35429	FALSE
Cluster-1059.0	2.94037	1.88464	0.61757	0.65362	0.85778	FALSE
Cluster-1059.1	9.85636	4.86659	0.99875	0.24294	0.52607	FALSE
Cluster-106.0	0.315825	2.79874	-2.9887	0.18144	0.44497	FALSE
Cluster-1060.0	2.42271	0.930225	1.3334	0.48212	0.75464	FALSE
Cluster-1060.1	2.77484	4.42964	-0.6871	0.58615	0.82006	FALSE
Cluster-1061.0	52.6108	43.0254	0.29459	0.39708	0.68575	FALSE
Cluster-1062.0	5.55985	0.318138	3.9641	0.01476	0.084996	FALSE
Cluster-1063.0	1.70324	1.25643	0.40361	0.82822	0.93807	FALSE
Cluster-1063.1	8.71215	14.3877	-0.74015	0.30412	0.59407	FALSE
Cluster-1064.0	26.7225	29.4102	-0.13451	0.76895	0.91359	FALSE
Cluster-1065.0	6.27931	5.01291	0.32953	0.70462	0.87869	FALSE
Cluster-1066.0	1.03529	0.62015	0.69524	0.78735	0.92213	FALSE
Cluster-1067.0	3.09066	3.54436	-0.19001	0.89174	0.96114	FALSE
Cluster-1068.0	0.63165	2.3618	-1.8651	0.33111	0.62216	FALSE
Cluster-1069.0	19.31	8.509	1.1831	0.10198	0.31301	FALSE
Cluster-107.0	0.320892	2.1658	-2.5884	0.27146	0.56251	FALSE
Cluster-1070.0	3.26633	4.47459	-0.4322	0.69061	0.87317	FALSE
Cluster-1071.0	5.78782	7.66866	-0.41578	0.65048	0.8566	FALSE
Cluster-1072.0	18.4706	13.7997	0.41751	0.43767	0.72022	FALSE
Cluster-1073.0	3.89798	2.80207	0.51139	0.66433	0.86285	FALSE
Cluster-1074.0	3.32374	0.371145	3.2179	0.11906	0.34408	FALSE
Cluster-1075.0	6.99878	4.18537	0.72253	0.4191	0.70429	FALSE
Cluster-1076.0	7.58905	6.64845	0.21392	0.80481	0.9301	FALSE
Cluster-1077.0	6.71419	5.56727	0.28179	0.78959	0.92338	FALSE
Cluster-1078.0	1.30467	1.36244	-0.045922	0.98131	0.99674	FALSE
Cluster-1079.0	9.32777	7.34246	0.34601	0.66658	0.86365	FALSE
Cluster-108.0	4.73737	6.44115	-0.43804	0.75063	0.90462	FALSE
Cluster-1080.0	4.81422	0	4.7212	0.010582	0.066608	FALSE
Cluster-1081.0	0	0.946351	-2.3839	0.4875	0.75734	FALSE
Cluster-1082.0	3.69107	4.45856	-0.29567	0.78513	0.92186	FALSE
Cluster-1083.0	9.05419	9.93723	-0.1376	0.86019	0.95064	FALSE
Cluster-1084.0	2.69716	10.8465	-2.0142	0.065886	0.23786	FALSE
Cluster-1085.0	7.07645	3.58134	0.96536	0.30581	0.59569	FALSE
Cluster-1086.0	2.8838	0	3.9805	0.10615	0.32085	FALSE
Cluster-1087.0	16.8501	13.7869	0.29696	0.58829	0.82069	FALSE
Cluster-1088.0	5.3217	5.91895	-0.15981	0.85518	0.94938	FALSE
Cluster-1089.0	22.4091	7.02775	1.6799	0.0090782	0.05987	FALSE
Cluster-109.0	1.2785	3.67929	-1.499	0.28855	0.57923	FALSE
Cluster-1090.0	12.5375	17.7441	-0.49634	0.39574	0.68451	FALSE
Cluster-1091.0	25.3452	30.3418	-0.26646	0.59718	0.82542	FALSE
Cluster-1092.0	4.25011	4.43437	-0.075357	0.94314	0.98315	FALSE
Cluster-1093.0	7.65069	2.81486	1.4093	0.19091	0.45922	FALSE
Cluster-1094.0	8.67589	12.1722	-0.47914	0.52014	0.77923	FALSE
Cluster-1095.0	2.69209	2.31685	0.20888	0.88102	0.95719	FALSE
Cluster-1095.1	8.68091	6.21624	0.49711	0.55628	0.80222	FALSE
Cluster-1096.0	2.65072	1.68058	0.66394	0.66206	0.8621	FALSE
Cluster-1097.0	0.357198	2.24772	-2.6695	0.18932	0.45682	FALSE
Cluster-1098.0	1.38742	0	2.912	0.33614	0.62705	FALSE
Cluster-1099.0	0.714395	2.884	-2.0782	0.25281	0.53867	FALSE
Cluster-11.0	0	5.40834	-4.8923	0.045429	0.18336	FALSE
Cluster-110.0	1.90508	3.42222	-0.81262	0.55298	0.80043	FALSE
Cluster-1100.0	3.74258	3.67123	0.018952	0.98661	0.99782	FALSE
Cluster-1101.0	7.56878	7.35858	0.046423	0.95486	0.98771	FALSE
Cluster-1102.0	76.3821	68.9686	0.14933	0.65419	0.85778	FALSE
Cluster-1103.0	3.24099	6.98744	-1.0981	0.31984	0.61112	FALSE
Cluster-1104.0	21.9903	11.4333	0.93873	0.10327	0.3155	FALSE
Cluster-1105.0	75.594	68.6505	0.13448	0.67269	0.86656	FALSE
Cluster-1106.0	7.23688	1.32556	2.4401	0.066539	0.23917	FALSE
Cluster-1107.0	31.5055	35.5319	-0.16663	0.68393	0.87089	FALSE
Cluster-1108.0	9.13694	5.89819	0.63057	0.42089	0.70613	FALSE
Cluster-1108.1	8.91399	3.85917	1.1912	0.18288	0.44669	FALSE
Cluster-1109.0	3.92917	0.946351	2.0195	0.31845	0.60965	FALSE
Cluster-111.0	0.63165	3.59403	-2.4811	0.20975	0.48511	FALSE
Cluster-1110.0	12.584	23.661	-0.91508	0.21324	0.49054	FALSE
Cluster-1111.0	23.5128	17.5078	0.42837	0.42015	0.70569	FALSE
Cluster-1112.0	13.501	7.89691	0.77138	0.24321	0.52648	FALSE
Cluster-1113.0	22.1044	50.3672	-1.1832	0.060176	0.22425	FALSE
Cluster-1114.0	2.33996	0.371145	2.7093	0.17772	0.44038	FALSE
Cluster-1115.0	12.9623	13.6198	-0.063039	0.92121	0.97358	FALSE
Cluster-1116.0	2.06551	5.48201	-1.4228	0.22403	0.50306	FALSE
Cluster-1117.0	1.74968	2.61887	-0.6136	0.68456	0.87117	FALSE
Cluster-1118.0	2.71236	1.11343	1.3282	0.50261	0.76791	FALSE
Cluster-1118.1	10.6898	12.4049	-0.2144	0.78718	0.92213	FALSE
Cluster-1119.0	2.60344	1.3175	0.98466	0.55808	0.80336	FALSE
Cluster-1119.1	1.30467	2.48866	-0.94295	0.60893	0.83162	FALSE
Cluster-112.0	1.2633	1.2403	0.021049	0.9935	0.99848	FALSE
Cluster-1120.0	4.83025	3.36922	0.53707	0.62961	0.84214	FALSE
Cluster-1121.0	5.42983	6.63242	-0.27668	0.79176	0.92443	FALSE
Cluster-1122.0	28.5761	27.5947	0.049907	0.91295	0.97097	FALSE
Cluster-1123.0	4.48821	2.51285	0.80055	0.54096	0.79231	FALSE
Cluster-1124.0	1.64077	1.2403	0.38354	0.86078	0.95065	FALSE
Cluster-1125.0	5.86554	4.21752	0.50443	0.63965	0.84933	FALSE
Cluster-1126.0	2.62961	7.3217	-1.4719	0.12687	0.35849	FALSE
Cluster-1127.0	2.26228	1.93765	0.22067	0.87364	0.95446	FALSE
Cluster-1128.0	6.11378	1.86851	1.6673	0.18624	0.45164	FALSE
Cluster-1129.0	23.6564	17.3601	0.45835	0.4136	0.69896	FALSE
Cluster-113.0	0.947474	2.17053	-1.1921	0.62677	0.8408	FALSE
Cluster-1130.0	4.99574	9.01034	-0.85256	0.30596	0.59582	FALSE
Cluster-1131.0	25.0295	14.1386	0.8256	0.15012	0.39755	FALSE
Cluster-1132.0	2.27242	0.371145	2.6759	0.18739	0.45372	FALSE
Cluster-1132.1	0.988847	1.2403	-0.34641	0.88295	0.95779	FALSE
Cluster-1133.0	43.3422	42.3411	0.029632	0.94981	0.98597	FALSE
Cluster-1134.0	7.10267	4.3847	0.71259	0.45399	0.73146	FALSE
Cluster-1135.0	0	2.56586	-3.8205	0.075359	0.25643	FALSE
Cluster-1135.1	1.67707	7.03711	-2.0872	0.0915	0.29242	FALSE
Cluster-1136.0	1.42879	1.59069	-0.18182	0.9414	0.98219	FALSE
Cluster-1137.0	10.0945	15.8676	-0.66241	0.27777	0.56963	FALSE
Cluster-1138.0	14.2247	7.28482	0.96495	0.183	0.44673	FALSE
Cluster-1139.0	6.21177	9.23053	-0.56805	0.47455	0.7488	FALSE
Cluster-114.0	0.952542	1.68058	-0.78873	0.66005	0.86138	FALSE
Cluster-1140.0	41.6304	42.5912	-0.040544	0.92107	0.97358	FALSE
Cluster-1141.0	1.31481	2.10473	-0.65419	0.69603	0.87502	FALSE
Cluster-1142.0	45.6315	45.892	-0.0014156	0.99723	0.99933	FALSE
Cluster-1143.0	6.27425	3.90411	0.67773	0.53853	0.79079	FALSE
Cluster-1144.0	1.38742	5.13978	-1.9314	0.14897	0.39571	FALSE
Cluster-1145.0	116.358	48.8994	1.2537	4.8003e-05	0.00081786	TRUE
Cluster-1146.0	0.357198	1.26449	-1.8437	0.4774	0.75041	FALSE
Cluster-1147.0	17.8862	16.7944	0.088669	0.89053	0.96062	FALSE
Cluster-1148.0	11.6678	17.5563	-0.58723	0.35871	0.64697	FALSE
Cluster-1149.0	10.9744	5.85788	0.89379	0.23473	0.51583	FALSE
Cluster-115.0	0.63165	1.26449	-0.99381	0.68691	0.87152	FALSE
Cluster-115.1	0.957609	0.68122	0.52098	0.82364	0.93695	FALSE
Cluster-1150.0	7.20568	3.34503	1.1152	0.29008	0.58099	FALSE
Cluster-1151.0	4.17239	2.31685	0.8317	0.51267	0.77549	FALSE
Cluster-1152.0	1.64077	3.21826	-0.97737	0.52171	0.78059	FALSE
Cluster-1153.0	14.2922	9.31708	0.60003	0.44815	0.72812	FALSE
Cluster-1154.0	15.9753	12.0292	0.41865	0.48263	0.75464	FALSE
Cluster-1155.0	2.62455	2.85518	-0.13462	0.92553	0.97592	FALSE
Cluster-1156.0	12.383	9.78155	0.33835	0.61913	0.83639	FALSE
Cluster-1157.0	8.04001	12.9467	-0.67616	0.38854	0.67714	FALSE
Cluster-1158.0	38.5913	21.0927	0.86343	0.0657	0.23758	FALSE
Cluster-1159.0	3.42675	4.47125	-0.40479	0.76345	0.91034	FALSE
Cluster-116.0	3.7899	0	4.3746	0.097545	0.30544	FALSE
Cluster-1160.0	5.83937	8.32579	-0.51553	0.54526	0.79445	FALSE
Cluster-1161.0	2.33996	3.77734	-0.71283	0.59756	0.82562	FALSE
Cluster-1162.0	6.85862	4.67059	0.56287	0.53476	0.78937	FALSE
Cluster-1163.0	9.47387	6.76262	0.49868	0.5497	0.7977	FALSE
Cluster-1164.0	27.2596	36.332	-0.41796	0.31033	0.60107	FALSE
Cluster-1165.0	9.14707	8.07678	0.17283	0.81379	0.93226	FALSE
Cluster-1166.0	15.0176	10.911	0.46248	0.52032	0.77937	FALSE
Cluster-1167.0	5.18662	3.82228	0.42974	0.68867	0.8721	FALSE
Cluster-1167.1	3.00792	6.52631	-1.1132	0.32918	0.61994	FALSE
Cluster-1168.0	9.95439	11.0862	-0.13487	0.87209	0.95394	FALSE
Cluster-1169.0	18.4757	13.9782	0.41563	0.46785	0.74316	FALSE
Cluster-117.0	3.48927	0.62015	2.4564	0.21614	0.49436	FALSE
Cluster-1170.0	8.69695	19.5931	-1.1806	0.088816	0.28585	FALSE
Cluster-1171.0	1.94139	4.31557	-1.1383	0.34213	0.6325	FALSE
Cluster-1172.0	42.8785	22.9887	0.90254	0.035065	0.15403	FALSE
Cluster-1172.1	48.0855	48.5041	-0.0080647	0.98211	0.99676	FALSE
Cluster-1173.0	1.35111	1.30943	0.02707	0.98711	0.998	FALSE
Cluster-1174.0	1.95152	3.32427	-0.75746	0.54774	0.79692	FALSE
Cluster-1175.0	1.62556	2.25578	-0.47636	0.74155	0.8997	FALSE
Cluster-1176.0	1.97769	0	3.4323	0.19677	0.46718	FALSE
Cluster-1177.0	27.0216	15.7904	0.77853	0.21524	0.49274	FALSE
Cluster-1178.0	8.00366	2.05172	1.9834	0.073852	0.25329	FALSE
Cluster-1179.0	6.13916	7.61565	-0.30075	0.72238	0.89038	FALSE
Cluster-118.0	0.315825	1.86045	-2.3988	0.38064	0.67027	FALSE
Cluster-1180.0	1.38742	1.3175	0.04994	0.97799	0.99555	FALSE
Cluster-1181.0	20.3081	13.5379	0.59292	0.27874	0.57002	FALSE
Cluster-1182.0	3.90305	0	4.4164	0.018692	0.10052	FALSE
Cluster-1183.0	15.0117	2.741	2.4786	0.0035016	0.028949	TRUE
Cluster-1184.0	16.1147	4.79273	1.7742	0.028823	0.13499	FALSE
Cluster-1185.0	38.2189	46.6831	-0.28937	0.51798	0.77795	FALSE
Cluster-1186.0	38.6901	36.74	0.07737	0.83676	0.94081	FALSE
Cluster-1187.0	15.499	8.77413	0.81108	0.1927	0.46171	FALSE
Cluster-1188.0	8.6083	9.50845	-0.15648	0.86065	0.95065	FALSE
Cluster-1189.0	3.52558	3.77734	-0.10588	0.93628	0.9798	FALSE
Cluster-119.0	0.962676	0.62015	0.61847	0.83499	0.93988	FALSE
Cluster-1190.0	8.99678	4.29138	1.0746	0.25878	0.54567	FALSE
Cluster-1191.0	13.5889	13.0252	0.062412	0.92642	0.97631	FALSE
Cluster-1191.1	1.03022	3.16516	-1.6262	0.31664	0.60737	FALSE
Cluster-1192.0	14.9611	11.7063	0.36683	0.58502	0.81965	FALSE
Cluster-1193.0	5.39938	5.35181	0.0081591	0.99299	0.99848	FALSE
Cluster-1194.0	1.71338	1.43157	0.2776	0.88263	0.95775	FALSE
Cluster-1195.0	5.64766	8.22774	-0.54827	0.48935	0.75803	FALSE
Cluster-1196.0	2.50038	0	3.7621	0.20238	0.47621	FALSE
Cluster-1197.0	63.2696	53.4033	0.24536	0.70019	0.87726	FALSE
Cluster-1198.0	7.4911	13.1266	-0.80535	0.26333	0.55108	FALSE
Cluster-1198.1	7.99357	12.9064	-0.68057	0.43114	0.71476	FALSE
Cluster-1199.0	116.31	17.3985	2.7268	4.0502e-09	1.9903e-07	TRUE
Cluster-12.0	0	1.85572	-3.3324	0.30166	0.59164	FALSE
Cluster-120.0	0.315825	1.67251	-2.231	0.35679	0.64519	FALSE
Cluster-1200.0	3.21478	0.636275	2.3065	0.33349	0.62432	FALSE
Cluster-1201.0	17.3517	17.9274	-0.041923	0.93561	0.97957	FALSE
Cluster-1201.1	34.9694	25.1511	0.47566	0.28075	0.57245	FALSE
Cluster-1202.0	29.9061	26.9006	0.16336	0.73762	0.89773	FALSE
Cluster-1203.0	46.774	76.8934	-0.71826	0.084009	0.2757	FALSE
Cluster-1204.0	21.5707	17.3903	0.3136	0.67355	0.86661	FALSE
Cluster-1205.0	17.7241	17.3844	0.027171	0.96244	0.99004	FALSE
Cluster-1206.0	40.7211	6.54716	2.6347	0.00024978	0.0033843	TRUE
Cluster-1207.0	17.4817	9.78145	0.84142	0.18159	0.44511	FALSE
Cluster-1208.0	92.1015	58.771	0.64716	0.045685	0.18383	FALSE
Cluster-1209.0	39.9019	52.4304	-0.39492	0.33682	0.62742	FALSE
Cluster-121.0	0.957609	0.742289	0.42602	0.8677	0.9526	FALSE
Cluster-1210.0	38.6536	39.9074	-0.049981	0.92675	0.97631	FALSE
Cluster-1211.0	11.3983	8.52503	0.42608	0.58662	0.82023	FALSE
Cluster-1212.0	1.42879	0	2.9534	0.40003	0.68869	FALSE
Cluster-1213.0	24.0913	17.7038	0.44522	0.42219	0.70767	FALSE
Cluster-1214.0	83.4003	85.5743	-0.032855	0.92828	0.97686	FALSE
Cluster-1215.0	17.0679	18.7388	-0.13591	0.80522	0.93025	FALSE
Cluster-1216.0	1.58926	2.4806	-0.64462	0.74585	0.90205	FALSE
Cluster-1217.0	2.94544	4.21419	-0.51916	0.68847	0.87207	FALSE
Cluster-1217.1	4.71623	2.30073	1.0254	0.39885	0.68764	FALSE
Cluster-1218.0	1.64077	1.93765	-0.2469	0.87935	0.95624	FALSE
Cluster-1219.0	0.641784	0.62015	0.037643	0.9906	0.99841	FALSE
Cluster-1219.1	0.357198	1.74971	-2.2853	0.33908	0.63056	FALSE
Cluster-122.0	2.557	2.17386	0.27196	0.8739	0.95446	FALSE
Cluster-1220.0	1.70324	0.62015	1.4138	0.53863	0.7908	FALSE
Cluster-1221.0	88.9861	76.4986	0.21948	0.5293	0.78566	FALSE
Cluster-1222.0	2.24118	3.36922	-0.5679	0.68208	0.87032	FALSE
Cluster-1223.0	42.583	44.1714	-0.056191	0.88848	0.95986	FALSE
Cluster-1224.0	21.4937	12.3508	0.79164	0.21719	0.49525	FALSE
Cluster-1225.0	2.54687	3.8511	-0.59061	0.66735	0.864	FALSE
Cluster-1225.1	2.14319	1.93765	0.11357	0.94904	0.98548	FALSE
Cluster-1226.0	10.4517	6.42039	0.69193	0.38773	0.67661	FALSE
Cluster-1226.1	3.05942	1.90076	0.65573	0.65474	0.85791	FALSE
Cluster-1227.0	1.26837	10.2139	-2.9848	0.016642	0.092481	FALSE
Cluster-1228.0	9.39535	5.24579	0.84262	0.30215	0.59221	FALSE
Cluster-1229.0	4.20367	5.60081	-0.40573	0.68383	0.87089	FALSE
Cluster-123.0	0.315825	2.2189	-2.6515	0.25549	0.54141	FALSE
Cluster-1230.0	3.28743	8.19549	-1.3179	0.21375	0.49104	FALSE
Cluster-1231.0	45.8182	35.7359	0.36496	0.46282	0.73829	FALSE
Cluster-1232.0	9.20871	1.80272	2.4149	0.034117	0.15159	FALSE
Cluster-1233.0	79.3739	152.115	-0.93764	0.0012195	0.012431	FALSE
Cluster-1234.0	13.4065	26.3028	-0.97266	0.11112	0.33027	FALSE
Cluster-1235.0	1.9929	3.5894	-0.85789	0.50088	0.76677	FALSE
Cluster-1236.0	2.59331	1.26449	1.016	0.52525	0.783	FALSE
Cluster-1237.0	11.2337	13.6729	-0.28052	0.6442	0.85242	FALSE
Cluster-1238.0	0.988847	2.10473	-1.0712	0.57288	0.81198	FALSE
Cluster-1239.0	5.03205	5.99615	-0.25729	0.78712	0.92213	FALSE
Cluster-124.0	2.23104	3.2632	-0.53653	0.68601	0.87131	FALSE
Cluster-1240.0	6.34602	12.5272	-0.98681	0.23363	0.5147	FALSE
Cluster-1241.0	5.24909	6.31428	-0.26104	0.75556	0.9073	FALSE
Cluster-1242.0	8.88355	5.11096	0.77672	0.45357	0.73098	FALSE
Cluster-1243.0	5.25416	10.3084	-0.97855	0.21965	0.49842	FALSE
Cluster-1244.0	0.357198	1.74165	-2.2765	0.29933	0.58937	FALSE
Cluster-1244.1	0.315825	1.2403	-1.816	0.54474	0.79439	FALSE
Cluster-1245.0	7.0917	2.58198	1.4494	0.18132	0.44494	FALSE
Cluster-1246.0	0.67809	2.53694	-1.8976	0.34789	0.63812	FALSE
Cluster-1247.0	26.671	38.1938	-0.52265	0.27356	0.56527	FALSE
Cluster-1248.0	8.61927	11.7526	-0.45322	0.54394	0.79411	FALSE
Cluster-1249.0	1.59939	18.4186	-3.5019	0.00074606	0.008243	TRUE
Cluster-125.0	5.0836	4.87465	0.067009	0.95198	0.98682	FALSE
Cluster-125.1	1.672	2.17053	-0.40035	0.82522	0.93747	FALSE
Cluster-125.2	6.9422	7.62372	-0.13497	0.8623	0.95107	FALSE
Cluster-1250.0	1.97769	0.930225	1.0596	0.61951	0.83639	FALSE
Cluster-1251.0	0.357198	5.03033	-3.8318	0.041766	0.17369	FALSE
Cluster-1251.1	0	1.80272	-3.2897	0.23978	0.52188	FALSE
Cluster-1252.0	11.4144	20.8401	-0.85821	0.15884	0.41123	FALSE
Cluster-1253.0	2.46408	0.68122	1.8576	0.35948	0.64739	FALSE
Cluster-1254.0	24.8791	15.5945	0.668	0.19479	0.46482	FALSE
Cluster-1255.0	5.68397	7.84853	-0.47638	0.56433	0.80703	FALSE
Cluster-1255.1	10.695	24.3503	-1.1839	0.1121	0.33198	FALSE
Cluster-1256.0	27.1312	32.9741	-0.27645	0.52215	0.7808	FALSE
Cluster-1257.0	9.40042	14.3621	-0.59947	0.36551	0.65391	FALSE
Cluster-1258.0	5.25923	3.62629	0.53623	0.58029	0.81718	FALSE
Cluster-1259.0	3.94442	3.05108	0.38579	0.72425	0.89135	FALSE
Cluster-126.0	1.2785	2.92894	-1.1816	0.43649	0.7191	FALSE
Cluster-1260.0	15.7726	14.746	0.10378	0.86469	0.95185	FALSE
Cluster-1261.0	15.8511	12.5098	0.34296	0.59608	0.82475	FALSE
Cluster-1262.0	2.57304	0.946351	1.4204	0.40738	0.69444	FALSE
Cluster-1263.0	1.03022	2.85508	-1.4718	0.38658	0.67541	FALSE
Cluster-1264.0	12.8229	8.60222	0.59503	0.40082	0.68922	FALSE
Cluster-1265.0	2.50038	0.689282	1.865	0.40773	0.69477	FALSE
Cluster-1266.0	23.186	21.1167	0.13923	0.76618	0.91219	FALSE
Cluster-1267.0	21.5199	32.7862	-0.60526	0.19579	0.46608	FALSE
Cluster-1268.0	43.8302	19.4811	1.1785	0.0048492	0.03681	TRUE
Cluster-1269.0	1.03022	2.17053	-1.1047	0.61077	0.83235	FALSE
Cluster-127.0	1.91522	1.26449	0.58905	0.75025	0.90462	FALSE
Cluster-1270.0	2.37627	0	3.6923	0.14039	0.38186	FALSE
Cluster-1271.0	1.34605	2.5578	-0.94938	0.54472	0.79439	FALSE
Cluster-1272.0	7.92008	3.51221	1.1511	0.20774	0.48289	FALSE
Cluster-1273.0	10.3791	17.0997	-0.709	0.29217	0.58327	FALSE
Cluster-1274.0	3.32881	1.95377	0.75636	0.5709	0.81099	FALSE
Cluster-1275.0	3.97566	1.5665	1.3063	0.31766	0.60885	FALSE
Cluster-1276.0	2.98174	3.7323	-0.31378	0.77671	0.91768	FALSE
Cluster-1277.0	4.67992	5.60081	-0.26646	0.78184	0.92051	FALSE
Cluster-1278.0	29.315	12.5595	1.2097	0.026754	0.12821	FALSE
Cluster-1279.0	76.9451	98.5713	-0.36053	0.36494	0.6532	FALSE
Cluster-128.0	3.17852	0.636275	2.3015	0.24921	0.53356	FALSE
Cluster-1280.0	8.43351	16.33	-0.95386	0.2509	0.53592	FALSE
Cluster-1281.0	4.60731	2.937	0.64265	0.53581	0.78999	FALSE
Cluster-1282.0	15.7845	17.5333	-0.14985	0.84241	0.94309	FALSE
Cluster-1283.0	5.31664	4.77207	0.14562	0.91819	0.97219	FALSE
Cluster-1284.0	2.35516	1.86851	0.30616	0.85849	0.95028	FALSE
Cluster-1285.0	2.77484	0.689282	2.0236	0.29591	0.58648	FALSE
Cluster-1285.1	17.383	7.95001	1.1135	0.14884	0.39567	FALSE
Cluster-1286.0	9.21968	32.9064	-1.838	0.00046722	0.0057081	TRUE
Cluster-1287.0	41.1069	47.1556	-0.19765	0.63438	0.84511	FALSE
Cluster-1288.0	3.24016	3.53297	-0.1271	0.93071	0.97747	FALSE
Cluster-1289.0	0.641784	2.11279	-1.6819	0.40629	0.69365	FALSE
Cluster-129.0	0.315825	1.92958	-2.4487	0.25475	0.54034	FALSE
Cluster-1290.0	9.04322	18.8381	-1.0536	0.12768	0.36012	FALSE
Cluster-1291.0	8.24181	5.82563	0.49476	0.65395	0.85778	FALSE
Cluster-1292.0	0.998982	1.2403	-0.33509	0.88665	0.95914	FALSE
Cluster-1293.0	3.24606	3.24708	-0.0014291	0.99905	0.99982	FALSE
Cluster-1294.0	45.2599	32.8983	0.45758	0.2247	0.50381	FALSE
Cluster-1295.0	17.5941	22.8214	-0.36434	0.55885	0.80407	FALSE
Cluster-1296.0	6.04117	4.04237	0.58277	0.537	0.79032	FALSE
Cluster-1297.0	35.2625	23.6698	0.58435	0.19855	0.47054	FALSE
Cluster-1298.0	19.2881	43.642	-1.1702	0.01379	0.08097	FALSE
Cluster-1299.0	16.3426	12.9192	0.33266	0.5877	0.8206	FALSE
Cluster-13.0	0	4.98066	-4.7692	0.0064317	0.045728	TRUE
Cluster-130.0	3.16332	0	4.1157	0.087799	0.28348	FALSE
Cluster-1300.0	48.1732	22.084	1.1154	0.011926	0.072798	FALSE
Cluster-1301.0	7.24199	4.96454	0.5462	0.55512	0.80154	FALSE
Cluster-1302.0	25.5944	86.8475	-1.7608	0.0030011	0.025665	TRUE
Cluster-1303.0	8.9866	3.48339	1.3431	0.19646	0.46664	FALSE
Cluster-1304.0	2.78497	1.99872	0.46309	0.75353	0.90643	FALSE
Cluster-1305.0	6.16533	4.20149	0.54768	0.55834	0.80362	FALSE
Cluster-1306.0	2.58824	1.43157	0.90344	0.56565	0.80772	FALSE
Cluster-1307.0	9.14707	14.4038	-0.65352	0.31286	0.60307	FALSE
Cluster-1308.0	13.3819	5.24579	1.3407	0.066681	0.23942	FALSE
Cluster-1309.0	3.49941	3.2102	0.12577	0.92339	0.97495	FALSE
Cluster-131.0	1.58926	2.65112	-0.722	0.66992	0.86513	FALSE
Cluster-1310.0	3.81012	1.90076	0.97056	0.51608	0.77677	FALSE
Cluster-1310.1	0.998982	0	2.4453	0.46884	0.74376	FALSE
Cluster-1311.0	4.37423	2.82293	0.59951	0.61715	0.83527	FALSE
Cluster-1312.0	33.6588	32.5256	0.057579	0.89451	0.96145	FALSE
Cluster-1313.0	32.2141	32.0325	0.012273	0.9777	0.99555	FALSE
Cluster-1314.0	31.0698	14.6226	1.1	0.033873	0.15071	FALSE
Cluster-1315.0	1.30974	1.86045	-0.52318	0.7865	0.92213	FALSE
Cluster-1316.0	0.957609	0.954413	0.0020898	0.99932	0.99993	FALSE
Cluster-1316.1	5.74561	12.3634	-1.1127	0.21387	0.49106	FALSE
Cluster-1317.0	5.31664	4.91959	0.10509	0.91076	0.96966	FALSE
Cluster-1318.0	40.3003	14.4361	1.4644	0.0078409	0.05301	FALSE
Cluster-1319.0	174.468	89.8891	0.96027	0.0040151	0.032184	FALSE
Cluster-132.0	0.315825	3.99743	-3.4891	0.044275	0.18036	FALSE
Cluster-1320.0	169.069	150.358	0.16922	0.49913	0.76532	FALSE
Cluster-1321.0	12.7976	7.28945	0.81972	0.34193	0.6322	FALSE
Cluster-1322.0	3.36511	8.43523	-1.3397	0.21261	0.4897	FALSE
Cluster-1323.0	45.9421	53.4947	-0.21614	0.58607	0.82006	FALSE
Cluster-1324.0	51.529	30.3439	0.76036	0.043857	0.17943	FALSE
Cluster-1325.0	2.96064	3.49136	-0.21981	0.87458	0.9546	FALSE
Cluster-1326.0	9.8564	3.30815	1.5766	0.060388	0.22466	FALSE
Cluster-1327.0	58.4814	8.53791	2.7481	1.0016e-06	2.9445e-05	TRUE
Cluster-1328.0	1.38742	1.48458	-0.079964	0.97118	0.99337	FALSE
Cluster-1329.0	62.8344	66.8526	-0.096215	0.80335	0.92948	FALSE
Cluster-133.0	0.952542	3.79003	-1.9783	0.22851	0.50835	FALSE
Cluster-1330.0	1.98783	1.11343	0.89246	0.62965	0.84214	FALSE
Cluster-1331.0	7.25719	2.99807	1.28	0.18521	0.45022	FALSE
Cluster-1332.0	2.88296	4.10817	-0.51218	0.72421	0.89135	FALSE
Cluster-1333.0	21.4363	11.4493	0.91425	0.10248	0.314	FALSE
Cluster-1333.1	5.05232	0.938288	2.3749	0.086998	0.28214	FALSE
Cluster-1334.0	25.9921	12.8441	1.0128	0.10652	0.32133	FALSE
Cluster-1335.0	31.5933	45.9028	-0.54251	0.17367	0.43435	FALSE
Cluster-1336.0	1.03022	3.49952	-1.7877	0.38079	0.67028	FALSE
Cluster-1337.0	33.6217	19.1274	0.80826	0.10166	0.31251	FALSE
Cluster-1338.0	29.0253	10.9238	1.4045	0.013012	0.078001	FALSE
Cluster-1339.0	12.2842	7.34589	0.74407	0.30779	0.59817	FALSE
Cluster-134.0	3.16838	0.371145	3.1583	0.13683	0.37581	FALSE
Cluster-1340.0	27.2393	27.9245	-0.043339	0.93207	0.97791	FALSE
Cluster-1341.0	6.84342	1.42351	2.325	0.057835	0.21934	FALSE
Cluster-1342.0	18.5272	3.46717	2.4518	0.0043494	0.034098	TRUE
Cluster-1343.0	0.636717	1.95377	-1.597	0.40144	0.68947	FALSE
Cluster-1344.0	25.8477	28.5343	-0.14231	0.77735	0.91818	FALSE
Cluster-1345.0	50.3224	123.336	-1.2926	0.0044965	0.034778	TRUE
Cluster-1346.0	39.1469	45.4646	-0.21602	0.5836	0.81848	FALSE
Cluster-1347.0	8.44871	13.3513	-0.6519	0.41161	0.69704	FALSE
Cluster-1348.0	33.0745	29.0506	0.18886	0.66731	0.864	FALSE
Cluster-1348.1	0.315825	1.42351	-1.9828	0.43887	0.72022	FALSE
Cluster-1349.0	25.8418	21.0187	0.30689	0.52285	0.78087	FALSE
Cluster-135.0	0	2.51285	-3.7922	0.12051	0.34741	FALSE
Cluster-1350.0	4.33286	3.35309	0.37287	0.72852	0.89328	FALSE
Cluster-1351.0	60.6238	78.7524	-0.37545	0.30253	0.59256	FALSE
Cluster-1352.0	11.0572	12.6124	-0.19532	0.75379	0.90645	FALSE
Cluster-1353.0	10.9069	6.13914	0.81533	0.27117	0.56233	FALSE
Cluster-1354.0	8.26207	12.5803	-0.61656	0.36873	0.6574	FALSE
Cluster-1355.0	3.58215	7.78283	-1.1185	0.22139	0.50006	FALSE
Cluster-1356.0	2.58824	0.318138	2.8644	0.14608	0.39094	FALSE
Cluster-1357.0	36.4337	15.4688	1.2335	0.031111	0.14192	FALSE
Cluster-1358.0	96.126	78.7004	0.28814	0.30729	0.59761	FALSE
Cluster-1359.0	7.8576	6.66134	0.22564	0.80721	0.93108	FALSE
Cluster-136.0	3.19372	1.37856	1.2403	0.45667	0.73274	FALSE
Cluster-1360.0	9.4477	6.4076	0.57104	0.52197	0.7808	FALSE
Cluster-1361.0	1.07159	2.04366	-0.95556	0.64848	0.85524	FALSE
Cluster-1362.0	18.1438	10.6795	0.75371	0.20544	0.48073	FALSE
Cluster-1363.0	28.4571	23.7518	0.26234	0.59524	0.82418	FALSE
Cluster-1364.0	4.65882	5.91089	-0.35005	0.70808	0.88126	FALSE
Cluster-1365.0	37.9292	60.5705	-0.68197	0.074048	0.25371	FALSE
Cluster-1366.0	22.1203	9.868	1.1624	0.096056	0.30265	FALSE
Cluster-1367.0	30.0496	23.9222	0.33158	0.53207	0.78718	FALSE
Cluster-1368.0	3.27646	1.27255	1.3459	0.43181	0.71528	FALSE
Cluster-1369.0	2.30872	0.742289	1.7148	0.36017	0.64801	FALSE
Cluster-137.0	1.58419	1.11343	0.56052	0.80198	0.92902	FALSE
Cluster-1370.0	1.42879	0.742289	0.96895	0.72223	0.89038	FALSE
Cluster-1371.0	19.6242	12.4246	0.65682	0.26024	0.54742	FALSE
Cluster-1372.0	3.46306	2.92894	0.21945	0.86965	0.95302	FALSE
Cluster-1373.0	4.60731	3.36922	0.46327	0.64594	0.85351	FALSE
Cluster-1374.0	5.1047	2.79401	0.90147	0.48011	0.75256	FALSE
Cluster-1375.0	9.74748	4.42168	1.1234	0.25922	0.54622	FALSE
Cluster-1376.0	2.56797	0.946351	1.4212	0.4545	0.73149	FALSE
Cluster-1377.0	1.92029	0.954413	0.999	0.64887	0.85559	FALSE
Cluster-1378.0	28.2384	41.2548	-0.53758	0.236	0.51726	FALSE
Cluster-1379.0	0.714395	1.68864	-1.2813	0.53203	0.78718	FALSE
Cluster-138.0	3.51968	1.06043	1.7737	0.31406	0.60404	FALSE
Cluster-1380.0	10.5185	4.70284	1.171	0.1585	0.41099	FALSE
Cluster-1381.0	67.0517	83.2861	-0.31331	0.42184	0.70727	FALSE
Cluster-1382.0	16.7513	21.9777	-0.3822	0.47724	0.75039	FALSE
Cluster-1383.0	25.1316	7.50964	1.7314	0.0069324	0.048474	TRUE
Cluster-1384.0	23.9013	23.5974	0.017857	0.97042	0.993	FALSE
Cluster-1385.0	12.2166	15.7615	-0.36209	0.53708	0.79032	FALSE
Cluster-1386.0	0.714395	1.30137	-0.90501	0.70971	0.88233	FALSE
Cluster-1386.1	1.31481	1.26449	0.035674	0.98437	0.99686	FALSE
Cluster-1386.2	3.28153	4.0585	-0.29687	0.8143	0.93238	FALSE
Cluster-1387.0	67.1252	40.1981	0.73648	0.070819	0.24726	FALSE
Cluster-1388.0	42.246	26.8042	0.65096	0.10465	0.31796	FALSE
Cluster-1389.0	5.94322	5.91089	0.0049734	0.9958	0.99875	FALSE
Cluster-139.0	0.315825	2.2316	-2.6578	0.25395	0.5396	FALSE
Cluster-1390.0	31.6601	36.4508	-0.1993	0.68551	0.87131	FALSE
Cluster-1391.0	2.97668	5.58006	-0.91106	0.36352	0.65207	FALSE
Cluster-1392.0	15.5243	13.2661	0.21856	0.73439	0.89604	FALSE
Cluster-1393.0	27.1718	28.0753	-0.04471	0.91814	0.97219	FALSE
Cluster-1394.0	26.2041	17.2589	0.59764	0.22367	0.50261	FALSE
Cluster-1395.0	17.6633	7.5949	1.2134	0.069835	0.24521	FALSE
Cluster-1396.0	3.05942	3.46717	-0.17504	0.89471	0.96145	FALSE
Cluster-1397.0	13.1649	2.73294	2.2925	0.01129	0.069938	FALSE
Cluster-1398.0	2.74866	3.83035	-0.50671	0.70113	0.87726	FALSE
Cluster-1398.1	1.30467	1.24836	0.044339	0.98237	0.99685	FALSE
Cluster-1399.0	60.4226	68.9584	-0.1959	0.61121	0.83269	FALSE
Cluster-14.0	0	2.8068	-3.9522	0.10076	0.31109	FALSE
Cluster-140.0	0	3.16182	-4.1208	0.087326	0.28257	FALSE
Cluster-1400.0	1.31987	0	2.8489	0.35356	0.64182	FALSE
Cluster-1401.0	100.881	69.0978	0.5455	0.12464	0.35508	FALSE
Cluster-1402.0	2.97668	2.83099	0.049724	0.96956	0.99293	FALSE
Cluster-1402.1	2.73853	7.20763	-1.4221	0.16071	0.41443	FALSE
Cluster-1403.0	75.6566	42.8804	0.81386	0.0189	0.10114	FALSE
Cluster-1404.0	56.9834	65.2648	-0.19195	0.58254	0.81774	FALSE
Cluster-1405.0	12.0055	17.985	-0.58471	0.41289	0.6984	FALSE
Cluster-1406.0	11.3164	2.36986	2.2718	0.011782	0.072205	FALSE
Cluster-1407.0	29.8116	17.6621	0.76756	0.1947	0.46469	FALSE
Cluster-1408.0	5.18238	5.80024	-0.16464	0.88142	0.95743	FALSE
Cluster-1409.0	28.1454	50.845	-0.8511	0.024799	0.12158	FALSE
Cluster-141.0	2.21077	0.62015	1.8115	0.47569	0.74941	FALSE
Cluster-141.1	2.33489	0.628213	1.8546	0.34611	0.63635	FALSE
Cluster-1410.0	81.5592	81.2347	0.0076959	0.98302	0.99686	FALSE
Cluster-1411.0	11.9844	0.68122	4.1676	0.0012796	0.012939	TRUE
Cluster-1412.0	10.5818	8.52975	0.30729	0.69565	0.87482	FALSE
Cluster-1413.0	2.39147	1.37856	0.80292	0.6452	0.85306	FALSE
Cluster-1414.0	6.92616	3.49942	1.0117	0.34232	0.63266	FALSE
Cluster-1415.0	1.30467	0	2.8341	0.35767	0.64607	FALSE
Cluster-1416.0	4.88176	6.02496	-0.29252	0.75997	0.90916	FALSE
Cluster-1417.0	14.4021	22.7233	-0.64515	0.3013	0.59157	FALSE
Cluster-1418.0	4.01703	2.85981	0.46592	0.69721	0.876	FALSE
Cluster-1419.0	4.56087	8.21162	-0.84389	0.35083	0.6402	FALSE
Cluster-1419.1	0.357198	4.93572	-3.7968	0.021672	0.11082	FALSE
Cluster-142.0	2.557	1.86851	0.43983	0.79789	0.92658	FALSE
Cluster-1420.0	9.3075	15.4722	-0.73869	0.22746	0.50706	FALSE
Cluster-1421.0	16.6424	14.3427	0.20594	0.7307	0.89419	FALSE
Cluster-1421.1	2.98174	1.99872	0.57956	0.64138	0.85031	FALSE
Cluster-1422.0	8.55173	22.4899	-1.3996	0.039612	0.16785	FALSE
Cluster-1423.0	5.45089	4.5807	0.23342	0.81325	0.93226	FALSE
Cluster-1424.0	2.97161	4.42158	-0.56222	0.61277	0.83332	FALSE
Cluster-1425.0	38.6183	38.0435	0.024029	0.95598	0.9881	FALSE
Cluster-1426.0	12.8381	11.8942	0.12312	0.84435	0.94432	FALSE
Cluster-1427.0	13.6252	9.02304	0.59723	0.36563	0.65391	FALSE
Cluster-1428.0	35.5226	31.7847	0.16197	0.69976	0.87726	FALSE
Cluster-1429.0	62.1455	41.1387	0.59438	0.11255	0.33261	FALSE
Cluster-143.0	1.58419	0.689282	1.2369	0.56477	0.80731	FALSE
Cluster-1430.0	26.5097	13.1219	1.0087	0.057314	0.21816	FALSE
Cluster-1431.0	3.38538	2.84711	0.22427	0.87046	0.95366	FALSE
Cluster-1432.0	36.9623	39.781	-0.11184	0.80772	0.93134	FALSE
Cluster-1433.0	5.95335	2.69606	1.1532	0.26846	0.55881	FALSE
Cluster-1434.0	29.4028	26.088	0.1762	0.73653	0.89712	FALSE
Cluster-1435.0	6.86452	2.97388	1.2092	0.27236	0.56373	FALSE
Cluster-1436.0	5.28033	4.09205	0.35229	0.77827	0.91869	FALSE
Cluster-1437.0	6.36206	16.6502	-1.3946	0.035558	0.15548	FALSE
Cluster-1438.0	12.9056	16.0797	-0.3307	0.60333	0.82976	FALSE
Cluster-1439.0	41.3155	52.1707	-0.33259	0.35229	0.64072	FALSE
Cluster-144.0	1.90508	2.22687	-0.18763	0.92468	0.97549	FALSE
Cluster-1440.0	64.0582	74.6213	-0.21936	0.57203	0.81146	FALSE
Cluster-1441.0	30.0751	55.8974	-0.89127	0.063072	0.23106	FALSE
Cluster-1441.1	2.54687	1.92958	0.40117	0.79059	0.92379	FALSE
Cluster-1442.0	15.4213	17.5448	-0.19048	0.73267	0.8948	FALSE
Cluster-1443.0	14.272	15.5702	-0.12719	0.82512	0.93747	FALSE
Cluster-1444.0	49.7726	81.8841	-0.71937	0.033089	0.14833	FALSE
Cluster-1445.0	9.11583	11.054	-0.26636	0.69551	0.87482	FALSE
Cluster-1446.0	2.14319	1.11343	0.96517	0.69314	0.87424	FALSE
Cluster-1447.0	13.4276	3.8511	1.7942	0.096609	0.30373	FALSE
Cluster-1448.0	13.7856	20.1831	-0.55848	0.30828	0.59874	FALSE
Cluster-1448.1	12.2892	10.9768	0.16293	0.79115	0.92409	FALSE
Cluster-1449.0	43.8775	35.3501	0.30484	0.44861	0.72831	FALSE
Cluster-145.0	3.17345	1.88464	0.74079	0.63884	0.84882	FALSE
Cluster-1450.0	65.7344	40.2591	0.70823	0.081252	0.26946	FALSE
Cluster-1451.0	1.94646	1.98259	-0.019049	0.99017	0.99835	FALSE
Cluster-1452.0	0.673023	2.54973	-1.9473	0.28653	0.57743	FALSE
Cluster-1453.0	14.0601	27.3839	-0.95821	0.091287	0.29202	FALSE
Cluster-1454.0	58.2069	46.1182	0.33352	0.31619	0.6067	FALSE
Cluster-1455.0	40.5639	32.7138	0.31008	0.40594	0.69347	FALSE
Cluster-1456.0	1.35111	1.86851	-0.50203	0.77207	0.91514	FALSE
Cluster-1457.0	27.6269	18.3516	0.58167	0.29579	0.58647	FALSE
Cluster-1458.0	14.7795	15.1864	-0.047365	0.93398	0.97887	FALSE
Cluster-1459.0	20.7945	17.1469	0.27877	0.68243	0.87056	FALSE
Cluster-146.0	0.957609	2.937	-1.597	0.30436	0.59436	FALSE
Cluster-1460.0	58.6114	47.2915	0.30855	0.40655	0.69385	FALSE
Cluster-1461.0	10.0582	16.7495	-0.75102	0.24807	0.53279	FALSE
Cluster-1462.0	10.7	9.11302	0.21886	0.75144	0.90477	FALSE
Cluster-1463.0	2.33996	3.17322	-0.42057	0.74931	0.90434	FALSE
Cluster-1464.0	52.9874	62.8644	-0.24975	0.48373	0.75527	FALSE
Cluster-1465.0	5.31664	9.15333	-0.79203	0.32437	0.61528	FALSE
Cluster-1466.0	37.6337	21.5377	0.7946	0.11523	0.3376	FALSE
Cluster-1467.0	32.0434	26.9057	0.24435	0.59204	0.82285	FALSE
Cluster-1468.0	23.6269	15.0997	0.6622	0.29682	0.5874	FALSE
Cluster-1469.0	17.7715	8.12969	1.1425	0.13671	0.37565	FALSE
Cluster-147.0	4.44182	2.27191	0.96857	0.49186	0.76012	FALSE
Cluster-1470.0	4.80408	4.78133	0.0047574	0.99678	0.99928	FALSE
Cluster-1471.0	156.919	109.607	0.51871	0.072634	0.25055	FALSE
Cluster-1472.0	37.9031	28.3129	0.41915	0.28215	0.57396	FALSE
Cluster-1473.0	4.70526	1.87658	1.2906	0.33516	0.62628	FALSE
Cluster-1474.0	2.07058	1.00742	1.0332	0.58683	0.82035	FALSE
Cluster-1475.0	23.9781	34.5714	-0.52349	0.34824	0.63814	FALSE
Cluster-1476.0	1.30974	0.742289	0.88453	0.68386	0.87089	FALSE
Cluster-1477.0	61.8541	43.3012	0.51092	0.22605	0.50477	FALSE
Cluster-1478.0	10.3124	17.8294	-0.78025	0.23923	0.52129	FALSE
Cluster-1479.0	29.1393	44.2057	-0.60611	0.34084	0.632	FALSE
Cluster-148.0	0.315825	3.66317	-3.3632	0.069034	0.24349	FALSE
Cluster-1480.0	23.4233	34.0231	-0.5356	0.23668	0.51788	FALSE
Cluster-1481.0	62.5145	51.1579	0.28601	0.46503	0.74055	FALSE
Cluster-1482.0	69.9937	59.1053	0.23995	0.45564	0.73251	FALSE
Cluster-1483.0	7.3146	3.43501	1.0597	0.31199	0.6025	FALSE
Cluster-1484.0	55.742	43.6872	0.35092	0.31432	0.60422	FALSE
Cluster-1485.0	3.2925	1.99065	0.72884	0.56306	0.80603	FALSE
Cluster-1486.0	7.40241	0.999358	2.8895	0.01971	0.10392	FALSE
Cluster-1487.0	11.3055	3.24708	1.7934	0.045174	0.18283	FALSE
Cluster-1488.0	3.62353	1.5665	1.1761	0.38312	0.6724	FALSE
Cluster-1489.0	11.9937	29.2076	-1.2802	0.033938	0.1509	FALSE
Cluster-149.0	1.2633	2.63499	-1.0398	0.54256	0.7931	FALSE
Cluster-1490.0	2.22091	4.31557	-0.93581	0.45186	0.72986	FALSE
Cluster-1491.0	3.57709	1.63563	1.127	0.38383	0.67274	FALSE
Cluster-1492.0	1.97769	1.92152	0.031078	0.98599	0.99767	FALSE
Cluster-1493.0	4.61744	3.63435	0.34495	0.72808	0.89298	FALSE
Cluster-1494.0	10.0219	13.2038	-0.4047	0.51572	0.77666	FALSE
Cluster-1495.0	70.4034	68.1343	0.04554	0.89708	0.96254	FALSE
Cluster-1496.0	2.30365	4.41362	-0.9514	0.46569	0.74125	FALSE
Cluster-1497.0	10.4821	16.0797	-0.61637	0.32028	0.61123	FALSE
Cluster-1498.0	19.277	15.6568	0.29485	0.66771	0.864	FALSE
Cluster-1499.0	20.7228	12.7312	0.70274	0.25537	0.54133	FALSE
Cluster-1499.1	10.0067	12.352	-0.31499	0.63909	0.84907	FALSE
Cluster-15.0	0	4.77207	-4.712	0.060294	0.2245	FALSE
Cluster-150.0	0.947474	0.930225	0.020372	0.99421	0.99848	FALSE
Cluster-1500.0	48.1436	43.8519	0.13259	0.77215	0.91514	FALSE
Cluster-1501.0	16.2911	8.17473	0.9855	0.11564	0.33829	FALSE
Cluster-1502.0	49.1241	32.4647	0.60183	0.15573	0.40682	FALSE
Cluster-1503.0	12.8997	13.84	-0.11177	0.87257	0.95394	FALSE
Cluster-1504.0	2.06551	2.78595	-0.43156	0.77622	0.91757	FALSE
Cluster-1505.0	65.2396	29.3426	1.146	0.041683	0.17339	FALSE
Cluster-1506.0	66.4791	72.5206	-0.12143	0.73107	0.89437	FALSE
Cluster-1507.0	55.6482	67.4082	-0.2817	0.41674	0.7023	FALSE
Cluster-1508.0	14.8361	23.7436	-0.6842	0.21087	0.48705	FALSE
Cluster-1509.0	2.14319	1.55844	0.42415	0.83846	0.94123	FALSE
Cluster-151.0	1.90508	0	3.385	0.20721	0.48224	FALSE
Cluster-1510.0	62.6597	53.196	0.24266	0.57168	0.81135	FALSE
Cluster-1511.0	22.4303	48.729	-1.1135	0.0096355	0.062276	FALSE
Cluster-1512.0	0.714395	2.23966	-1.7068	0.38922	0.67783	FALSE
Cluster-1513.0	21.7267	7.9868	1.4399	0.029551	0.13733	FALSE
Cluster-1514.0	1.63063	2.50479	-0.63415	0.67662	0.86798	FALSE
Cluster-1515.0	4.29148	4.98066	-0.21294	0.82215	0.93613	FALSE
Cluster-1516.0	70.1911	103.807	-0.56737	0.21464	0.49179	FALSE
Cluster-1517.0	0.357198	2.688	-2.9139	0.12776	0.36012	FALSE
Cluster-1518.0	8.85738	8.28547	0.075266	0.93237	0.97791	FALSE
Cluster-1519.0	35.6079	45.5718	-0.35196	0.49563	0.76299	FALSE
Cluster-152.0	0.957609	0.930225	0.030352	0.99015	0.99835	FALSE
Cluster-152.1	17.7714	29.8727	-0.75308	0.14256	0.38528	FALSE
Cluster-152.2	3.61339	6.26934	-0.79321	0.3954	0.6841	FALSE
Cluster-1520.0	28.2798	2.32492	3.6108	5.1068e-06	0.00012075	TRUE
Cluster-1521.0	8.70709	10.0742	-0.21084	0.83219	0.93847	FALSE
Cluster-1522.0	0.957609	1.62757	-0.75181	0.67564	0.86727	FALSE
Cluster-1523.0	5.43573	6.53447	-0.25774	0.79209	0.92456	FALSE
Cluster-1524.0	14.3548	15.6314	-0.12426	0.82913	0.9382	FALSE
Cluster-1525.0	10.5455	2.884	1.8489	0.047166	0.18824	FALSE
Cluster-1526.0	44.9753	20.8437	1.1037	0.016522	0.092084	FALSE
Cluster-1527.0	13.6724	19.3153	-0.50767	0.53634	0.79011	FALSE
Cluster-1528.0	0.357198	3.27933	-3.2079	0.094398	0.29892	FALSE
Cluster-1529.0	2.58824	1.99065	0.38972	0.77203	0.91514	FALSE
Cluster-153.0	0	1.57456	-3.1181	0.27365	0.56534	FALSE
Cluster-1530.0	1.27343	2.25578	-0.81436	0.60732	0.83143	FALSE
Cluster-1531.0	4.88176	2.19471	1.1271	0.35213	0.64072	FALSE
Cluster-1532.0	2.29859	2.61887	-0.19049	0.88291	0.95779	FALSE
Cluster-1532.1	1.2633	2.17053	-0.78009	0.74412	0.90115	FALSE
Cluster-1533.0	16.6018	37.1701	-1.1728	0.039971	0.16879	FALSE
Cluster-1534.0	6.88479	1.98259	1.7975	0.11028	0.3286	FALSE
Cluster-1535.0	74.0825	40.6637	0.86439	0.0070947	0.049386	FALSE
Cluster-1536.0	0.947474	0.62015	0.59943	0.84039	0.94198	FALSE
Cluster-1537.0	2.38133	3.27933	-0.47955	0.71555	0.88623	FALSE
Cluster-1538.0	45.5495	60.7479	-0.41887	0.29518	0.58589	FALSE
Cluster-1539.0	14.956	12.3875	0.2837	0.67576	0.86727	FALSE
Cluster-154.0	0.320892	2.95313	-3.0568	0.10684	0.32191	FALSE
Cluster-1540.0	13.0712	5.31493	1.3043	0.069585	0.24491	FALSE
Cluster-1541.0	70.8315	56.6635	0.32572	0.38501	0.67367	FALSE
Cluster-1542.0	16.2809	7.50158	1.1071	0.084294	0.2763	FALSE
Cluster-1543.0	70.616	76.1082	-0.1091	0.73929	0.89816	FALSE
Cluster-1544.0	35.4346	34.8022	0.025978	0.95872	0.98906	FALSE
Cluster-1545.0	76.6565	76.8807	-0.0049763	0.9886	0.99832	FALSE
Cluster-1546.0	65.9505	78.0953	-0.24488	0.50733	0.77107	FALSE
Cluster-1547.0	40.2446	18.0173	1.1595	0.022703	0.11439	FALSE
Cluster-1548.0	7.06636	24.2992	-1.7652	0.016998	0.093721	FALSE
Cluster-1549.0	14.8471	10.1815	0.54817	0.42079	0.70613	FALSE
Cluster-155.0	0.957609	2.72488	-1.4808	0.40933	0.69531	FALSE
Cluster-1550.0	1.31481	1.88464	-0.53892	0.7468	0.90307	FALSE
Cluster-1551.0	3.72231	0.310075	3.378	0.095808	0.30215	FALSE
Cluster-1552.0	12.9682	4.20955	1.6076	0.052222	0.2036	FALSE
Cluster-1553.0	6.36206	9.30086	-0.55151	0.55494	0.80143	FALSE
Cluster-1554.0	10.8503	7.80692	0.48945	0.48636	0.75685	FALSE
Cluster-1555.0	2.0292	2.94507	-0.5563	0.66381	0.86261	FALSE
Cluster-1556.0	30.1325	18.7676	0.69139	0.15007	0.39751	FALSE
Cluster-1557.0	2.37627	2.12085	0.17804	0.91448	0.9715	FALSE
Cluster-1557.1	1.98783	1.96183	0.011924	0.99394	0.99848	FALSE
Cluster-1558.0	18.1235	24.3672	-0.43069	0.42051	0.70594	FALSE
Cluster-1559.0	4.52456	0.946351	2.2247	0.1232	0.35188	FALSE
Cluster-156.0	2.22091	9.36999	-2.0513	0.076318	0.25851	FALSE
Cluster-1560.0	27.4049	32.4292	-0.24664	0.55201	0.79969	FALSE
Cluster-1561.0	2.67099	1.00742	1.4121	0.38677	0.67559	FALSE
Cluster-1562.0	59.2574	21.5215	1.4522	0.00019088	0.0027002	TRUE
Cluster-1563.0	53.7482	50.5491	0.084659	0.81448	0.93238	FALSE
Cluster-1564.0	34.0313	32.4119	0.066846	0.89	0.96032	FALSE
Cluster-1565.0	11.9219	26.0075	-1.1373	0.054944	0.21134	FALSE
Cluster-1566.0	36.0504	35.169	0.038159	0.93435	0.97902	FALSE
Cluster-1567.0	39.8494	14.2769	1.4792	0.0023221	0.020846	TRUE
Cluster-1568.0	2.35009	0.62015	1.8704	0.3307	0.62163	FALSE
Cluster-1569.0	7.83227	8.99422	-0.19065	0.78979	0.92338	FALSE
Cluster-157.0	0.947474	3.11215	-1.6762	0.32743	0.61871	FALSE
Cluster-1570.0	50.2607	30.0464	0.74569	0.053622	0.20733	FALSE
Cluster-1571.0	51.0925	67.1239	-0.38928	0.25809	0.54473	FALSE
Cluster-1572.0	13.8219	9.619	0.525	0.4854	0.75618	FALSE
Cluster-1573.0	6.35699	4.69478	0.43853	0.62086	0.83755	FALSE
Cluster-1574.0	18.8582	13.742	0.4622	0.38745	0.67643	FALSE
Cluster-1574.1	17.4083	13.84	0.34134	0.55921	0.80427	FALSE
Cluster-1575.0	59.3706	54.883	0.11308	0.74729	0.90332	FALSE
Cluster-1576.0	22.4564	17.132	0.39173	0.46175	0.73762	FALSE
Cluster-1577.0	43.1876	24.992	0.79045	0.058167	0.21983	FALSE
Cluster-1578.0	7.41259	8.56997	-0.19019	0.83236	0.93847	FALSE
Cluster-1579.0	0.947474	1.43157	-0.55641	0.80974	0.93174	FALSE
Cluster-158.0	2.87283	0	3.9763	0.092937	0.29579	FALSE
Cluster-1580.0	16.9684	13.0252	0.37919	0.54841	0.79733	FALSE
Cluster-1581.0	35.5487	34.6849	0.032785	0.93599	0.9798	FALSE
Cluster-1582.0	11.8544	24.8665	-1.071	0.039978	0.16879	FALSE
Cluster-1583.0	4.90203	5.08677	-0.065356	0.94835	0.98508	FALSE
Cluster-1584.0	15.2398	6.38341	1.269	0.078799	0.26383	FALSE
Cluster-1585.0	3.6497	3.22623	0.2085	0.86699	0.95239	FALSE
Cluster-1586.0	1.30467	2.58198	-0.98717	0.53663	0.79028	FALSE
Cluster-1587.0	4.23491	10.6345	-1.3205	0.1567	0.40831	FALSE
Cluster-1588.0	8.71726	4.62564	0.92117	0.28604	0.57708	FALSE
Cluster-1589.0	17.378	13.0157	0.43415	0.53699	0.79032	FALSE
Cluster-159.0	0	3.3404	-4.1925	0.066601	0.23933	FALSE
Cluster-1590.0	3.93935	1.3705	1.5514	0.23158	0.51233	FALSE
Cluster-1591.0	2.65578	4.64177	-0.80803	0.4674	0.74275	FALSE
Cluster-1592.0	6.68802	3.85453	0.77664	0.45147	0.72965	FALSE
Cluster-1593.0	89.1388	89.3914	-0.0072029	0.98571	0.99753	FALSE
Cluster-1594.0	22.3357	14.5099	0.61459	0.32753	0.61871	FALSE
Cluster-1595.0	15.602	7.03582	1.1533	0.1176	0.34098	FALSE
Cluster-1596.0	1.39249	4.23365	-1.6178	0.27889	0.57025	FALSE
Cluster-1597.0	17.5139	22.1898	-0.3323	0.59573	0.82448	FALSE
Cluster-1598.0	72.1057	125.547	-0.79845	0.0093538	0.061167	FALSE
Cluster-1599.0	22.7562	38.5125	-0.74911	0.13599	0.37471	FALSE
Cluster-16.0	1.28357	7.85993	-2.5861	0.046849	0.18731	FALSE
Cluster-160.0	1.26837	1.61145	-0.33759	0.86237	0.95107	FALSE
Cluster-1600.0	3.26126	3.133	0.040102	0.97464	0.99488	FALSE
Cluster-1601.0	4.6022	4.15645	0.14292	0.91929	0.97266	FALSE
Cluster-1601.1	0.636717	2.30073	-1.8271	0.31357	0.60376	FALSE
Cluster-1602.0	14.495	18.9348	-0.37533	0.54145	0.79252	FALSE
Cluster-1603.0	6.19066	2.688	1.2166	0.2634	0.55108	FALSE
Cluster-1604.0	29.4813	40.2974	-0.46032	0.31148	0.60246	FALSE
Cluster-1605.0	28.2687	22.8435	0.30579	0.55692	0.80222	FALSE
Cluster-1606.0	24.4958	20.567	0.25711	0.60338	0.82976	FALSE
Cluster-1607.0	13.4335	5.88197	1.2114	0.17517	0.43634	FALSE
Cluster-1608.0	17.3931	7.36331	1.2202	0.085681	0.27945	FALSE
Cluster-1609.0	10.3268	3.59403	1.5218	0.15859	0.411	FALSE
Cluster-161.0	6.3773	12.0533	-0.89965	0.35997	0.64783	FALSE
Cluster-1610.0	3.3077	1.26449	1.3566	0.3562	0.64484	FALSE
Cluster-1610.1	0.67809	0.318138	0.91727	0.76285	0.91027	FALSE
Cluster-1611.0	4.0221	4.52769	-0.18781	0.85641	0.94976	FALSE
Cluster-1612.0	4.18763	2.74907	0.63431	0.59934	0.8267	FALSE
Cluster-1613.0	8.43268	11.3849	-0.43122	0.54021	0.79173	FALSE
Cluster-1614.0	7.09249	5.1029	0.45603	0.6701	0.86513	FALSE
Cluster-1615.0	2.90407	1.06043	1.5044	0.34493	0.63485	FALSE
Cluster-1616.0	6.74036	3.7323	0.85876	0.393	0.68208	FALSE
Cluster-1617.0	3.97566	2.87593	0.44643	0.6873	0.87177	FALSE
Cluster-1618.0	21.5655	18.3713	0.22366	0.74327	0.90055	FALSE
Cluster-1619.0	74.2785	49.1476	0.59285	0.16267	0.41787	FALSE
Cluster-162.0	0.957609	0.742289	0.42602	0.8677	0.9526	FALSE
Cluster-1620.0	19.8167	21.8073	-0.13864	0.78658	0.92213	FALSE
Cluster-1620.1	0.714395	1.67251	-1.2628	0.58004	0.81707	FALSE
Cluster-1621.0	2.85758	3.44308	-0.29675	0.86831	0.9526	FALSE
Cluster-1622.0	33.6217	39.4337	-0.2315	0.67691	0.86806	FALSE
Cluster-1623.0	17.9209	24.9021	-0.47561	0.34398	0.63413	FALSE
Cluster-1624.0	19.8209	10.4432	0.92302	0.18452	0.44903	FALSE
Cluster-1625.0	3.33894	2.56586	0.3575	0.76144	0.9095	FALSE
Cluster-1626.0	11.9582	10.8178	0.13729	0.82498	0.93747	FALSE
Cluster-1627.0	6.57403	2.52091	1.3552	0.22053	0.49939	FALSE
Cluster-1628.0	0.315825	2.4148	-2.7544	0.21554	0.4933	FALSE
Cluster-1629.0	92.0769	83.4908	0.14145	0.6932	0.87424	FALSE
Cluster-163.0	1.2633	1.11343	0.22254	0.93268	0.97791	FALSE
Cluster-1630.0	74.5344	93.1799	-0.31832	0.30144	0.59157	FALSE
Cluster-1631.0	6.64664	6.19214	0.091588	0.9103	0.96949	FALSE
Cluster-1632.0	8.9866	6.08613	0.54279	0.49735	0.76431	FALSE
Cluster-1633.0	70.655	64.5398	0.13447	0.73838	0.89784	FALSE
Cluster-1634.0	10.3377	16.3481	-0.65595	0.29579	0.58647	FALSE
Cluster-1635.0	22.632	13.3132	0.76548	0.19895	0.47111	FALSE
Cluster-1636.0	38.0847	34.7794	0.1345	0.78622	0.92213	FALSE
Cluster-1636.1	29.8277	17.2206	0.80846	0.18314	0.44692	FALSE
Cluster-1637.0	7.71317	1.93765	1.9685	0.055965	0.21457	FALSE
Cluster-1638.0	28.9029	35.9284	-0.30939	0.55431	0.80099	FALSE
Cluster-1639.0	68.1132	81.7321	-0.26408	0.39449	0.68325	FALSE
Cluster-164.0	0.962676	1.58263	-0.71814	0.75044	0.90462	FALSE
Cluster-1640.0	39.9999	24.6577	0.70478	0.11681	0.34011	FALSE
Cluster-1641.0	0.714395	1.86045	-1.423	0.58375	0.81848	FALSE
Cluster-1642.0	23.4765	20.5671	0.18446	0.69944	0.87713	FALSE
Cluster-1643.0	8.08641	10.6137	-0.39973	0.60808	0.83143	FALSE
Cluster-1644.0	66.0071	39.7863	0.73776	0.038306	0.16386	FALSE
Cluster-1645.0	34.9323	22.6926	0.62032	0.16146	0.41572	FALSE
Cluster-1646.0	10.3791	6.46997	0.67757	0.41342	0.69893	FALSE
Cluster-1647.0	63.4864	87.2681	-0.45778	0.15261	0.40168	FALSE
Cluster-1648.0	3.01805	0.742289	2.1034	0.23324	0.51435	FALSE
Cluster-1649.0	118.622	85.4339	0.47561	0.10254	0.314	FALSE
Cluster-165.0	1.57912	0.930225	0.75186	0.77132	0.91474	FALSE
Cluster-1650.0	44.5699	33.6821	0.40191	0.37192	0.66066	FALSE
Cluster-1651.0	4.17746	5.64113	-0.45132	0.69541	0.87482	FALSE
Cluster-1652.0	0.357198	5.05786	-3.8253	0.020756	0.10787	FALSE
Cluster-1652.1	0.320892	1.2403	-1.816	0.54431	0.79433	FALSE
Cluster-1652.2	5.3065	10.0352	-0.92719	0.30451	0.59457	FALSE
Cluster-1652.3	1.2785	1.55844	-0.29354	0.88042	0.95689	FALSE
Cluster-1653.0	14.9704	8.63114	0.80112	0.22048	0.49939	FALSE
Cluster-1654.0	37.4833	24.4827	0.60707	0.15789	0.41021	FALSE
Cluster-1655.0	8.4436	0.318138	4.5599	0.0042481	0.033586	TRUE
Cluster-1656.0	8.36086	12.5756	-0.59426	0.42814	0.71294	FALSE
Cluster-1657.0	12.5113	10.9238	0.19721	0.75751	0.90827	FALSE
Cluster-1658.0	17.6887	23.6263	-0.42171	0.42313	0.70835	FALSE
Cluster-1659.0	9.87667	11.0494	-0.15691	0.83343	0.93911	FALSE
Cluster-166.0	3.47407	3.36115	0.062854	0.96748	0.9925	FALSE
Cluster-1660.0	89.9818	98.4327	-0.12889	0.69302	0.87424	FALSE
Cluster-1661.0	19.2315	15.3535	0.32388	0.55949	0.8045	FALSE
Cluster-1662.0	2.69716	1.63563	0.70587	0.6174	0.83533	FALSE
Cluster-1663.0	3.33894	2.30073	0.52877	0.66357	0.86261	FALSE
Cluster-1664.0	9.42743	0	5.6879	0.00034071	0.0043991	TRUE
Cluster-1665.0	23.5323	105.285	-2.1576	1.1788e-08	5.2805e-07	TRUE
Cluster-1666.0	0.962676	2.05978	-1.0702	0.57155	0.81135	FALSE
Cluster-1667.0	22.068	16.7194	0.40166	0.50586	0.77027	FALSE
Cluster-1668.0	4.41053	1.74165	1.3644	0.27814	0.56975	FALSE
Cluster-1668.1	0.320892	1.11343	-1.6231	0.59883	0.82625	FALSE
Cluster-1668.2	2.10688	3.3404	-0.68375	0.67792	0.86841	FALSE
Cluster-1668.3	1.42879	1.55038	-0.14997	0.95176	0.98682	FALSE
Cluster-1669.0	31.8677	20.9611	0.60475	0.23528	0.51662	FALSE
Cluster-167.0	1.27343	1.27255	-0.0006967	0.99975	0.99997	FALSE
Cluster-1670.0	55.4684	50.2872	0.14355	0.69228	0.87404	FALSE
Cluster-1671.0	8.82111	3.22289	1.4419	0.17013	0.42923	FALSE
Cluster-1672.0	2.14319	0.62015	1.7472	0.49558	0.76299	FALSE
Cluster-1673.0	35.3942	38.2326	-0.10538	0.81233	0.93225	FALSE
Cluster-1674.0	14.1994	9.14527	0.62745	0.31223	0.6025	FALSE
Cluster-1675.0	22.426	26.1423	-0.21624	0.65115	0.85705	FALSE
Cluster-1676.0	50.7732	46.4765	0.12508	0.73135	0.8944	FALSE
Cluster-1677.0	7.45987	31.3592	-2.0559	0.00059185	0.0068797	TRUE
Cluster-1678.0	20.2929	11.7273	0.78608	0.17477	0.43604	FALSE
Cluster-1679.0	15.4315	8.8882	0.79503	0.19215	0.46128	FALSE
Cluster-168.0	0.962676	0.310075	1.4383	0.652	0.85735	FALSE
Cluster-1680.0	11.5495	13.6073	-0.243	0.73525	0.89656	FALSE
Cluster-1681.0	28.3379	15.244	0.89286	0.1161	0.33889	FALSE
Cluster-1682.0	16.3941	19.8697	-0.28028	0.59703	0.82532	FALSE
Cluster-1682.1	35.2684	68.2665	-0.95144	0.0039917	0.032055	FALSE
Cluster-1683.0	14.94	8.16667	0.86241	0.18406	0.44849	FALSE
Cluster-1684.0	34.239	30.066	0.19226	0.64121	0.85031	FALSE
Cluster-1685.0	19.1487	6.17602	1.6206	0.012215	0.074134	FALSE
Cluster-1686.0	7.77569	13.7225	-0.8145	0.25776	0.5443	FALSE
Cluster-1687.0	2.9142	1.25643	1.1888	0.44238	0.72291	FALSE
Cluster-1687.1	2.99188	3.0672	-0.025961	0.98329	0.99686	FALSE
Cluster-1688.0	6.5335	1.30137	2.3184	0.080843	0.26853	FALSE
Cluster-1689.0	35.1181	45.8449	-0.37854	0.37017	0.65872	FALSE
Cluster-169.0	1.58926	1.73358	-0.092597	0.95884	0.9891	FALSE
Cluster-1690.0	9.11583	18.2904	-0.99493	0.099216	0.30847	FALSE
Cluster-1691.0	3.57709	2.98195	0.27014	0.81537	0.93261	FALSE
Cluster-1692.0	51.1195	49.8413	0.033949	0.92616	0.97611	FALSE
Cluster-1692.1	17.3568	33.4734	-0.94303	0.050841	0.19999	FALSE
Cluster-1693.0	87.2349	82.3224	0.082403	0.81004	0.93174	FALSE
Cluster-1694.0	2.02413	1.86851	0.080969	0.95962	0.98939	FALSE
Cluster-1695.0	5.27526	3.72424	0.51416	0.62123	0.83755	FALSE
Cluster-1696.0	26.9505	24.38	0.14049	0.77478	0.91662	FALSE
Cluster-1697.0	0.673023	0.930225	-0.49675	0.85005	0.94738	FALSE
Cluster-1698.0	1.27343	1.63563	-0.34757	0.84042	0.94198	FALSE
Cluster-1699.0	25.401	41.1745	-0.70448	0.12246	0.35053	FALSE
Cluster-17.0	0	3.84638	-4.3863	0.026755	0.12821	FALSE
Cluster-170.0	0	5.12699	-4.8051	0.0068741	0.048233	TRUE
Cluster-170.1	4.48319	0.938288	2.2218	0.13964	0.38053	FALSE
Cluster-170.2	28.6015	40.7326	-0.50053	0.27453	0.56618	FALSE
Cluster-1700.0	0	2.38598	-3.7035	0.13872	0.37895	FALSE
Cluster-1701.0	23.0408	17.2138	0.43095	0.48733	0.75734	FALSE
Cluster-1702.0	39.3741	43.3481	-0.1339	0.72534	0.89153	FALSE
Cluster-1703.0	55.6804	28.9607	0.9426	0.019129	0.10179	FALSE
Cluster-1704.0	56.9632	21.6899	1.3876	0.0058969	0.042962	TRUE
Cluster-1705.0	4.1623	5.23773	-0.3221	0.75776	0.90827	FALSE
Cluster-1706.0	1.66187	1.74165	-0.048476	0.9767	0.99555	FALSE
Cluster-1707.0	20.1738	27.174	-0.43001	0.36172	0.65009	FALSE
Cluster-1708.0	4.59717	3.99743	0.20729	0.83771	0.94108	FALSE
Cluster-1708.1	0.67809	2.78595	-2.0429	0.28486	0.57581	FALSE
Cluster-1709.0	24.5624	13.5507	0.85569	0.098742	0.30762	FALSE
Cluster-171.0	3.17345	5.16397	-0.69354	0.56971	0.81018	FALSE
Cluster-1710.0	4.54483	7.95001	-0.8105	0.43513	0.71797	FALSE
Cluster-1711.0	51.5645	49.9163	0.043717	0.89629	0.96211	FALSE
Cluster-1712.0	36.8838	69.0863	-0.90551	0.037949	0.1628	FALSE
Cluster-1713.0	6.59514	3.67929	0.84919	0.34734	0.63749	FALSE
Cluster-1714.0	21.742	28.5365	-0.39024	0.37904	0.66883	FALSE
Cluster-1715.0	53.1809	27.8843	0.92704	0.052115	0.2033	FALSE
Cluster-1716.0	10.5446	8.85938	0.24799	0.72648	0.89231	FALSE
Cluster-1717.0	45.524	40.5287	0.16592	0.70548	0.8793	FALSE
Cluster-1718.0	112.825	120	-0.088217	0.76536	0.91148	FALSE
Cluster-1719.0	6.93123	16.9501	-1.2926	0.11532	0.33772	FALSE
Cluster-172.0	0	3.21816	-4.1285	0.07858	0.26327	FALSE
Cluster-1720.0	1.90002	1.68864	0.19585	0.90541	0.96706	FALSE
Cluster-1721.0	16.2902	4.51157	1.8323	0.014181	0.082748	FALSE
Cluster-1722.0	16.8231	14.1501	0.24775	0.67949	0.86949	FALSE
Cluster-1723.0	3.92415	2.05978	0.95514	0.43967	0.72074	FALSE
Cluster-1724.0	5.14524	6.23709	-0.26928	0.77958	0.91934	FALSE
Cluster-1725.0	2.73853	4.1243	-0.6226	0.61146	0.83278	FALSE
Cluster-1726.0	41.3458	32.4982	0.34773	0.36143	0.64966	FALSE
Cluster-1727.0	4.7576	3.37728	0.49333	0.65861	0.86041	FALSE
Cluster-1727.1	3.20976	1.27255	1.3212	0.44072	0.7215	FALSE
Cluster-1728.0	38.3599	33.3581	0.20022	0.61655	0.83513	FALSE
Cluster-1729.0	42.0646	46.2601	-0.13774	0.76077	0.90919	FALSE
Cluster-173.0	4.82012	0	4.7207	0.028319	0.13325	FALSE
Cluster-1730.0	9.93408	3.94442	1.3267	0.09935	0.3086	FALSE
Cluster-1731.0	18.6876	12.3506	0.6153	0.30985	0.60081	FALSE
Cluster-1732.0	19.1132	30.6863	-0.69054	0.23927	0.52129	FALSE
Cluster-1733.0	177.548	110.975	0.67676	0.046068	0.18492	FALSE
Cluster-1734.0	8.26207	25.4013	-1.6214	0.0073618	0.050629	FALSE
Cluster-1735.0	2.29859	0	3.6503	0.10265	0.3141	FALSE
Cluster-1736.0	4.88683	4.49887	0.11302	0.92211	0.97411	FALSE
Cluster-1736.1	0	1.3175	-2.8528	0.28656	0.57743	FALSE
Cluster-1737.0	9.3286	6.39621	0.52505	0.5158	0.77666	FALSE
Cluster-1737.1	4.91723	7.44847	-0.59016	0.57597	0.81451	FALSE
Cluster-1738.0	1.6357	1.68864	-0.030451	0.98419	0.99686	FALSE
Cluster-1739.0	26.7893	47.9255	-0.84019	0.028442	0.13369	FALSE
Cluster-174.0	1.59939	5.68607	-1.8046	0.14479	0.38821	FALSE
Cluster-1740.0	10.3943	7.82778	0.39673	0.59319	0.82285	FALSE
Cluster-1741.0	0.357198	0.68122	-0.92775	0.75732	0.90827	FALSE
Cluster-1742.0	2.70729	3.21826	-0.27201	0.83156	0.93825	FALSE
Cluster-1743.0	0	0.628213	-1.7942	0.65461	0.85783	FALSE
Cluster-1744.0	10.2187	2.89206	1.7995	0.042002	0.17439	FALSE
Cluster-1745.0	118.36	131.992	-0.15681	0.60493	0.83006	FALSE
Cluster-1746.0	0.947474	0.930225	0.020372	0.99421	0.99848	FALSE
Cluster-1747.0	1.2785	2.72488	-1.0675	0.53891	0.79091	FALSE
Cluster-1748.0	0.952542	3.48802	-1.8579	0.24453	0.52787	FALSE
Cluster-1749.0	2.29859	1.57456	0.52193	0.73584	0.89683	FALSE
Cluster-175.0	1.26837	1.68058	-0.3782	0.82633	0.93763	FALSE
Cluster-175.1	41.5098	21.5584	0.94244	0.047443	0.18905	FALSE
Cluster-175.2	2.10688	1.36244	0.62321	0.73698	0.89729	FALSE
Cluster-1750.0	100.365	119.337	-0.24976	0.34254	0.63273	FALSE
Cluster-1751.0	2.89393	4.60952	-0.65953	0.55614	0.80222	FALSE
Cluster-1752.0	30.6653	60.703	-0.98615	0.023408	0.11681	FALSE
Cluster-1753.0	3.2562	2.60274	0.32126	0.81057	0.93176	FALSE
Cluster-1753.1	4.56594	6.07807	-0.42037	0.65602	0.85883	FALSE
Cluster-1754.0	12.2116	19.0602	-0.62958	0.33127	0.62229	FALSE
Cluster-1755.0	51.9571	15.7407	1.7259	0.00021314	0.002958	TRUE
Cluster-1756.0	32.0637	51.4006	-0.67527	0.10148	0.31206	FALSE
Cluster-1757.0	8.70713	5.28267	0.72748	0.41908	0.70429	FALSE
Cluster-1758.0	109.695	48.7678	1.1762	0.00039121	0.0049116	TRUE
Cluster-1759.0	7.50631	15.5333	-1.0428	0.10818	0.32434	FALSE
Cluster-176.0	2.22091	1.94571	0.19772	0.89666	0.96243	FALSE
Cluster-1760.0	42.6285	34.9455	0.27995	0.50494	0.76956	FALSE
Cluster-1761.0	2.61948	3.05914	-0.20648	0.86284	0.95113	FALSE
Cluster-1762.0	74.3368	67.9509	0.12836	0.69476	0.87482	FALSE
Cluster-1763.0	2.899	2.36986	0.31413	0.80345	0.92948	FALSE
Cluster-1764.0	53.0364	28.5941	0.89522	0.029379	0.13677	FALSE
Cluster-1765.0	20.1527	21.9537	-0.12797	0.7861	0.92213	FALSE
Cluster-1766.0	21.2302	48.2513	-1.1821	0.044013	0.17951	FALSE
Cluster-1767.0	16.5503	19.2703	-0.22492	0.68951	0.87249	FALSE
Cluster-1768.0	2.50038	1.11343	1.19	0.61855	0.83619	FALSE
Cluster-1769.0	1.89495	6.20011	-1.6838	0.25718	0.54359	FALSE
Cluster-177.0	2.84242	0	3.96	0.16313	0.41847	FALSE
Cluster-1770.0	77.4468	72.975	0.085746	0.82592	0.93751	FALSE
Cluster-1771.0	31.0807	37.026	-0.25679	0.51132	0.7743	FALSE
Cluster-1772.0	5.54465	8.69221	-0.6395	0.45763	0.73374	FALSE
Cluster-1773.0	6.78094	5.00485	0.44998	0.63002	0.84244	FALSE
Cluster-1774.0	22.1252	50.224	-1.1849	0.16823	0.426	FALSE
Cluster-1775.0	71.908	99.9407	-0.47826	0.10677	0.32178	FALSE
Cluster-1776.0	57.0044	81.2772	-0.51783	0.18092	0.44445	FALSE
Cluster-1777.0	3.2562	6.35923	-0.95237	0.31779	0.60885	FALSE
Cluster-1778.0	4.9493	1.61145	1.6043	0.25159	0.53684	FALSE
Cluster-1779.0	1.9929	2.60274	-0.39347	0.79347	0.9247	FALSE
Cluster-178.0	0.952542	6.46997	-2.7361	0.044389	0.18071	FALSE
Cluster-178.1	22.4834	28.6726	-0.356	0.53737	0.79032	FALSE
Cluster-1780.0	17.2689	11.952	0.53061	0.37304	0.66186	FALSE
Cluster-1781.0	0.320892	1.93765	-2.454	0.24318	0.52648	FALSE
Cluster-1782.0	6.23794	13.1185	-1.0723	0.1181	0.34198	FALSE
Cluster-1783.0	2.74866	0	3.9007	0.10498	0.31821	FALSE
Cluster-1784.0	6.08258	11.0286	-0.84954	0.46067	0.73637	FALSE
Cluster-1785.0	2.34503	3.10075	-0.42405	0.79645	0.92607	FALSE
Cluster-1786.0	1.60446	7.47609	-2.2044	0.17408	0.43511	FALSE
Cluster-1787.0	15.7895	30.5349	-0.94281	0.11357	0.33431	FALSE
Cluster-1788.0	26.1314	16.1536	0.68218	0.18077	0.44417	FALSE
Cluster-1789.0	13.5255	12.6333	0.091629	0.89511	0.96145	FALSE
Cluster-179.0	2.86776	3.35309	-0.20639	0.87655	0.95487	FALSE
Cluster-1790.0	10.8038	10.2427	0.058146	0.93956	0.98112	FALSE
Cluster-1791.0	3.33387	9.60631	-1.533	0.074315	0.2542	FALSE
Cluster-1792.0	1.90508	0.636275	1.5688	0.48279	0.75464	FALSE
Cluster-1793.0	0.63165	1.68058	-1.3777	0.50542	0.76997	FALSE
Cluster-1794.0	3.06449	1.26449	1.2394	0.42318	0.70835	FALSE
Cluster-1795.0	5.29047	5.13172	0.028401	0.97526	0.99513	FALSE
Cluster-1796.0	3.05942	1.68864	0.85775	0.52273	0.78087	FALSE
Cluster-1797.0	7.01481	3.36115	1.0663	0.28988	0.58081	FALSE
Cluster-1798.0	3.33894	2.8068	0.22153	0.86563	0.95213	FALSE
Cluster-1799.0	2.85763	1.00742	1.5223	0.39165	0.68061	FALSE
Cluster-18.0	0	3.4719	-4.2558	0.071563	0.24881	FALSE
Cluster-180.0	1.58926	5.63779	-1.818	0.21401	0.49123	FALSE
Cluster-1800.0	37.2562	39.2469	-0.075915	0.86129	0.951	FALSE
Cluster-1801.0	9.83609	3.33234	1.5584	0.12007	0.34677	FALSE
Cluster-1802.0	5.05739	1.55844	1.6549	0.21338	0.49063	FALSE
Cluster-1803.0	72.7104	24.682	1.5564	2.556e-05	0.00047952	TRUE
Cluster-1804.0	5.58519	0.742289	3.0126	0.053128	0.20585	FALSE
Cluster-1805.0	4.65375	12.4131	-1.424	0.060859	0.22565	FALSE
Cluster-1806.0	66.2351	65.2502	0.019438	0.95173	0.98682	FALSE
Cluster-1807.0	16.0167	18.9844	-0.23887	0.67276	0.86656	FALSE
Cluster-1808.0	8.79494	6.84111	0.36077	0.66237	0.86226	FALSE
Cluster-1809.0	40.3881	86.5547	-1.1061	0.041529	0.17309	FALSE
Cluster-181.0	1.89495	1.6967	0.17806	0.93052	0.97747	FALSE
Cluster-1810.0	53.4282	55.9378	-0.067455	0.84901	0.9471	FALSE
Cluster-1811.0	7.95638	6.4076	0.31817	0.72231	0.89038	FALSE
Cluster-1812.0	20.6543	13.236	0.63894	0.26518	0.55382	FALSE
Cluster-1813.0	7.96141	13.6742	-0.79371	0.43796	0.72022	FALSE
Cluster-1814.0	18.3212	23.3772	-0.34978	0.5166	0.77711	FALSE
Cluster-1815.0	58.5439	42.0999	0.47885	0.19305	0.4621	FALSE
Cluster-1816.0	20.412	22.4342	-0.13717	0.78652	0.92213	FALSE
Cluster-1817.0	4.81417	7.07742	-0.58144	0.55759	0.80291	FALSE
Cluster-1818.0	4.52963	1.99872	1.1926	0.30542	0.59522	FALSE
Cluster-1819.0	3.88785	7.81156	-0.99128	0.34534	0.6354	FALSE
Cluster-182.0	0.63165	3.52833	-2.4554	0.16794	0.42591	FALSE
Cluster-1820.0	13.5061	18.869	-0.48569	0.41766	0.70277	FALSE
Cluster-1821.0	6.92616	2.24772	1.6023	0.11736	0.34068	FALSE
Cluster-1822.0	3.25113	4.42158	-0.42409	0.6944	0.87482	FALSE
Cluster-1823.0	13.4123	21.9282	-0.7147	0.21273	0.4898	FALSE
Cluster-1824.0	18.7492	20.1094	-0.10751	0.84284	0.94334	FALSE
Cluster-1825.0	37.1742	92.2057	-1.3094	0.0003591	0.0045518	TRUE
Cluster-1826.0	1.672	2.87593	-0.80475	0.55542	0.80181	FALSE
Cluster-1827.0	24.3404	26.2684	-0.11433	0.87247	0.95394	FALSE
Cluster-1828.0	5.24909	5.63769	-0.099927	0.92701	0.97637	FALSE
Cluster-1829.0	8.31865	3.5364	1.2153	0.20948	0.48507	FALSE
Cluster-183.0	4.79311	1.68058	1.5288	0.27931	0.57059	FALSE
Cluster-1830.0	5.62656	9.22247	-0.71551	0.40087	0.68923	FALSE
Cluster-1831.0	7.16431	7.33449	-0.042993	0.95965	0.98939	FALSE
Cluster-1831.1	2.42271	3.95249	-0.7324	0.55115	0.79895	FALSE
Cluster-1832.0	2.14319	2.94507	-0.48938	0.76131	0.90943	FALSE
Cluster-1833.0	7.3146	27.4946	-1.913	0.010193	0.064789	FALSE
Cluster-1834.0	25.8672	29.7122	-0.19395	0.67896	0.86941	FALSE
Cluster-1835.0	31.1998	31.6798	-0.020181	0.97732	0.99555	FALSE
Cluster-1836.0	57.5651	47.2429	0.28894	0.40507	0.69279	FALSE
Cluster-1837.0	178.468	155.19	0.20158	0.6521	0.85735	FALSE
Cluster-1838.0	12.0671	3.2632	1.8719	0.027728	0.13112	FALSE
Cluster-1839.0	26.0436	19.7013	0.40259	0.40149	0.68947	FALSE
Cluster-184.0	0.315825	1.11343	-1.6231	0.59923	0.82663	FALSE
Cluster-1840.0	2.99188	4.12763	-0.45315	0.70447	0.87869	FALSE
Cluster-1841.0	3.77382	2.54167	0.54397	0.70096	0.87726	FALSE
Cluster-1842.0	21.4523	11.0171	0.96624	0.08128	0.26946	FALSE
Cluster-1843.0	19.733	7.5835	1.3554	0.063523	0.23219	FALSE
Cluster-1844.0	1.42879	0.954413	0.55296	0.83365	0.93911	FALSE
Cluster-1845.0	18.1379	14.2112	0.35186	0.55106	0.79895	FALSE
Cluster-1846.0	26.1627	28.7889	-0.1349	0.77914	0.91922	FALSE
Cluster-1847.0	29.1022	26.147	0.15409	0.72772	0.8927	FALSE
Cluster-1848.0	10.2651	1.57456	2.6596	0.01014	0.064575	FALSE
Cluster-1849.0	45.1721	67.454	-0.5765	0.19006	0.45777	FALSE
Cluster-185.0	0.957609	1.63563	-0.75743	0.67833	0.86878	FALSE
Cluster-1850.0	4.80911	2.10473	1.2111	0.36192	0.65037	FALSE
Cluster-1850.1	1.90508	1.57456	0.26796	0.87886	0.95617	FALSE
Cluster-1851.0	50.0479	35.0802	0.51366	0.15055	0.39821	FALSE
Cluster-1852.0	76.1701	77.4497	-0.021349	0.9472	0.98471	FALSE
Cluster-1853.0	1.39249	1.6437	-0.26212	0.89221	0.96128	FALSE
Cluster-1854.0	8.45295	6.15989	0.45337	0.6085	0.8315	FALSE
Cluster-1855.0	39.7271	35.5009	0.16449	0.71857	0.88785	FALSE
Cluster-1856.0	4.571	0.689282	2.7707	0.068165	0.24191	FALSE
Cluster-1857.0	1.03529	0	2.4901	0.45599	0.73257	FALSE
Cluster-1857.1	6.87968	5.79681	0.22464	0.81941	0.93436	FALSE
Cluster-1858.0	4.93833	0.938288	2.3483	0.088344	0.28471	FALSE
Cluster-1859.0	3.25113	1.26449	1.3381	0.37185	0.66066	FALSE
Cluster-186.0	2.23104	1.36244	0.73671	0.67383	0.86663	FALSE
Cluster-1860.0	22.3272	18.6167	0.25328	0.61939	0.83639	FALSE
Cluster-1861.0	30.531	40.6924	-0.41381	0.30714	0.59759	FALSE
Cluster-1862.0	4.29655	15.6487	-1.8681	0.031668	0.14362	FALSE
Cluster-1863.0	39.9897	54.9856	-0.46152	0.17466	0.43589	FALSE
Cluster-1864.0	2.77484	0	3.9131	0.1072	0.32235	FALSE
Cluster-1865.0	65.0082	29.8251	1.1259	0.0031813	0.026889	TRUE
Cluster-1866.0	35.2177	24.3753	0.53226	0.26992	0.56046	FALSE
Cluster-1866.1	11.9329	16.8059	-0.49706	0.427	0.71186	FALSE
Cluster-1867.0	3.06449	4.95647	-0.70521	0.58693	0.82035	FALSE
Cluster-1868.0	25.8511	26.2611	-0.017888	0.97016	0.99293	FALSE
Cluster-1869.0	5.36308	11.0057	-1.0535	0.17239	0.43236	FALSE
Cluster-187.0	1.59433	1.55038	0.031022	0.98817	0.99832	FALSE
Cluster-1870.0	60.6694	61.2398	-0.010263	0.97783	0.99555	FALSE
Cluster-1871.0	2.59837	2.61887	-0.0085024	0.99488	0.99873	FALSE
Cluster-1872.0	0.673023	0.636275	0.056489	0.98389	0.99686	FALSE
Cluster-1873.0	24.4789	18.0047	0.43895	0.44555	0.72584	FALSE
Cluster-1874.0	37.7528	34.3057	0.13903	0.72986	0.89362	FALSE
Cluster-1875.0	1.66187	1.48458	0.19576	0.92611	0.97611	FALSE
Cluster-1876.0	3.87264	2.99001	0.3816	0.77541	0.91712	FALSE
Cluster-1877.0	13.8625	7.55458	0.87187	0.19469	0.46469	FALSE
Cluster-1878.0	0.315825	0.371145	-0.0054269	0.9989	0.99982	FALSE
Cluster-1878.1	5.18662	3.0672	0.77884	0.48553	0.75621	FALSE
Cluster-1879.0	163.731	186.747	-0.19271	0.48817	0.7574	FALSE
Cluster-188.0	2.84242	0	3.96	0.16313	0.41847	FALSE
Cluster-1880.0	6.87972	13.1427	-0.93191	0.16424	0.42042	FALSE
Cluster-1881.0	8.82618	4.11151	1.1269	0.18798	0.4545	FALSE
Cluster-1882.0	2.50038	0.636275	1.9436	0.43516	0.71797	FALSE
Cluster-1883.0	6.15515	5.39675	0.18564	0.85651	0.94976	FALSE
Cluster-1884.0	12.139	7.43578	0.72075	0.29934	0.58937	FALSE
Cluster-1885.0	19.3142	9.77692	0.97772	0.16821	0.426	FALSE
Cluster-1886.0	6.70405	10.7982	-0.69542	0.44758	0.7278	FALSE
Cluster-1887.0	15.6392	16.5293	-0.08213	0.89441	0.96145	FALSE
Cluster-1888.0	51.2276	38.832	0.40057	0.24866	0.53321	FALSE
Cluster-1889.0	5.28033	0.991295	2.4124	0.074251	0.25406	FALSE
Cluster-189.0	2.23104	2.49673	-0.16885	0.91677	0.97189	FALSE
Cluster-189.1	1.67707	0.310075	2.2287	0.35759	0.64607	FALSE
Cluster-1890.0	36.361	14.1883	1.3458	0.021111	0.10891	FALSE
Cluster-1891.0	55.4861	181.506	-1.7069	0.00047937	0.0058187	TRUE
Cluster-1892.0	36.0604	28.9458	0.31397	0.44255	0.72295	FALSE
Cluster-1893.0	2.59837	8.98745	-1.7878	0.18232	0.44616	FALSE
Cluster-1894.0	24.9771	18.8448	0.41592	0.38502	0.67367	FALSE
Cluster-1894.1	16.2548	31.3398	-0.94049	0.055365	0.21246	FALSE
Cluster-1894.10	107.057	62.3913	0.78016	0.016737	0.092773	FALSE
Cluster-1894.100	27.622	31.8699	-0.19833	0.69878	0.87698	FALSE
Cluster-1894.1000	11.482	11.2755	0.018784	0.97879	0.99589	FALSE
Cluster-1894.10000	116.384	127.462	-0.12825	0.69054	0.87317	FALSE
Cluster-1894.10001	200.123	157.651	0.34253	0.20936	0.48507	FALSE
Cluster-1894.10002	224.764	309.474	-0.46127	0.14879	0.39564	FALSE
Cluster-1894.10003	190.143	180.734	0.074548	0.77267	0.91528	FALSE
Cluster-1894.10004	194.892	400.585	-1.0385	0.00085935	0.0092996	TRUE
Cluster-1894.10005	2.06044	0	3.4846	0.18566	0.45037	FALSE
Cluster-1894.10006	47.4968	32.8451	0.53751	0.24735	0.53185	FALSE
Cluster-1894.10007	128.352	153.273	-0.2562	0.38983	0.6786	FALSE
Cluster-1894.10008	1.58419	4.68338	-1.5565	0.32303	0.61398	FALSE
Cluster-1894.10009	88.0389	85.0204	0.053346	0.86594	0.95213	FALSE
Cluster-1894.1001	31.1213	27.1673	0.19462	0.66053	0.86163	FALSE
Cluster-1894.10010	2.56714	4.45374	-0.78955	0.83461	0.93971	FALSE
Cluster-1894.10011	101.371	155.455	-0.61647	0.030294	0.13945	FALSE
Cluster-1894.10012	31.6397	24.0781	0.38617	0.44974	0.72883	FALSE
Cluster-1894.10013	150.082	129.47	0.21077	0.40131	0.68947	FALSE
Cluster-1894.10014	1.2785	0.991295	0.3794	0.85562	0.94959	FALSE
Cluster-1894.10015	90.1037	83.0066	0.12146	0.76403	0.91087	FALSE
Cluster-1894.10016	69.2954	33.3769	1.0457	0.019448	0.10293	FALSE
Cluster-1894.10017	75.6254	118.587	-0.64677	0.025112	0.12258	FALSE
Cluster-1894.10018	199.943	190.132	0.072511	0.77659	0.91768	FALSE
Cluster-1894.10019	29.6942	27.2684	0.13199	0.81594	0.93287	FALSE
Cluster-1894.1002	38.9966	39.9777	-0.033969	0.93128	0.97767	FALSE
Cluster-1894.10020	2.53673	9.77348	-1.9239	0.05953	0.22273	FALSE
Cluster-1894.10021	2.14319	2.63499	-0.32584	0.84436	0.94432	FALSE
Cluster-1894.10022	34.6942	22.2844	0.64311	0.1801	0.44361	FALSE
Cluster-1894.10023	36.4506	32.0694	0.18589	0.68409	0.87089	FALSE
Cluster-1894.10024	1.03529	1.63563	-0.68917	0.70459	0.87869	FALSE
Cluster-1894.10025	36.0808	58.4392	-0.69643	0.088782	0.28581	FALSE
Cluster-1894.10026	85.1744	64.7749	0.3987	0.21522	0.49274	FALSE
Cluster-1894.10027	27.5602	15.3776	0.84511	0.079412	0.26551	FALSE
Cluster-1894.10028	200.319	176.564	0.18055	0.6355	0.84617	FALSE
Cluster-1894.10029	70.3764	104.444	-0.56932	0.077448	0.26093	FALSE
Cluster-1894.1003	120.113	224.135	-0.90143	0.00016772	0.0024225	FALSE
Cluster-1894.10030	47.5112	52.0381	-0.12937	0.76925	0.91386	FALSE
Cluster-1894.10031	0.636717	0.938288	-0.56341	0.81119	0.93221	FALSE
Cluster-1894.10032	1.60446	2.12085	-0.37759	0.85175	0.94855	FALSE
Cluster-1894.10033	25.0709	20.5542	0.29749	0.56865	0.80945	FALSE
Cluster-1894.10034	201.864	151.371	0.41276	0.10015	0.30985	FALSE
Cluster-1894.10035	96.7646	83.4434	0.21748	0.51641	0.777	FALSE
Cluster-1894.10036	31.3087	35.5414	-0.19106	0.6497	0.85606	FALSE
Cluster-1894.10037	19.858	29.4588	-0.57572	0.27669	0.56883	FALSE
Cluster-1894.10038	20.0911	29.8713	-0.57	0.22194	0.50039	FALSE
Cluster-1894.10039	69.6873	62.4858	0.1601	0.61317	0.83332	FALSE
Cluster-1894.1004	174.884	200.65	-0.19553	0.5348	0.78937	FALSE
Cluster-1894.10040	263.396	216.389	0.28183	0.32085	0.61169	FALSE
Cluster-1894.10041	176.49	270.683	-0.61773	0.0072589	0.050263	FALSE
Cluster-1894.10042	18.8742	4.68671	2.0177	0.0026032	0.022841	TRUE
Cluster-1894.10043	48.9349	38.0829	0.36364	0.34429	0.63443	FALSE
Cluster-1894.10044	4.21887	3.27933	0.3655	0.74981	0.9046	FALSE
Cluster-1894.10045	165.484	148.516	0.15552	0.58088	0.81721	FALSE
Cluster-1894.10046	0.962676	0.689282	0.50843	0.84553	0.94498	FALSE
Cluster-1894.10047	279.217	306.458	-0.13349	0.5409	0.7923	FALSE
Cluster-1894.10048	25.3605	40.9314	-0.69377	0.34143	0.63217	FALSE
Cluster-1894.10049	39.2812	23.9799	0.72063	0.10102	0.31152	FALSE
Cluster-1894.1005	114.503	96.9119	0.23816	0.46173	0.73762	FALSE
Cluster-1894.10050	122.438	106.624	0.19696	0.5695	0.80996	FALSE
Cluster-1894.10051	114.451	147.446	-0.36738	0.32246	0.61356	FALSE
Cluster-1894.10052	57.8547	21.3544	1.4253	0.0013784	0.01366	TRUE
Cluster-1894.10053	57.3837	12.6654	2.1978	3.7544e-05	0.00066909	TRUE
Cluster-1894.10054	22.393	24.9873	-0.1562	0.78047	0.91963	FALSE
Cluster-1894.10055	16.3477	17.8038	-0.10935	0.85881	0.95035	FALSE
Cluster-1894.10056	2.06044	1.73358	0.25423	0.88424	0.9584	FALSE
Cluster-1894.10057	103.968	74.7377	0.47548	0.097944	0.30603	FALSE
Cluster-1894.10058	1.66694	0.68122	1.3078	0.49509	0.7627	FALSE
Cluster-1894.10059	35.2262	27.0935	0.37414	0.38209	0.67172	FALSE
Cluster-1894.1006	225.958	308	-0.44672	0.0632	0.23127	FALSE
Cluster-1894.10060	5.32677	4.89077	0.11155	0.90148	0.96517	FALSE
Cluster-1894.10061	3.98073	3.41416	0.23496	0.83107	0.93825	FALSE
Cluster-1894.10062	170.078	165.375	0.038363	0.88807	0.95962	FALSE
Cluster-1894.10063	9.701	10.5816	-0.14278	0.84217	0.94296	FALSE
Cluster-1894.10064	1.66187	5.06592	-1.6061	0.2019	0.47542	FALSE
Cluster-1894.10065	38.4663	57.5283	-0.57832	0.17899	0.44202	FALSE
Cluster-1894.10066	89.9244	86.4581	0.054997	0.87416	0.95457	FALSE
Cluster-1894.10067	101.53	114.419	-0.17142	0.57171	0.81135	FALSE
Cluster-1894.10068	0	1.94571	-3.419	0.14358	0.38677	FALSE
Cluster-1894.10069	50.1525	41.4785	0.27171	0.52236	0.7808	FALSE
Cluster-1894.1007	14.0761	22.2059	-0.65538	0.32712	0.61848	FALSE
Cluster-1894.10070	14.5254	9.22247	0.65987	0.35617	0.64484	FALSE
Cluster-1894.10071	29.2432	25.6362	0.19104	0.69477	0.87482	FALSE
Cluster-1894.10072	0.315825	0.371145	-0.0054269	0.9989	0.99982	FALSE
Cluster-1894.10073	49.363	43.8817	0.17286	0.64744	0.85488	FALSE
Cluster-1894.10074	78.6797	72.5694	0.11667	0.68913	0.87235	FALSE
Cluster-1894.10075	58.8386	96.905	-0.72006	0.1443	0.38776	FALSE
Cluster-1894.10076	194.215	162.426	0.25546	0.32663	0.61805	FALSE
Cluster-1894.10077	4.22394	2.19471	0.92104	0.46733	0.74275	FALSE
Cluster-1894.10078	93.4618	66.6533	0.48348	0.21044	0.48624	FALSE
Cluster-1894.10079	1.59939	0.999358	0.69485	0.7099	0.88243	FALSE
Cluster-1894.1008	2.14319	3.95249	-0.91458	0.54626	0.79539	FALSE
Cluster-1894.10080	30.5211	0	7.38	NA	NA	NA
Cluster-1894.10081	10.2711	10.7003	-0.056611	0.94689	0.9847	FALSE
Cluster-1894.10082	15.9955	10.6217	0.60209	0.37661	0.66577	FALSE
Cluster-1894.10083	1.31481	4.39749	-1.7531	0.22922	0.50897	FALSE
Cluster-1894.10084	10.2085	12.0004	-0.24007	0.72364	0.89135	FALSE
Cluster-1894.10085	219.185	510.091	-1.2192	1.0177e-06	2.972e-05	TRUE
Cluster-1894.10086	0.641784	0.946351	-0.56387	0.8283	0.93807	FALSE
Cluster-1894.10087	3.67504	2.12085	0.81508	0.60137	0.82802	FALSE
Cluster-1894.10088	1.6205	2.04366	-0.31794	0.8585	0.95028	FALSE
Cluster-1894.10089	79.5479	146.084	-0.87642	0.016081	0.090082	FALSE
Cluster-1894.1009	115.692	130.863	-0.17601	0.62847	0.84115	FALSE
Cluster-1894.10090	0.673023	1.00742	-0.58643	0.80097	0.92835	FALSE
Cluster-1894.10091	4.44688	4.98066	-0.14846	0.89557	0.96162	FALSE
Cluster-1894.10092	1.07159	0.310075	1.5699	0.61461	0.83415	FALSE
Cluster-1894.10093	222.356	172.966	0.36043	0.15983	0.41281	FALSE
Cluster-1894.10094	52.6622	35.6026	0.5552	0.21354	0.49063	FALSE
Cluster-1894.10095	4.82519	8.28075	-0.76847	0.44275	0.72319	FALSE
Cluster-1894.10096	31.6744	30.0289	0.085439	0.86617	0.95213	FALSE
Cluster-1894.10097	10.4045	28.9747	-1.4735	0.013082	0.078278	FALSE
Cluster-1894.10098	453.812	408.417	0.15103	0.5005	0.76645	FALSE
Cluster-1894.10099	0.993915	0.742289	0.47701	0.83632	0.94081	FALSE
Cluster-1894.101	11.9372	30.5077	-1.3444	0.016664	0.092562	FALSE
Cluster-1894.1010	76.344	73.2471	0.061327	0.83513	0.9399	FALSE
Cluster-1894.10100	186.758	217.181	-0.21783	0.48459	0.75581	FALSE
Cluster-1894.10101	0	0.318138	-0.9672	0.81263	0.93225	FALSE
Cluster-1894.10102	70.1651	20.7167	1.7646	7.1494e-06	0.00016237	TRUE
Cluster-1894.10103	6.47609	4.80552	0.42268	0.65293	0.85777	FALSE
Cluster-1894.10104	0.641784	0.628213	0.020872	0.99409	0.99848	FALSE
Cluster-1894.10105	6.78173	6.35116	0.08882	0.92163	0.97368	FALSE
Cluster-1894.10106	42.1625	46.3903	-0.13815	0.80935	0.93171	FALSE
Cluster-1894.10107	38.9578	48.4946	-0.31142	0.45641	0.73273	FALSE
Cluster-1894.10108	79.2808	52.0517	0.60927	0.1306	0.36572	FALSE
Cluster-1894.10109	39.9795	11.3802	1.8175	0.00017172	0.002469	TRUE
Cluster-1894.1011	278.667	239.314	0.21824	0.48951	0.75819	FALSE
Cluster-1894.10110	107.334	133.657	-0.31438	0.32287	0.61398	FALSE
Cluster-1894.10111	2.56714	2.86314	-0.13504	0.94293	0.98301	FALSE
Cluster-1894.10112	73.467	70.6352	0.057584	0.86715	0.95244	FALSE
Cluster-1894.10113	0.998982	2.05978	-1.0348	0.54853	0.79733	FALSE
Cluster-1894.10114	10.8039	28.3659	-1.3813	0.071983	0.24948	FALSE
Cluster-1894.10115	90.8221	231.702	-1.3483	0.00013785	0.0020422	TRUE
Cluster-1894.10116	141.274	172.135	-0.2847	0.48257	0.75464	FALSE
Cluster-1894.10117	0	1.61145	-3.1465	0.27477	0.5663	FALSE
Cluster-1894.10118	254.18	746.583	-1.5548	0.080898	0.26864	FALSE
Cluster-1894.10119	87.4442	142.726	-0.70711	0.018305	0.098964	FALSE
Cluster-1894.1012	179.313	211.623	-0.23758	0.31892	0.61031	FALSE
Cluster-1894.10120	2.59837	1.74165	0.60969	0.68101	0.87007	FALSE
Cluster-1894.10121	91.8768	169.784	-0.88612	0.0010919	0.011404	FALSE
Cluster-1894.10122	4.85052	2.884	0.74017	0.49722	0.76421	FALSE
Cluster-1894.10123	27.007	28.6599	-0.09382	0.84948	0.94724	FALSE
Cluster-1894.10124	91.616	79.6813	0.20442	0.56151	0.80515	FALSE
Cluster-1894.10125	32.7207	35.961	-0.13924	0.77123	0.91473	FALSE
Cluster-1894.10126	14.831	18.9475	-0.35056	0.50959	0.77309	FALSE
Cluster-1894.10127	14.3911	26.5666	-0.89024	0.073642	0.25277	FALSE
Cluster-1894.10128	0.315825	0.636275	-0.85102	0.8083	0.93166	FALSE
Cluster-1894.10129	0.714395	2.05978	-1.566	0.42701	0.71186	FALSE
Cluster-1894.1013	1.27343	2.5578	-0.99738	0.52517	0.783	FALSE
Cluster-1894.10130	2.94037	10.3291	-1.8123	0.056833	0.21695	FALSE
Cluster-1894.10131	3.6286	3.54446	0.023741	0.98475	0.9969	FALSE
Cluster-1894.10132	19.2374	10.3889	0.89791	0.1609	0.41469	FALSE
Cluster-1894.10133	24.0558	27.4309	-0.17736	0.72636	0.89231	FALSE
Cluster-1894.10134	196.451	122.286	0.68591	0.0078201	0.052897	FALSE
Cluster-1894.10135	7.13391	8.86402	-0.30847	0.70208	0.87736	FALSE
Cluster-1894.10136	14.6757	27.852	-0.92482	0.092125	0.29363	FALSE
Cluster-1894.10137	7.23185	8.20689	-0.16698	0.83316	0.93888	FALSE
Cluster-1894.10138	47.5279	37.9548	0.32158	0.47411	0.74849	FALSE
Cluster-1894.10139	46.5747	68.6423	-0.55628	0.08989	0.28853	FALSE
Cluster-1894.1014	12.4759	23.4141	-0.90623	0.080493	0.2679	FALSE
Cluster-1894.10140	51.0789	65.6733	-0.36731	0.30007	0.58993	FALSE
Cluster-1894.10141	1.97769	2.81486	-0.52553	0.74435	0.90135	FALSE
Cluster-1894.10142	42.3415	46.1682	-0.11668	0.81812	0.93365	FALSE
Cluster-1894.10143	48.0237	54.3884	-0.17995	0.62595	0.84071	FALSE
Cluster-1894.10144	24.6468	16.2837	0.5937	0.30184	0.59181	FALSE
Cluster-1894.10145	51.3669	59.4325	-0.2084	0.54701	0.79606	FALSE
Cluster-1894.10146	63.6713	54.662	0.21507	0.5814	0.81726	FALSE
Cluster-1894.10147	10.7675	6.26924	0.79724	0.34485	0.63485	FALSE
Cluster-1894.10148	22.4615	18.4497	0.28016	0.61604	0.83486	FALSE
Cluster-1894.10149	90.8458	102.398	-0.1736	0.56882	0.80953	FALSE
Cluster-1894.1015	31.8011	24.6143	0.36158	0.51185	0.77456	FALSE
Cluster-1894.10150	60.1129	70.8933	-0.23495	0.48658	0.75685	FALSE
Cluster-1894.10151	33.2383	19.8986	0.73515	0.12615	0.35751	FALSE
Cluster-1894.10152	73.5143	89.6985	-0.28902	0.43359	0.71669	FALSE
Cluster-1894.10153	160.035	132.21	0.27211	0.43091	0.71476	FALSE
Cluster-1894.10154	133.413	129.643	0.044849	0.87146	0.95394	FALSE
Cluster-1894.10155	1592.07	1481.66	0.10327	0.70174	0.87726	FALSE
Cluster-1894.10156	6.11884	10.2864	-0.75983	0.53844	0.79079	FALSE
Cluster-1894.10157	21.3747	33.2223	-0.63398	0.29352	0.58402	FALSE
Cluster-1894.10158	111.445	87.1818	0.35461	0.22356	0.50244	FALSE
Cluster-1894.10159	59.2625	102.297	-0.79116	0.011256	0.069791	FALSE
Cluster-1894.1016	89.0936	114.613	-0.36276	0.28923	0.58004	FALSE
Cluster-1894.10160	6.99878	10.1976	-0.55069	0.43595	0.71859	FALSE
Cluster-1894.10161	3.34908	0.689282	2.3094	0.1696	0.42832	FALSE
Cluster-1894.10162	8.75357	15.8804	-0.85698	0.19937	0.47173	FALSE
Cluster-1894.10163	112.188	188.046	-0.74308	0.0068206	0.047959	FALSE
Cluster-1894.10164	56.3568	44.415	0.33695	0.48996	0.75844	FALSE
Cluster-1894.10165	28.1353	17.4374	0.6994	0.15015	0.39756	FALSE
Cluster-1894.10166	2.86776	0.999358	1.5364	0.35087	0.6402	FALSE
Cluster-1894.10167	263.873	435.66	-0.72212	0.017349	0.095084	FALSE
Cluster-1894.10168	21.3527	28.186	-0.39404	0.4217	0.70713	FALSE
Cluster-1894.10169	36.5316	36.6776	-0.0019865	0.99608	0.99896	FALSE
Cluster-1894.1017	51.198	33.6798	0.60039	0.18176	0.44543	FALSE
Cluster-1894.10170	51.6887	66.7058	-0.3661	0.28403	0.57529	FALSE
Cluster-1894.10171	2.67605	2.19471	0.26216	0.86869	0.9526	FALSE
Cluster-1894.10172	44.939	73.8212	-0.71365	0.040892	0.17138	FALSE
Cluster-1894.10173	0.63165	3.96055	-2.6123	0.12331	0.35193	FALSE
Cluster-1894.10174	60.899	118.476	-0.9584	0.0037336	0.030504	FALSE
Cluster-1894.10175	1.97769	2.30073	-0.22014	0.88432	0.9584	FALSE
Cluster-1894.10176	4.14119	3.5894	0.21255	0.86511	0.9519	FALSE
Cluster-1894.10177	139.18	145.076	-0.060135	0.84347	0.94379	FALSE
Cluster-1894.10178	7.98767	7.22838	0.15216	0.86688	0.95236	FALSE
Cluster-1894.10179	4.08964	10.1493	-1.3319	0.13524	0.37384	FALSE
Cluster-1894.1018	27.4049	23.8786	0.20399	0.6552	0.85817	FALSE
Cluster-1894.10180	32.1466	92.9674	-1.527	0.0026537	0.023118	TRUE
Cluster-1894.10181	1.27343	2.62693	-1.0247	0.49521	0.7627	FALSE
Cluster-1894.10182	39.5607	51.9969	-0.39427	0.31389	0.60404	FALSE
Cluster-1894.10183	43.034	294.088	-2.768	2.6906e-14	2.9778e-12	TRUE
Cluster-1894.10184	78.8984	174.668	-1.1486	0.0029445	0.025247	TRUE
Cluster-1894.10185	14.8049	9.19485	0.68528	0.33664	0.62742	FALSE
Cluster-1894.10186	150.877	160.878	-0.093649	0.76012	0.90916	FALSE
Cluster-1894.10187	1.38742	3.55715	-1.3959	0.33497	0.62602	FALSE
Cluster-1894.10188	68.6646	253.682	-1.8855	6.8199e-09	3.1738e-07	TRUE
Cluster-1894.10189	3.02312	0.636275	2.2111	0.21354	0.49063	FALSE
Cluster-1894.1019	30.5681	73.8197	-1.2712	0.009718	0.062646	FALSE
Cluster-1894.10190	128.549	60.5805	1.0856	0.0007142	0.0079712	TRUE
Cluster-1894.10191	6.40343	4.80885	0.42282	0.65181	0.85728	FALSE
Cluster-1894.10192	47.0198	31.3916	0.58514	0.16169	0.41607	FALSE
Cluster-1894.10193	1.38742	2.12085	-0.61274	0.73798	0.89776	FALSE
Cluster-1894.10194	7.43365	14.3862	-0.9532	0.19111	0.4595	FALSE
Cluster-1894.10195	14.826	18.9785	-0.34864	0.62682	0.8408	FALSE
Cluster-1894.10196	1.97769	2.74907	-0.46077	0.75347	0.90643	FALSE
Cluster-1894.10197	84.1685	195.568	-1.2197	3.884e-05	0.00068753	TRUE
Cluster-1894.10198	418.194	449.863	-0.10588	0.66441	0.86285	FALSE
Cluster-1894.10199	0.63165	1.55038	-1.2905	0.63366	0.8448	FALSE
Cluster-1894.102	6.19657	4.89874	0.36626	0.71392	0.88525	FALSE
Cluster-1894.1020	37.6295	54.9484	-0.53954	0.15746	0.40959	FALSE
Cluster-1894.10200	271.374	370.148	-0.44715	0.16006	0.41316	FALSE
Cluster-1894.10201	20.624	17.5805	0.22678	0.67927	0.86948	FALSE
Cluster-1894.10202	88.4485	165.881	-0.90468	0.019037	0.10163	FALSE
Cluster-1894.10203	0.320892	8.94251	-4.6584	0.0046615	0.035839	TRUE
Cluster-1894.10204	50.1357	40.969	0.29195	0.41532	0.70063	FALSE
Cluster-1894.10205	85.3915	184.609	-1.1094	0.00051448	0.0061486	TRUE
Cluster-1894.10206	208.781	188.807	0.14369	0.66065	0.86163	FALSE
Cluster-1894.10207	3.69107	0.954413	1.9193	0.23505	0.51627	FALSE
Cluster-1894.10208	36.3002	62.5502	-0.78555	0.073238	0.25191	FALSE
Cluster-1894.10209	0.952542	4.80079	-2.2905	0.10456	0.3179	FALSE
Cluster-1894.1021	36.8322	28.8833	0.35515	0.38837	0.67714	FALSE
Cluster-1894.10210	45.8493	49.3732	-0.10586	0.75521	0.90716	FALSE
Cluster-1894.10211	22.9538	26.69	-0.21231	0.69567	0.87482	FALSE
Cluster-1894.10212	20.5725	35.2717	-0.7769	0.10005	0.30982	FALSE
Cluster-1894.10213	177.458	130.407	0.44675	0.16536	0.42237	FALSE
Cluster-1894.10214	12.5738	9.91305	0.32906	0.64775	0.85495	FALSE
Cluster-1894.10215	38.1209	52.1336	-0.44509	0.23705	0.51851	FALSE
Cluster-1894.10216	2.899	6.16796	-1.0815	0.30133	0.59157	FALSE
Cluster-1894.10217	12.5375	12.9709	-0.046637	0.93951	0.98112	FALSE
Cluster-1894.10218	0	0.954413	-2.3924	0.5496	0.7977	FALSE
Cluster-1894.10219	126.946	89.8893	0.50011	0.06923	0.24398	FALSE
Cluster-1894.1022	165.977	235.589	-0.50563	0.071991	0.24948	FALSE
Cluster-1894.10220	16.9168	20.1253	-0.24203	0.6657	0.86305	FALSE
Cluster-1894.10221	2.39147	2.4148	-0.011109	0.9945	0.99856	FALSE
Cluster-1894.10222	6.99878	1.3705	2.3797	0.037127	0.16042	FALSE
Cluster-1894.10223	0	2.21084	-3.6066	0.16015	0.41325	FALSE
Cluster-1894.10224	233.892	264.881	-0.17943	0.54923	0.7977	FALSE
Cluster-1894.10225	1.07159	1.90076	-0.86736	0.69093	0.87332	FALSE
Cluster-1894.10226	0	3.70348	-4.3392	0.027674	0.13096	FALSE
Cluster-1894.10227	98.0615	183.402	-0.90129	0.014863	0.085329	FALSE
Cluster-1894.10228	5.23389	7.16259	-0.43649	0.62207	0.83762	FALSE
Cluster-1894.10229	53.9982	84.9294	-0.6539	0.030014	0.13845	FALSE
Cluster-1894.1023	91.6506	103.494	-0.17409	0.56853	0.80945	FALSE
Cluster-1894.10230	1.35618	1.63563	-0.28852	0.86683	0.95236	FALSE
Cluster-1894.10231	2.96064	2.31685	0.35523	0.8025	0.92914	FALSE
Cluster-1894.10232	48.1901	75.307	-0.64188	0.052449	0.20408	FALSE
Cluster-1894.10233	51.0266	77.0739	-0.59174	0.073732	0.25301	FALSE
Cluster-1894.10234	6.31055	5.67801	0.15432	0.8547	0.94933	FALSE
Cluster-1894.10235	27.4927	23.4786	0.22613	0.61313	0.83332	FALSE
Cluster-1894.10236	58.0076	147.016	-1.3449	0.00014358	0.0021105	TRUE
Cluster-1894.10237	41.7647	39.1689	0.089617	0.82831	0.93807	FALSE
Cluster-1894.10238	2.59837	3.43835	-0.38277	0.76989	0.91401	FALSE
Cluster-1894.10239	3.25113	3.37728	-0.038119	0.9734	0.99406	FALSE
Cluster-1894.1024	5.4872	5.97196	-0.13564	0.88911	0.96019	FALSE
Cluster-1894.10240	0.993915	3.9813	-2.0035	0.15346	0.40305	FALSE
Cluster-1894.10241	50.8543	46.5202	0.12829	0.75142	0.90477	FALSE
Cluster-1894.10242	2.94544	3.81756	-0.35437	0.78162	0.92046	FALSE
Cluster-1894.10243	92.8683	95.3165	-0.037092	0.93094	0.97755	FALSE
Cluster-1894.10244	4.81928	9.03916	-0.8893	0.30723	0.59759	FALSE
Cluster-1894.10245	104.193	45.1281	1.2054	0.00070843	0.007927	TRUE
Cluster-1894.10246	34.8858	24.5471	0.5091	0.23527	0.51662	FALSE
Cluster-1894.10247	34.2795	48.6022	-0.50549	0.1623	0.4174	FALSE
Cluster-1894.10248	53.1174	51.4862	0.038702	0.91442	0.9715	FALSE
Cluster-1894.10249	2.65072	2.75713	-0.045588	0.97661	0.99555	FALSE
Cluster-1894.1025	46.3104	47.6176	-0.036361	0.92017	0.97316	FALSE
Cluster-1894.10250	2.22598	1.32556	0.75967	0.67057	0.86532	FALSE
Cluster-1894.10251	1.98783	0.938288	1.0445	0.54006	0.79169	FALSE
Cluster-1894.10252	53.6942	20.0112	1.435	0.0021118	0.019314	TRUE
Cluster-1894.10253	25.3563	50.7504	-0.99248	0.033241	0.14891	FALSE
Cluster-1894.10254	0	0.68122	-1.8938	0.62721	0.8408	FALSE
Cluster-1894.10255	50.4313	61.1932	-0.27314	0.5833	0.81846	FALSE
Cluster-1894.10256	1.42879	0.991295	0.50569	0.82724	0.9377	FALSE
Cluster-1894.10257	73.2972	99.4643	-0.43977	0.18112	0.44469	FALSE
Cluster-1894.10258	1.38742	4.67865	-1.7847	0.17933	0.44233	FALSE
Cluster-1894.10259	37.9773	21.5249	0.81181	0.11052	0.32893	FALSE
Cluster-1894.1026	41.0613	29.8103	0.45933	0.24233	0.52508	FALSE
Cluster-1894.10260	1.39249	0	2.9167	0.33487	0.62592	FALSE
Cluster-1894.10261	20.2262	20.3745	-0.0091154	0.98722	0.998	FALSE
Cluster-1894.10262	15.5142	26.1947	-0.76186	0.2599	0.54697	FALSE
Cluster-1894.10263	9.66469	14.9742	-0.63426	0.2963	0.58689	FALSE
Cluster-1894.10264	1.91522	1.88464	0.015906	0.99254	0.99848	FALSE
Cluster-1894.10265	6.2126	1.37856	2.2004	0.10895	0.32575	FALSE
Cluster-1894.10266	4.5347	6.87799	-0.5968	0.60461	0.83002	FALSE
Cluster-1894.10267	7.18541	8.92509	-0.30778	0.67819	0.86868	FALSE
Cluster-1894.10268	2.26228	1.74165	0.41435	0.7759	0.9174	FALSE
Cluster-1894.10269	58.8825	76.1578	-0.37084	0.29544	0.58617	FALSE
Cluster-1894.1027	35.2431	21.8475	0.69876	0.15531	0.4064	FALSE
Cluster-1894.10270	215.437	187.747	0.19635	0.42746	0.71225	FALSE
Cluster-1894.10271	25.2726	42.3562	-0.7513	0.14941	0.39647	FALSE
Cluster-1894.10272	32.6135	54.1911	-0.72619	0.20246	0.47626	FALSE
Cluster-1894.10273	175.127	170.781	0.035192	0.90776	0.96824	FALSE
Cluster-1894.10274	6.47609	11.3607	-0.80751	0.28861	0.57923	FALSE
Cluster-1894.10275	2.26735	3.2632	-0.52082	0.66975	0.86513	FALSE
Cluster-1894.10276	73.8867	87.189	-0.23462	0.5414	0.79252	FALSE
Cluster-1894.10277	42.9824	42.357	0.017768	0.96122	0.98989	FALSE
Cluster-1894.10278	7.56795	7.27676	0.057814	0.94149	0.9822	FALSE
Cluster-1894.10279	48.4012	68.0386	-0.49162	0.28776	0.57876	FALSE
Cluster-1894.1028	35.911	30.066	0.26323	0.54163	0.79256	FALSE
Cluster-1894.10280	35.314	34.1868	0.048149	0.90659	0.96781	FALSE
Cluster-1894.10281	0.714395	2.17053	-1.6458	0.51488	0.77621	FALSE
Cluster-1894.10282	1.78599	1.43157	0.32322	0.88098	0.95719	FALSE
Cluster-1894.10283	27.1305	23.8671	0.18908	0.69179	0.87381	FALSE
Cluster-1894.10284	9.11077	9.88886	-0.12425	0.88398	0.95835	FALSE
Cluster-1894.10285	0.320892	0	0.95635	0.8147	0.93238	FALSE
Cluster-1894.10286	16.5917	6.97947	1.2335	0.11432	0.33591	FALSE
Cluster-1894.10287	0	1.86045	-3.3572	0.29565	0.58647	FALSE
Cluster-1894.10288	30.971	59.4043	-0.94238	0.068488	0.24273	FALSE
Cluster-1894.10289	1.97769	1.99872	-0.011639	0.99387	0.99848	FALSE
Cluster-1894.1029	1.89495	3.30815	-0.78546	0.61442	0.83415	FALSE
Cluster-1894.10290	7.79089	7.94176	-0.0072079	0.99343	0.99848	FALSE
Cluster-1894.10291	7.05028	7.68942	-0.12703	0.89442	0.96145	FALSE
Cluster-1894.10292	1.28357	5.11893	-1.97	0.1752	0.43634	FALSE
Cluster-1894.10293	0	1.79465	-3.2838	0.24115	0.52356	FALSE
Cluster-1894.10294	6.36206	14.0615	-1.1609	0.12871	0.36204	FALSE
Cluster-1894.10295	52.2654	91.5926	-0.81245	0.063017	0.23097	FALSE
Cluster-1894.10296	32.2917	61.9708	-0.94039	0.013719	0.080738	FALSE
Cluster-1894.10297	22.882	28.782	-0.32763	0.51892	0.77846	FALSE
Cluster-1894.10298	7.0917	2.01484	1.8296	0.12803	0.36051	FALSE
Cluster-1894.10299	0.63165	1.48458	-1.1926	0.66382	0.86261	FALSE
Cluster-1894.103	44.4062	104.954	-1.2358	0.0025032	0.022185	TRUE
Cluster-1894.1030	114.929	142.998	-0.31293	0.25337	0.53907	FALSE
Cluster-1894.10300	30.6248	48.0432	-0.65223	0.095711	0.30192	FALSE
Cluster-1894.10301	115.29	84.5127	0.44319	0.16568	0.42287	FALSE
Cluster-1894.10302	75.4421	46.6599	0.68961	0.064064	0.23347	FALSE
Cluster-1894.10303	27.1575	49.8194	-0.87285	0.060967	0.22592	FALSE
Cluster-1894.10304	53.7694	45.3295	0.24939	0.46429	0.74001	FALSE
Cluster-1894.10305	2.30365	1.00742	1.2037	0.46375	0.73923	FALSE
Cluster-1894.10306	12.7562	14.5743	-0.18876	0.77999	0.91937	FALSE
Cluster-1894.10307	1.64077	3.2102	-0.97475	0.51435	0.77618	FALSE
Cluster-1894.10308	99.8382	121.768	-0.28814	0.35437	0.64268	FALSE
Cluster-1894.10309	42.6674	67.8005	-0.66324	0.08539	0.27883	FALSE
Cluster-1894.1031	164.063	92.352	0.82439	0.0053923	0.040009	FALSE
Cluster-1894.10310	3.01805	2.96925	0.016181	0.99047	0.99835	FALSE
Cluster-1894.10311	38.5043	63.6943	-0.72526	0.12201	0.34972	FALSE
Cluster-1894.10312	0.315825	1.6437	-2.2109	0.3719	0.66066	FALSE
Cluster-1894.10313	42.1523	22.5819	0.89592	0.03362	0.14995	FALSE
Cluster-1894.10314	30.9414	75.2236	-1.2867	0.0077316	0.05246	FALSE
Cluster-1894.10315	1.35618	0.62015	1.0881	0.65184	0.85728	FALSE
Cluster-1894.10316	59.314	68.662	-0.21261	0.5185	0.77809	FALSE
Cluster-1894.10317	6.00486	13.032	-1.1204	0.12243	0.35053	FALSE
Cluster-1894.10318	28.7721	18.2409	0.66124	0.1856	0.45037	FALSE
Cluster-1894.10319	69.6003	119.109	-0.7716	0.014561	0.084311	FALSE
Cluster-1894.1032	1.2785	3.69542	-1.5048	0.2944	0.58513	FALSE
Cluster-1894.10320	0.357198	0	0.95635	0.8147	0.93238	FALSE
Cluster-1894.10321	11.9118	14.0971	-0.24797	0.68017	0.86962	FALSE
Cluster-1894.10322	9.00264	6.36395	0.4817	0.58488	0.81954	FALSE
Cluster-1894.10323	0.357198	1.8927	-2.4246	0.29918	0.58932	FALSE
Cluster-1894.10324	2.01907	1.11343	0.89912	0.66778	0.864	FALSE
Cluster-1894.10325	4.33286	1.48458	1.6062	0.28051	0.57215	FALSE
Cluster-1894.10326	17.6059	19.0778	-0.11293	0.82847	0.93812	FALSE
Cluster-1894.10327	4.9282	7.54986	-0.59869	0.49028	0.75858	FALSE
Cluster-1894.10328	1.07159	1.30943	-0.32701	0.87438	0.9546	FALSE
Cluster-1894.10329	0.988847	1.55038	-0.6658	0.77024	0.91421	FALSE
Cluster-1894.1033	0	0.636275	-1.81	0.65438	0.85778	FALSE
Cluster-1894.10330	42.6927	44.7085	-0.068614	0.87623	0.95475	FALSE
Cluster-1894.10331	139.14	155.733	-0.1616	0.60473	0.83002	FALSE
Cluster-1894.10332	77.0898	60.3211	0.35844	0.34375	0.63406	FALSE
Cluster-1894.10333	0.357198	1.48458	-2.0406	0.47722	0.75039	FALSE
Cluster-1894.10334	17.8289	18.2213	-0.02436	0.96564	0.99162	FALSE
Cluster-1894.10335	1.03529	1.48458	-0.50479	0.82629	0.93763	FALSE
Cluster-1894.10336	70.6405	38.8529	0.85791	0.012845	0.077234	FALSE
Cluster-1894.10337	5.18155	6.03775	-0.22661	0.82644	0.93763	FALSE
Cluster-1894.10338	33.2071	76.83	-1.2079	0.026075	0.12583	FALSE
Cluster-1894.10339	12.7039	26.7741	-1.0696	0.057021	0.21742	FALSE
Cluster-1894.1034	69.2413	49.9069	0.47097	0.15256	0.40168	FALSE
Cluster-1894.10340	50.0225	57.6781	-0.20603	0.53499	0.78937	FALSE
Cluster-1894.10341	176.801	140.571	0.33266	0.24852	0.53321	FALSE
Cluster-1894.10342	62.9333	67.5346	-0.10017	0.79717	0.92631	FALSE
Cluster-1894.10343	0.641784	3.50415	-2.436	0.16698	0.42446	FALSE
Cluster-1894.10344	1.30467	1.92958	-0.56949	0.73933	0.89816	FALSE
Cluster-1894.10345	104.31	59.9051	0.7994	0.0044078	0.0343	FALSE
Cluster-1894.10346	4.43675	2.99001	0.58294	0.65173	0.85728	FALSE
Cluster-1894.10347	5.8191	4.60146	0.34303	0.74511	0.90169	FALSE
Cluster-1894.10348	1.2633	1.90076	-0.58562	0.78404	0.92175	FALSE
Cluster-1894.10349	1.74968	4.54845	-1.4162	0.2933	0.58402	FALSE
Cluster-1894.1035	14.4172	15.4757	-0.11055	0.85019	0.94743	FALSE
Cluster-1894.10350	0.315825	3.55715	-3.3291	0.065983	0.23808	FALSE
Cluster-1894.10351	0.63165	2.22687	-1.7799	0.4845	0.75581	FALSE
Cluster-1894.10352	14.0803	20.3615	-0.51729	0.40048	0.68901	FALSE
Cluster-1894.10353	1.71338	1.8927	-0.17535	0.92031	0.97316	FALSE
Cluster-1894.10354	6.04623	10.0305	-0.73529	0.33629	0.62722	FALSE
Cluster-1894.10355	0.641784	2.85175	-2.1428	0.31777	0.60885	FALSE
Cluster-1894.10356	1.39249	6.5922	-2.2819	0.12572	0.35673	FALSE
Cluster-1894.10357	0.957609	3.33234	-1.7731	0.26211	0.54985	FALSE
Cluster-1894.10358	46.1921	97.3071	-1.0754	0.014979	0.085774	FALSE
Cluster-1894.10359	0.714395	1.11343	-0.63952	0.82312	0.93684	FALSE
Cluster-1894.1036	185.293	75.4569	1.2937	3.3535e-05	0.00061086	TRUE
Cluster-1894.10360	87.8893	71.7151	0.29627	0.45481	0.73172	FALSE
Cluster-1894.10361	0.952542	4.91153	-2.3377	0.10251	0.314	FALSE
Cluster-1894.10362	2.85256	4.85852	-0.75673	0.54411	0.79419	FALSE
Cluster-1894.10363	10.2187	12.5064	-0.29305	0.63253	0.84429	FALSE
Cluster-1894.10364	5.02108	2.3618	1.0951	0.33732	0.62801	FALSE
Cluster-1894.10365	5.62656	10.5895	-0.91314	0.26826	0.55849	FALSE
Cluster-1894.10366	130.907	104.494	0.32268	0.33633	0.62722	FALSE
Cluster-1894.10367	101.774	118.663	-0.22589	0.54839	0.79733	FALSE
Cluster-1894.10368	31.4895	22.908	0.463	0.28179	0.5736	FALSE
Cluster-1894.1037	26.0588	22.7764	0.19991	0.69507	0.87482	FALSE
Cluster-1894.1038	3.02312	4.0585	-0.42428	0.69512	0.87482	FALSE
Cluster-1894.1039	46.2994	102.78	-1.1488	0.0060257	0.043592	TRUE
Cluster-1894.104	3.05942	0.742289	2.1177	0.23576	0.51726	FALSE
Cluster-1894.1040	74.8435	75.2775	-0.0094357	0.97894	0.99589	FALSE
Cluster-1894.1041	130.241	166.277	-0.35274	0.31727	0.6084	FALSE
Cluster-1894.1042	3.68094	0	4.3263	0.050105	0.19793	FALSE
Cluster-1894.1043	57.17	110.759	-0.95313	0.0093276	0.061056	FALSE
Cluster-1894.1044	48.5879	64.7615	-0.41429	0.27215	0.56347	FALSE
Cluster-1894.1045	47.7746	60.7997	-0.35138	0.31139	0.60239	FALSE
Cluster-1894.1046	76.8196	28.7304	1.4142	0.0045969	0.035425	TRUE
Cluster-1894.1047	204.89	205.796	-0.0076493	0.97723	0.99555	FALSE
Cluster-1894.1048	134.102	109.786	0.29013	0.42906	0.71345	FALSE
Cluster-1894.1049	42.4791	24.9114	0.77024	0.075625	0.25703	FALSE
Cluster-1894.105	0.952542	1.36244	-0.48594	0.81222	0.93225	FALSE
Cluster-1894.1050	36.0242	29.0901	0.30641	0.58211	0.81739	FALSE
Cluster-1894.1051	51.5343	41.1951	0.32623	0.51911	0.77846	FALSE
Cluster-1894.1052	1.99796	1.11343	0.88613	0.67471	0.86667	FALSE
Cluster-1894.1053	134.56	110.332	0.28508	0.35369	0.64197	FALSE
Cluster-1894.1054	54.0243	32.6111	0.72773	0.067914	0.24171	FALSE
Cluster-1894.1055	1.2785	0.371145	1.8501	0.47405	0.74849	FALSE
Cluster-1894.1056	272.698	150.136	0.85807	0.0027285	0.023688	FALSE
Cluster-1894.1057	198.063	345.079	-0.80003	0.010515	0.066352	FALSE
Cluster-1894.1058	126	231.363	-0.87594	0.011431	0.070644	FALSE
Cluster-1894.1059	22.8339	23.7564	-0.059368	0.89469	0.96145	FALSE
Cluster-1894.106	12.7605	9.23516	0.46858	0.46368	0.73923	FALSE
Cluster-1894.1060	0.315825	0.310075	-0.0054261	0.99893	0.99982	FALSE
Cluster-1894.1061	19.635	16.8669	0.21082	0.71	0.88248	FALSE
Cluster-1894.1062	2.56207	4.43771	-0.77079	0.56405	0.80702	FALSE
Cluster-1894.1063	75.5223	81.0749	-0.10342	0.71403	0.88526	FALSE
Cluster-1894.1064	175.877	167.019	0.073532	0.78473	0.92186	FALSE
Cluster-1894.1065	135.497	107.265	0.33304	0.259	0.54594	FALSE
Cluster-1894.1066	23.9579	9.79424	1.2888	0.038937	0.1659	FALSE
Cluster-1894.1067	19.8631	71.2818	-1.8348	1.0012e-05	0.00021617	TRUE
Cluster-1894.1068	3.8051	3.55243	0.12718	0.93212	0.97791	FALSE
Cluster-1894.1069	4.03814	2.29266	0.8086	0.59278	0.82285	FALSE
Cluster-1894.107	65.888	92.9036	-0.49575	0.20547	0.48073	FALSE
Cluster-1894.1070	4.38436	0.946351	2.1693	0.14831	0.39518	FALSE
Cluster-1894.1071	4.17243	2.19471	0.90858	0.49017	0.75858	FALSE
Cluster-1894.1072	96.7839	127.48	-0.39803	0.22895	0.50887	FALSE
Cluster-1894.1073	77.7315	77.6674	0.0039722	0.98961	0.99832	FALSE
Cluster-1894.1074	292	178.991	0.70437	0.0030231	0.025803	FALSE
Cluster-1894.1075	195.907	220.133	-0.16943	0.49689	0.76404	FALSE
Cluster-1894.1076	106.053	109.501	-0.048864	0.87136	0.95394	FALSE
Cluster-1894.1077	75.3162	56.3319	0.41517	0.21188	0.48876	FALSE
Cluster-1894.1078	72.56	50.1753	0.53651	0.099626	0.30899	FALSE
Cluster-1894.1079	0.641784	4.53566	-2.7839	0.096467	0.3035	FALSE
Cluster-1894.108	39.9854	46.3799	-0.21612	0.57322	0.81219	FALSE
Cluster-1894.1080	27.9014	15.7569	0.81893	0.12103	0.34855	FALSE
Cluster-1894.1081	3.05436	0.310075	3.0901	0.108	0.32403	FALSE
Cluster-1894.1082	107.791	206.139	-0.93398	0.0025404	0.022424	FALSE
Cluster-1894.1083	52.1278	91.2587	-0.80703	0.026211	0.12631	FALSE
Cluster-1894.1084	3.74258	0.310075	3.3832	0.067305	0.24041	FALSE
Cluster-1894.1085	13.4445	9.8264	0.46407	0.51273	0.77549	FALSE
Cluster-1894.1086	21.758	27.4149	-0.32897	0.47555	0.74934	FALSE
Cluster-1894.1087	62.2797	48.0351	0.37299	0.24911	0.53355	FALSE
Cluster-1894.1088	86.0805	119.845	-0.47542	0.16701	0.42446	FALSE
Cluster-1894.1089	258.37	475.483	-0.87942	0.00021346	0.0029592	FALSE
Cluster-1894.109	2.90913	2.2189	0.37957	0.79762	0.9265	FALSE
Cluster-1894.1090	2.31886	2.5451	-0.14434	0.93993	0.98135	FALSE
Cluster-1894.1091	22.0789	15.3569	0.52791	0.33961	0.63093	FALSE
Cluster-1894.1092	0.315825	2.51285	-2.8333	0.19422	0.46407	FALSE
Cluster-1894.1093	18.3719	32.979	-0.83882	0.13773	0.37718	FALSE
Cluster-1894.1094	0.714395	2.61887	-1.9328	0.29059	0.58154	FALSE
Cluster-1894.1095	71.138	63.2664	0.16848	0.57684	0.81527	FALSE
Cluster-1894.1096	49.4627	99.9061	-1.0137	0.0015563	0.015161	TRUE
Cluster-1894.1097	38.0432	27.8739	0.4457	0.36262	0.65093	FALSE
Cluster-1894.1098	36.1686	25.8694	0.47668	0.32315	0.61398	FALSE
Cluster-1894.1099	1.35618	0	2.883	0.33835	0.62948	FALSE
Cluster-1894.11	78.8301	114.402	-0.536	0.074413	0.25425	FALSE
Cluster-1894.110	41.2951	27.6009	0.57111	0.26645	0.55567	FALSE
Cluster-1894.1100	1.71338	1.6967	0.0096703	0.99569	0.99873	FALSE
Cluster-1894.1101	42.1954	37.1977	0.18302	0.64561	0.85335	FALSE
Cluster-1894.1102	70.8483	58.4412	0.27819	0.38985	0.6786	FALSE
Cluster-1894.1103	39.4154	27.5117	0.51831	0.29289	0.58387	FALSE
Cluster-1894.1104	76.5265	226.781	-1.566	0.00015781	0.002294	TRUE
Cluster-1894.1105	67.8818	58.3441	0.22216	0.54973	0.7977	FALSE
Cluster-1894.1106	1.59939	1.43157	0.20069	0.91739	0.972	FALSE
Cluster-1894.1107	33.506	48.2563	-0.52508	0.28611	0.57708	FALSE
Cluster-1894.1108	35.1755	79.4699	-1.1766	0.013219	0.078765	FALSE
Cluster-1894.1109	63.8699	31.168	1.0388	0.0079363	0.053519	FALSE
Cluster-1894.111	45.2953	206.402	-2.1889	1.7018e-05	0.00034218	TRUE
Cluster-1894.1110	138.506	169.201	-0.28726	0.38241	0.67172	FALSE
Cluster-1894.1111	4.42067	10.3406	-1.248	0.16122	0.41534	FALSE
Cluster-1894.1112	29.695	76.2504	-1.3593	0.0088896	0.058803	FALSE
Cluster-1894.1113	9.31344	14.4845	-0.63487	0.45089	0.72925	FALSE
Cluster-1894.1114	125.042	72.2143	0.79306	0.0050893	0.038303	FALSE
Cluster-1894.1115	19.8674	27.8323	-0.48414	0.3438	0.63406	FALSE
Cluster-1894.1116	63.4197	65.2117	-0.035251	0.92343	0.97495	FALSE
Cluster-1894.1117	75.8018	58.6927	0.36478	0.33136	0.62236	FALSE
Cluster-1894.1118	6.03103	6.91368	-0.20558	0.81567	0.93266	FALSE
Cluster-1894.1119	47.2098	149.553	-1.6592	6.1782e-05	0.0010146	TRUE
Cluster-1894.112	223.114	74.5354	1.5793	0.0011571	0.011927	TRUE
Cluster-1894.1120	1.70324	1.93765	-0.21134	0.89365	0.96145	FALSE
Cluster-1894.1121	54.7625	118.925	-1.1177	0.003782	0.030747	TRUE
Cluster-1894.1122	162.328	194.544	-0.25884	0.50688	0.77107	FALSE
Cluster-1894.1123	42.6665	16.1395	1.4049	0.022592	0.11396	FALSE
Cluster-1894.1124	50.6331	38.8978	0.37791	0.27534	0.56714	FALSE
Cluster-1894.1125	146.212	73.0269	1.004	0.042369	0.17558	FALSE
Cluster-1894.1126	16.9954	14.0568	0.27237	0.6329	0.84434	FALSE
Cluster-1894.1127	88.4795	73.4969	0.26994	0.45443	0.73149	FALSE
Cluster-1894.1128	43.6697	32.2561	0.4344	0.33542	0.6266	FALSE
Cluster-1894.1129	91.4799	78.374	0.2263	0.44554	0.72584	FALSE
Cluster-1894.113	13.6091	31.999	-1.2341	0.014684	0.084689	FALSE
Cluster-1894.1130	73.0414	42.416	0.77931	0.03808	0.16309	FALSE
Cluster-1894.1131	63.2788	71.5076	-0.17332	0.61839	0.83619	FALSE
Cluster-1894.1132	31.7909	168.876	-2.407	5.0985e-08	2.0164e-06	TRUE
Cluster-1894.1133	172.962	75.4572	1.193	7.1924e-05	0.001158	TRUE
Cluster-1894.1134	76.3303	162.466	-1.089	0.04559	0.1837	FALSE
Cluster-1894.1135	92.212	246.75	-1.4203	0.00044071	0.0054491	TRUE
Cluster-1894.1136	36.0453	25.9604	0.47323	0.32618	0.61747	FALSE
Cluster-1894.1137	70.4438	53.5008	0.39807	0.19586	0.46608	FALSE
Cluster-1894.1138	126.113	101.427	0.31494	0.38646	0.67529	FALSE
Cluster-1894.1139	53.4492	17.4133	1.6106	0.00050559	0.0060699	TRUE
Cluster-1894.114	10.0219	11.2386	-0.16765	0.82348	0.93695	FALSE
Cluster-1894.1140	25.0615	15.3003	0.71804	0.26164	0.54922	FALSE
Cluster-1894.1141	55.8298	29.5693	0.91698	0.013675	0.080545	FALSE
Cluster-1894.1142	258.829	1208.59	-2.2225	8.1749e-08	3.0849e-06	TRUE
Cluster-1894.1143	94.6558	69.474	0.44077	0.23623	0.5175	FALSE
Cluster-1894.1144	0.947474	0.62015	0.59943	0.84039	0.94198	FALSE
Cluster-1894.1145	113.008	112.803	0.0023462	0.99345	0.99848	FALSE
Cluster-1894.1146	11.8544	5.20882	1.2108	0.21754	0.49568	FALSE
Cluster-1894.1147	176.239	74.9135	1.2376	3.457e-05	0.00062885	TRUE
Cluster-1894.1148	140.815	184.023	-0.38373	0.148	0.39464	FALSE
Cluster-1894.1149	15.4204	17.1885	-0.16171	0.8027	0.9292	FALSE
Cluster-1894.115	117.644	209.457	-0.83133	0.010544	0.066504	FALSE
Cluster-1894.1150	18.3558	44.4644	-1.2772	0.01156	0.07114	FALSE
Cluster-1894.1151	7.0917	6.06991	0.23589	0.83012	0.93825	FALSE
Cluster-1894.1152	91.4509	61.6964	0.56393	0.12074	0.34795	FALSE
Cluster-1894.1153	30.2	33.1782	-0.1367	0.74456	0.90139	FALSE
Cluster-1894.1154	11.7564	10.4258	0.18534	0.77548	0.91712	FALSE
Cluster-1894.1155	110.364	195.217	-0.82247	0.034203	0.15172	FALSE
Cluster-1894.1156	33.8817	16.271	1.0554	0.033472	0.14968	FALSE
Cluster-1894.1157	136.253	76.9911	0.82047	0.0085728	0.057022	FALSE
Cluster-1894.1158	48.717	37.3589	0.3848	0.30543	0.59522	FALSE
Cluster-1894.1159	35.0767	74.771	-1.0937	0.004794	0.036537	TRUE
Cluster-1894.116	9.42659	11.7802	-0.30754	0.6496	0.85606	FALSE
Cluster-1894.1160	7.13307	3.88335	0.87144	0.3545	0.64272	FALSE
Cluster-1894.1161	56.6886	88.194	-0.63837	0.033592	0.14995	FALSE
Cluster-1894.1162	17.7351	24.766	-0.48304	0.47416	0.74849	FALSE
Cluster-1894.1163	71.2005	90.335	-0.3468	0.3463	0.63643	FALSE
Cluster-1894.1164	22.1094	22.3469	-0.016835	0.97783	0.99555	FALSE
Cluster-1894.1165	99.84	51.0941	0.968	0.0014983	0.014671	FALSE
Cluster-1894.1166	3.6286	5.85788	-0.69659	0.48307	0.75464	FALSE
Cluster-1894.1167	116.913	27.8552	2.0693	1.28e-09	6.8804e-08	TRUE
Cluster-1894.1168	0.673023	1.55844	-1.242	0.56437	0.80703	FALSE
Cluster-1894.1169	63.0719	67.4898	-0.097526	0.77309	0.91541	FALSE
Cluster-1894.117	118.954	78.1137	0.60735	0.020796	0.108	FALSE
Cluster-1894.1170	149.206	82.7674	0.84978	0.014569	0.084311	FALSE
Cluster-1894.1171	37.773	44.222	-0.22632	0.56727	0.80914	FALSE
Cluster-1894.1172	3.24016	0	4.148	0.051837	0.20258	FALSE
Cluster-1894.1173	6.76063	2.43093	1.499	0.16083	0.41468	FALSE
Cluster-1894.1174	4.81422	5.8981	-0.26637	0.79856	0.92693	FALSE
Cluster-1894.1175	5.03205	6.33041	-0.33558	0.72838	0.89319	FALSE
Cluster-1894.1176	86.9706	118.664	-0.44878	0.17928	0.44233	FALSE
Cluster-1894.1177	127.584	103.876	0.29795	0.38073	0.67027	FALSE
Cluster-1894.1178	31.4126	33.4883	-0.088591	0.83736	0.94095	FALSE
Cluster-1894.1179	117.85	73.1019	0.68972	0.027457	0.13053	FALSE
Cluster-1894.118	2.38133	1.57456	0.55953	0.71742	0.88721	FALSE
Cluster-1894.1180	48.3767	45.4807	0.088649	0.8135	0.93226	FALSE
Cluster-1894.1181	3.89798	0.371145	3.4538	0.049952	0.19744	FALSE
Cluster-1894.1182	30.9313	9.54867	1.6933	0.0029717	0.025447	TRUE
Cluster-1894.1183	29.6934	17.7072	0.75436	0.18282	0.44669	FALSE
Cluster-1894.1184	418.885	673.041	-0.68377	0.049516	0.19601	FALSE
Cluster-1894.1185	5.48724	2.04366	1.4487	0.23808	0.51973	FALSE
Cluster-1894.1186	32.2047	22.3732	0.52122	0.25855	0.54533	FALSE
Cluster-1894.1187	10.3538	6.54716	0.66293	0.40663	0.69388	FALSE
Cluster-1894.1188	29.456	29.2525	0.0040588	0.99339	0.99848	FALSE
Cluster-1894.1189	144.061	109.642	0.39095	0.12884	0.36225	FALSE
Cluster-1894.119	12.6312	10.9607	0.1958	0.7883	0.92292	FALSE
Cluster-1894.1190	17.6583	30.3853	-0.77688	0.14427	0.38776	FALSE
Cluster-1894.1191	198.185	250.469	-0.33756	0.22379	0.50267	FALSE
Cluster-1894.1192	280.037	248.292	0.17167	0.46262	0.73815	FALSE
Cluster-1894.1193	175.386	138.699	0.34109	0.27148	0.56251	FALSE
Cluster-1894.1194	3.96552	0.318138	3.4738	0.04977	0.19684	FALSE
Cluster-1894.1195	52.7653	59.0714	-0.15798	0.63853	0.8485	FALSE
Cluster-1894.1196	14.8885	26.9887	-0.86353	0.12159	0.34926	FALSE
Cluster-1894.1197	0.67809	4.46653	-2.7319	0.090864	0.29116	FALSE
Cluster-1894.1198	122.62	94.0738	0.38227	0.21771	0.49597	FALSE
Cluster-1894.1199	204.4	362.647	-0.82618	0.0019701	0.018246	FALSE
Cluster-1894.12	62.484	80.2821	-0.36302	0.3142	0.60418	FALSE
Cluster-1894.120	37.7113	25.7182	0.55592	0.16865	0.42664	FALSE
Cluster-1894.1200	42.2832	45.4482	-0.10071	0.77674	0.91768	FALSE
Cluster-1894.1201	132.74	120.705	0.13712	0.61105	0.83256	FALSE
Cluster-1894.1202	130.334	289.212	-1.1506	3.7519e-05	0.00066909	TRUE
Cluster-1894.1203	51.5275	158.59	-1.6201	0.00096416	0.010256	TRUE
Cluster-1894.1204	32.0747	23.776	0.43046	0.35043	0.64011	FALSE
Cluster-1894.1205	311.595	7.86003	5.3081	NA	NA	NA
Cluster-1894.1206	49.2085	34.6673	0.50972	0.19586	0.46608	FALSE
Cluster-1894.1207	11.7919	10.0225	0.22755	0.73955	0.89818	FALSE
Cluster-1894.1208	17.187	21.9537	-0.35729	0.48546	0.75618	FALSE
Cluster-1894.1209	66.2968	62.6367	0.086254	0.78541	0.922	FALSE
Cluster-1894.121	23.8684	26.6268	-0.15883	0.82664	0.93763	FALSE
Cluster-1894.1210	3.28743	10.7325	-1.7091	0.058241	0.21991	FALSE
Cluster-1894.1211	9.6799	20.9256	-1.1232	0.099873	0.30942	FALSE
Cluster-1894.1212	22.5536	23.5926	-0.055666	0.91537	0.97189	FALSE
Cluster-1894.1213	11.156	32.4908	-1.5338	0.027447	0.13053	FALSE
Cluster-1894.1214	86.8075	105.095	-0.2753	0.40376	0.69194	FALSE
Cluster-1894.1215	27.8145	16.965	0.70938	0.14803	0.39464	FALSE
Cluster-1894.1216	328.047	241.304	0.44109	0.076878	0.25981	FALSE
Cluster-1894.1217	78.4635	33.507	1.2206	0.0016345	0.015722	TRUE
Cluster-1894.1218	83.2548	62.2854	0.41555	0.2837	0.57518	FALSE
Cluster-1894.1219	29.1655	17.1434	0.77623	0.1584	0.41089	FALSE
Cluster-1894.122	16.7927	74.8882	-2.1589	7.0564e-06	0.00016106	TRUE
Cluster-1894.1220	179.636	276.358	-0.62068	0.032753	0.14707	FALSE
Cluster-1894.1221	360.153	356.188	0.016041	0.95151	0.98682	FALSE
Cluster-1894.1222	151.298	131.844	0.20055	0.65433	0.85778	FALSE
Cluster-1894.1223	43.9654	29.4863	0.57448	0.23196	0.51283	FALSE
Cluster-1894.1224	59.5066	189.505	-1.6687	2.4884e-07	8.579e-06	TRUE
Cluster-1894.1225	4.99574	12.5319	-1.339	0.11237	0.33228	FALSE
Cluster-1894.1226	6.36713	11.56	-0.85877	0.27571	0.56764	FALSE
Cluster-1894.1227	17.6625	28.9121	-0.70171	0.15632	0.40784	FALSE
Cluster-1894.1228	25.732	22.3973	0.20427	0.67997	0.86962	FALSE
Cluster-1894.1229	27.2714	41.4026	-0.60247	0.14949	0.39653	FALSE
Cluster-1894.123	98.0919	120.9	-0.30375	0.34374	0.63406	FALSE
Cluster-1894.1230	82.3598	34.8923	1.2407	0.00012839	0.0019281	TRUE
Cluster-1894.1231	4.93327	5.31965	-0.12595	0.90822	0.96824	FALSE
Cluster-1894.1232	118.739	164.978	-0.47423	0.086966	0.2821	FALSE
Cluster-1894.1233	126.418	139.425	-0.14037	0.6149	0.83415	FALSE
Cluster-1894.1234	4.28642	2.06785	1.0746	0.39494	0.68366	FALSE
Cluster-1894.1235	100.536	62.8065	0.6765	0.12902	0.36251	FALSE
Cluster-1894.1236	25.7895	26.1101	-0.0098659	0.98367	0.99686	FALSE
Cluster-1894.1237	128.04	216.657	-0.75644	0.027588	0.13088	FALSE
Cluster-1894.1238	41.3982	63.4333	-0.61576	0.066427	0.23903	FALSE
Cluster-1894.1239	43.9459	41.3509	0.082947	0.84211	0.94296	FALSE
Cluster-1894.124	100.751	80.369	0.32272	0.39371	0.68252	FALSE
Cluster-1894.1240	112.657	114.213	-0.01935	0.95662	0.9882	FALSE
Cluster-1894.1241	10.3276	9.84605	0.063713	0.94042	0.98163	FALSE
Cluster-1894.1242	28.8497	27.4425	0.074398	0.87588	0.95475	FALSE
Cluster-1894.1243	77.908	94.2299	-0.27042	0.40462	0.6926	FALSE
Cluster-1894.1244	41.2116	54.7896	-0.40812	0.25682	0.54328	FALSE
Cluster-1894.1245	22.4615	23.8497	-0.086326	0.84987	0.94733	FALSE
Cluster-1894.1246	38.5871	23.6758	0.70489	0.12944	0.36347	FALSE
Cluster-1894.1247	2.30872	2.54973	-0.1593	0.90617	0.96765	FALSE
Cluster-1894.1248	99.2547	158.832	-0.67763	0.013044	0.078122	FALSE
Cluster-1894.1249	6.26411	3.17322	1.0138	0.34801	0.63814	FALSE
Cluster-1894.125	25.1738	31.7008	-0.33575	0.55646	0.80222	FALSE
Cluster-1894.1250	28.4089	31.9727	-0.17182	0.69799	0.87648	FALSE
Cluster-1894.1251	0.947474	0	2.3767	0.55223	0.79975	FALSE
Cluster-1894.1252	32.3306	20.7698	0.64509	0.35076	0.64018	FALSE
Cluster-1894.1253	95.8779	94.5565	0.017652	0.96965	0.99293	FALSE
Cluster-1894.1254	40.4347	44.7456	-0.15248	0.71845	0.88785	FALSE
Cluster-1894.1255	277.422	50.646	2.4492	3.1356e-10	1.9759e-08	TRUE
Cluster-1894.1256	8.79494	2.64305	1.737	0.074744	0.25497	FALSE
Cluster-1894.1257	107.419	129.162	-0.26605	0.35929	0.64732	FALSE
Cluster-1894.1258	4.9282	5.95583	-0.27091	0.78479	0.92186	FALSE
Cluster-1894.1259	162.995	168.886	-0.052814	0.85194	0.94855	FALSE
Cluster-1894.126	94.1366	89.4305	0.075844	0.81023	0.93174	FALSE
Cluster-1894.1260	1.26837	4.81691	-1.8887	0.18674	0.45243	FALSE
Cluster-1894.1261	2.65578	0.946351	1.4535	0.37429	0.66317	FALSE
Cluster-1894.1262	13.7594	9.91638	0.47525	0.44322	0.72341	FALSE
Cluster-1894.1263	2.63468	0.954413	1.4421	0.4251	0.71028	FALSE
Cluster-1894.1264	33.2087	32.0961	0.045514	0.93023	0.97744	FALSE
Cluster-1894.1265	131.944	275.971	-1.0638	0.0012729	0.012895	TRUE
Cluster-1894.1266	41.8483	43.4127	-0.054642	0.87964	0.9564	FALSE
Cluster-1894.1267	33.4401	34.8862	-0.055625	0.90623	0.96765	FALSE
Cluster-1894.1268	90.8491	66.9155	0.44128	0.14506	0.38884	FALSE
Cluster-1894.1269	2.85256	8.65995	-1.5775	0.13446	0.37234	FALSE
Cluster-1894.127	23.9781	33.3951	-0.47934	0.27294	0.56467	FALSE
Cluster-1894.1270	41.0715	49.3619	-0.26454	0.50868	0.77207	FALSE
Cluster-1894.1271	140.165	240.838	-0.77962	0.012581	0.075869	FALSE
Cluster-1894.1272	68.938	286.027	-2.0548	7.2871e-06	0.00016518	TRUE
Cluster-1894.1273	214.128	228.624	-0.096563	0.70073	0.87726	FALSE
Cluster-1894.1274	265.14	146.989	0.84965	0.015594	0.088216	FALSE
Cluster-1894.1275	2.66592	2.90012	-0.1385	0.91179	0.97036	FALSE
Cluster-1894.1276	41.0359	29.5393	0.47107	0.32456	0.61531	FALSE
Cluster-1894.1277	2.98681	1.95377	0.6007	0.6484	0.85523	FALSE
Cluster-1894.1278	54.1586	47.9449	0.17829	0.62335	0.83863	FALSE
Cluster-1894.1279	205.844	284.153	-0.46387	0.06464	0.23447	FALSE
Cluster-1894.128	2.66592	3.80143	-0.49812	0.66677	0.86365	FALSE
Cluster-1894.1280	33.5549	34.0908	-0.016292	0.97213	0.99401	FALSE
Cluster-1894.1281	45.0885	42.6461	0.086562	0.81648	0.9331	FALSE
Cluster-1894.1282	42.1793	42.304	-0.0097115	0.97882	0.99589	FALSE
Cluster-1894.1283	80.5655	25.4901	1.6556	1.729e-05	0.00034607	TRUE
Cluster-1894.1284	122.452	103.496	0.24089	0.38134	0.6708	FALSE
Cluster-1894.1285	82.8525	12.5465	2.728	NA	NA	NA
Cluster-1894.1286	65.3543	54.4614	0.25753	0.4673	0.74275	FALSE
Cluster-1894.1287	110.833	111.07	-0.0053253	0.98452	0.99686	FALSE
Cluster-1894.1288	11.8544	12.9676	-0.13701	0.82436	0.93706	FALSE
Cluster-1894.1289	67.5821	69.6532	-0.041349	0.905	0.967	FALSE
Cluster-1894.129	4.76267	5.66188	-0.25992	0.78982	0.92338	FALSE
Cluster-1894.1290	13.1278	22.8805	-0.80237	0.14744	0.39363	FALSE
Cluster-1894.1291	72.8715	94.7629	-0.38041	0.27171	0.56273	FALSE
Cluster-1894.1292	0	1.3705	-2.8999	0.27404	0.56587	FALSE
Cluster-1894.1293	455.707	1276.22	-1.4854	3.9998e-13	3.8734e-11	TRUE
Cluster-1894.1294	389.46	643.415	-0.72443	0.0018845	0.01769	FALSE
Cluster-1894.1295	54.0034	87.6601	-0.69444	0.067989	0.24173	FALSE
Cluster-1894.1296	9.80992	13.1024	-0.43142	0.52718	0.78397	FALSE
Cluster-1894.1297	52.5662	102.236	-0.95762	0.029936	0.13828	FALSE
Cluster-1894.1298	5.87567	8.76263	-0.5777	0.51669	0.77715	FALSE
Cluster-1894.1299	15.8089	10.6553	0.55985	0.4003	0.68896	FALSE
Cluster-1894.13	14.4849	11.0956	0.38688	0.59441	0.82352	FALSE
Cluster-1894.130	2.34503	4.54039	-0.96887	0.40529	0.69294	FALSE
Cluster-1894.1300	9.18338	11.3434	-0.30926	0.68406	0.87089	FALSE
Cluster-1894.1301	77.7636	27.9497	1.4849	0.00019332	0.0027319	TRUE
Cluster-1894.1302	296.3	399	-0.42935	0.060375	0.22466	FALSE
Cluster-1894.1303	42.4496	34.94	0.27441	0.59327	0.82285	FALSE
Cluster-1894.1304	88.0455	84.7725	0.05601	0.85945	0.95036	FALSE
Cluster-1894.1305	11.4305	27.6223	-1.2625	0.024079	0.11922	FALSE
Cluster-1894.1306	183.073	467.623	-1.3515	1.854e-09	9.8059e-08	TRUE
Cluster-1894.1307	68.1209	142.986	-1.0669	0.018334	0.099038	FALSE
Cluster-1894.1308	5.38418	8.83853	-0.71553	0.51326	0.77581	FALSE
Cluster-1894.1309	23.202	42.3838	-0.87585	0.064519	0.23421	FALSE
Cluster-1894.131	14.0288	26.0894	-0.90189	0.071152	0.2479	FALSE
Cluster-1894.1310	17.3011	9.00701	0.9379	0.23421	0.51503	FALSE
Cluster-1894.1311	5.44587	20.8563	-1.9176	0.0059658	0.04336	TRUE
Cluster-1894.1312	95.6085	91.986	0.057724	0.84608	0.94527	FALSE
Cluster-1894.1313	237.596	316.69	-0.41626	0.069693	0.24512	FALSE
Cluster-1894.1314	3.90305	8.65189	-1.1372	0.19792	0.46957	FALSE
Cluster-1894.1315	89.9092	50.2375	0.84369	0.011685	0.071709	FALSE
Cluster-1894.1316	105.19	111.743	-0.087873	0.75419	0.9066	FALSE
Cluster-1894.1317	76.2098	85.8319	-0.16784	0.60582	0.83055	FALSE
Cluster-1894.1318	1.35618	0.310075	1.9191	0.45187	0.72986	FALSE
Cluster-1894.1319	8.31358	20.3468	-1.2926	0.040942	0.17145	FALSE
Cluster-1894.132	1.03529	2.20278	-1.1281	0.54118	0.79251	FALSE
Cluster-1894.1320	117.865	200.023	-0.76355	0.0073124	0.05041	FALSE
Cluster-1894.1321	108.212	79.4348	0.44242	0.20946	0.48507	FALSE
Cluster-1894.1322	103.963	74.4449	0.47856	0.19612	0.46632	FALSE
Cluster-1894.1323	5.37828	3.96518	0.43455	0.71178	0.88365	FALSE
Cluster-1894.1324	104.577	85.1521	0.29414	0.31307	0.60307	FALSE
Cluster-1894.1325	14.7635	7.5835	0.93835	0.23592	0.51726	FALSE
Cluster-1894.1326	15.0024	9.8795	0.59183	0.40905	0.69531	FALSE
Cluster-1894.1327	56.7985	69.2038	-0.28318	0.48465	0.75581	FALSE
Cluster-1894.1328	193.509	236.549	-0.29061	0.24744	0.53196	FALSE
Cluster-1894.1329	33.3895	51.5451	-0.63055	0.1147	0.33669	FALSE
Cluster-1894.133	15.0692	14.3415	0.068428	0.91377	0.97136	FALSE
Cluster-1894.1330	38.4005	34.8197	0.14566	0.75066	0.90462	FALSE
Cluster-1894.1331	74.6677	65.1316	0.19069	0.582	0.81734	FALSE
Cluster-1894.1332	30.1071	52.268	-0.79678	0.0778	0.26174	FALSE
Cluster-1894.1333	91.9831	96.1264	-0.063683	0.81084	0.93199	FALSE
Cluster-1894.1334	160.304	214.319	-0.42119	0.10429	0.31766	FALSE
Cluster-1894.1335	121.913	134.263	-0.13661	0.79311	0.92466	FALSE
Cluster-1894.1336	1.67707	3.85917	-1.2196	0.38279	0.672	FALSE
Cluster-1894.1337	44.1875	30.3646	0.54721	0.17672	0.43881	FALSE
Cluster-1894.1338	211.257	199.002	0.085811	0.75773	0.90827	FALSE
Cluster-1894.1339	1.57912	0	3.1129	0.35787	0.64616	FALSE
Cluster-1894.134	105.471	151.525	-0.52076	0.11184	0.33146	FALSE
Cluster-1894.1340	250.037	310.589	-0.31291	0.29385	0.5845	FALSE
Cluster-1894.1341	111.027	183.321	-0.72157	0.026231	0.12632	FALSE
Cluster-1894.1342	200.141	250.088	-0.3218	0.20755	0.48269	FALSE
Cluster-1894.1343	24.4908	22.4516	0.1311	0.81983	0.93437	FALSE
Cluster-1894.1344	233.859	280.069	-0.26087	0.26286	0.55073	FALSE
Cluster-1894.1345	16.5706	13.8654	0.26124	0.69065	0.87317	FALSE
Cluster-1894.1346	198.989	172.734	0.20217	0.4003	0.68896	FALSE
Cluster-1894.1347	207.775	272.291	-0.3913	0.11326	0.33394	FALSE
Cluster-1894.1348	74.3628	123.499	-0.73393	0.019185	0.10196	FALSE
Cluster-1894.1349	0.315825	3.55252	-3.3252	0.12329	0.35193	FALSE
Cluster-1894.135	25.9077	17.6542	0.55809	0.29347	0.58402	FALSE
Cluster-1894.1350	128.858	62.5244	1.0372	0.0041088	0.032695	TRUE
Cluster-1894.1351	53.5246	98.5125	-0.87748	0.046701	0.18677	FALSE
Cluster-1894.1352	46.2487	26.8766	0.78416	0.03911	0.16631	FALSE
Cluster-1894.1353	205.819	128.143	0.68606	0.018497	0.099797	FALSE
Cluster-1894.1354	31.9303	24.6914	0.36471	0.42565	0.71103	FALSE
Cluster-1894.1355	45.0378	43.0959	0.063011	0.86545	0.95205	FALSE
Cluster-1894.1356	9.30243	14.0407	-0.60216	0.34253	0.63273	FALSE
Cluster-1894.1357	55.4523	85.0708	-0.61545	0.061143	0.22639	FALSE
Cluster-1894.1358	0.67809	2.01484	-1.5833	0.43485	0.71785	FALSE
Cluster-1894.1359	87.065	92.3492	-0.087669	0.76324	0.91034	FALSE
Cluster-1894.136	5.54888	8.43986	-0.60615	0.48438	0.75581	FALSE
Cluster-1894.1360	31.0234	49.1014	-0.66108	0.11748	0.34086	FALSE
Cluster-1894.1361	16.9227	9.40224	0.85408	0.16349	0.41898	FALSE
Cluster-1894.1362	91.4953	246.97	-1.4314	0.0022488	0.020286	TRUE
Cluster-1894.1363	72.8767	87.2319	-0.25395	0.43986	0.72096	FALSE
Cluster-1894.1364	136.404	141.66	-0.052734	0.87923	0.95624	FALSE
Cluster-1894.1365	65.991	85.6268	-0.37885	0.22911	0.50892	FALSE
Cluster-1894.1366	118.288	146.558	-0.30822	0.25191	0.53744	FALSE
Cluster-1894.1367	7.95638	7.78274	0.040553	0.95708	0.98824	FALSE
Cluster-1894.1368	79.8155	104.314	-0.38294	0.25332	0.53907	FALSE
Cluster-1894.1369	7.33487	9.79424	-0.42606	0.58532	0.81981	FALSE
Cluster-1894.137	74.717	73.755	0.019266	0.97382	0.9942	FALSE
Cluster-1894.1370	28.0677	48.8869	-0.80745	0.053205	0.20606	FALSE
Cluster-1894.1371	85.3257	72.3955	0.23854	0.49494	0.7627	FALSE
Cluster-1894.1372	77.0434	51.2161	0.59442	0.17021	0.42935	FALSE
Cluster-1894.1373	151.143	351.541	-1.2163	2.9645e-05	0.00054605	TRUE
Cluster-1894.1374	468.701	628.338	-0.4224	0.21868	0.49708	FALSE
Cluster-1894.1375	166.313	384.57	-1.207	0.0011938	0.012225	TRUE
Cluster-1894.1376	78.6908	102.304	-0.37387	0.23117	0.51169	FALSE
Cluster-1894.1377	8.54666	10.9239	-0.36322	0.61682	0.83524	FALSE
Cluster-1894.1378	5.53364	2.62693	1.0598	0.40398	0.69213	FALSE
Cluster-1894.1379	0.947474	0	2.3767	0.55223	0.79975	FALSE
Cluster-1894.138	34.8242	42.8201	-0.29676	0.48957	0.75819	FALSE
Cluster-1894.1380	248.31	290.937	-0.22761	0.38005	0.6698	FALSE
Cluster-1894.1381	224.275	185.811	0.27033	0.2624	0.55011	FALSE
Cluster-1894.1382	399.505	332.469	0.26355	0.41108	0.69682	FALSE
Cluster-1894.1383	164.09	104.376	0.65331	0.015049	0.086072	FALSE
Cluster-1894.1384	59.9034	88.9604	-0.5743	0.062484	0.2298	FALSE
Cluster-1894.1385	0.641784	2.18665	-1.7655	0.41701	0.70248	FALSE
Cluster-1894.1386	86.3887	396.69	-2.1996	5.6216e-08	2.1969e-06	TRUE
Cluster-1894.1387	259.254	229.911	0.17321	0.5532	0.80043	FALSE
Cluster-1894.1388	48.8302	55.2107	-0.18212	0.67266	0.86656	FALSE
Cluster-1894.1389	113.783	116.006	-0.02799	0.9163	0.97189	FALSE
Cluster-1894.139	4.59127	6.68209	-0.55085	0.58615	0.82006	FALSE
Cluster-1894.1390	94.5563	131.312	-0.47308	0.26687	0.5563	FALSE
Cluster-1894.1391	170.399	151.596	0.16831	0.63323	0.84462	FALSE
Cluster-1894.1392	177.385	144.943	0.2884	0.27795	0.56963	FALSE
Cluster-1894.1393	156.737	118.726	0.39676	0.20484	0.47993	FALSE
Cluster-1894.1394	204.76	726.583	-1.8271	2.558e-07	8.7961e-06	TRUE
Cluster-1894.1395	52.43	37.7972	0.46517	0.22757	0.50712	FALSE
Cluster-1894.1396	36.9658	30.4729	0.28071	0.58736	0.82055	FALSE
Cluster-1894.1397	18.9418	22.1449	-0.2228	0.65669	0.85934	FALSE
Cluster-1894.1398	178.354	130.045	0.45257	0.12128	0.34875	FALSE
Cluster-1894.1399	1.31481	2.17859	-0.74766	0.66133	0.8618	FALSE
Cluster-1894.14	5.96349	4.97593	0.28787	0.77742	0.91818	FALSE
Cluster-1894.140	26.986	26.6693	0.011583	0.97945	0.9961	FALSE
Cluster-1894.1400	87.201	75.2749	0.20985	0.46744	0.74275	FALSE
Cluster-1894.1401	96.6486	42.4262	1.1832	0.000344	0.0044228	TRUE
Cluster-1894.1402	1.59433	3.49608	-1.1263	0.43296	0.71625	FALSE
Cluster-1894.1403	165.89	252.857	-0.60809	0.015142	0.086404	FALSE
Cluster-1894.1404	55.8139	310.194	-2.4706	6.3021e-10	3.7556e-08	TRUE
Cluster-1894.1405	2.89393	2.11279	0.4941	0.72202	0.89038	FALSE
Cluster-1894.1406	73.0938	125.772	-0.78157	0.09104	0.29151	FALSE
Cluster-1894.1407	65.9354	103.301	-0.64823	0.046263	0.18553	FALSE
Cluster-1894.1408	8.17849	9.55673	-0.22275	0.78594	0.92213	FALSE
Cluster-1894.1409	26.6602	79.5443	-1.5703	0.0048463	0.03681	TRUE
Cluster-1894.141	31.9404	31.0022	0.039301	0.92975	0.97744	FALSE
Cluster-1894.1410	293.627	346.492	-0.23803	0.37006	0.65861	FALSE
Cluster-1894.1411	123.544	177.427	-0.51961	0.076376	0.25865	FALSE
Cluster-1894.1412	37.9402	16.0911	1.2458	0.011533	0.07101	FALSE
Cluster-1894.1413	491.408	812.057	-0.72397	0.12053	0.34741	FALSE
Cluster-1894.1414	98.7251	89.2812	0.14078	0.67451	0.86663	FALSE
Cluster-1894.1415	208.688	113.916	0.87052	0.01551	0.08793	FALSE
Cluster-1894.1416	175.857	66.195	1.4133	6.0937e-06	0.00014104	TRUE
Cluster-1894.1417	224.935	372.25	-0.72521	0.019112	0.10179	FALSE
Cluster-1894.1418	46.4868	28.088	0.72985	0.060741	0.22555	FALSE
Cluster-1894.1419	464.551	375.525	0.308	0.24707	0.53151	FALSE
Cluster-1894.142	41.1634	29.2546	0.4929	0.23109	0.51158	FALSE
Cluster-1894.1420	68.6948	37.6125	0.86708	0.033109	0.14836	FALSE
Cluster-1894.1421	20.4846	10.5352	0.9712	0.18674	0.45243	FALSE
Cluster-1894.1422	72.9494	65.5717	0.15389	0.61646	0.83513	FALSE
Cluster-1894.1423	393.415	312.282	0.33249	0.22112	0.50002	FALSE
Cluster-1894.1424	99.4489	82.4351	0.26998	0.37296	0.6618	FALSE
Cluster-1894.1425	33.3472	17.0791	0.95858	0.042618	0.17609	FALSE
Cluster-1894.1426	179.419	216.107	-0.27079	0.34338	0.63376	FALSE
Cluster-1894.1427	162.302	139.039	0.22338	0.42245	0.70785	FALSE
Cluster-1894.1428	12.6203	18.1938	-0.53545	0.39046	0.67932	FALSE
Cluster-1894.1429	91.8041	78.1806	0.23099	0.52643	0.78393	FALSE
Cluster-1894.143	64.2314	57.4474	0.16603	0.6955	0.87482	FALSE
Cluster-1894.1430	40.0928	53.8547	-0.42023	0.27797	0.56963	FALSE
Cluster-1894.1431	178.665	71.0921	1.3252	1.8818e-05	0.00037157	TRUE
Cluster-1894.1432	303.293	97.7645	1.6338	2.3452e-07	8.1711e-06	TRUE
Cluster-1894.1433	123.467	126.575	-0.037344	0.89085	0.96082	FALSE
Cluster-1894.1434	5.43573	11.2996	-1.0421	0.27316	0.56468	FALSE
Cluster-1894.1435	141.54	171.462	-0.27856	0.34464	0.6348	FALSE
Cluster-1894.1436	1.90002	0.991295	0.95097	0.62934	0.8419	FALSE
Cluster-1894.1437	49.2972	40.0962	0.30685	0.46477	0.74033	FALSE
Cluster-1894.1438	119.668	66.7288	0.84363	0.0016454	0.015794	FALSE
Cluster-1894.1439	35.3613	25.6363	0.47072	0.32328	0.61402	FALSE
Cluster-1894.144	16.1045	48.8005	-1.598	0.003736	0.030504	TRUE
Cluster-1894.1440	216.061	418.414	-0.95412	0.00046558	0.0056985	FALSE
Cluster-1894.1441	1.30467	0.999358	0.39339	0.83786	0.94108	FALSE
Cluster-1894.1442	64.0977	64.3784	-0.007138	0.98319	0.99686	FALSE
Cluster-1894.1443	81.2106	82.2728	-0.020029	0.94922	0.98551	FALSE
Cluster-1894.1444	39.8402	27.9405	0.5145	0.23208	0.513	FALSE
Cluster-1894.1445	90.2647	47.7861	0.91278	0.0043727	0.034178	FALSE
Cluster-1894.1446	87.2594	68.7428	0.34398	0.35059	0.64018	FALSE
Cluster-1894.1447	128.807	95.0365	0.43834	0.22756	0.50712	FALSE
Cluster-1894.1448	220.512	374.021	-0.76182	0.0068979	0.04827	FALSE
Cluster-1894.1449	140.379	98.1441	0.51216	0.075522	0.25681	FALSE
Cluster-1894.145	28.0737	62.4958	-1.1551	0.022237	0.11294	FALSE
Cluster-1894.1450	69.8746	66.829	0.063565	0.85564	0.94959	FALSE
Cluster-1894.1451	88.0701	56.8726	0.63205	0.12563	0.35667	FALSE
Cluster-1894.1452	106.238	85.7135	0.30979	0.34576	0.63598	FALSE
Cluster-1894.1453	2.63468	3.89142	-0.5695	0.62898	0.84158	FALSE
Cluster-1894.1454	573.566	616.391	-0.10491	0.68313	0.87089	FALSE
Cluster-1894.1455	96.7424	75.3493	0.36264	0.28561	0.57682	FALSE
Cluster-1894.1456	52.4225	46.8317	0.15973	0.66324	0.86261	FALSE
Cluster-1894.1457	25.7912	15.3004	0.76053	0.20949	0.48507	FALSE
Cluster-1894.1458	182.547	206.95	-0.1816	0.56182	0.80539	FALSE
Cluster-1894.1459	12.1955	17.7892	-0.55106	0.37649	0.66574	FALSE
Cluster-1894.146	17.171	24.7073	-0.52196	0.31911	0.61046	FALSE
Cluster-1894.1460	161.413	64.0489	1.3335	6.9083e-07	2.1159e-05	TRUE
Cluster-1894.1461	281.095	312.719	-0.15359	0.51366	0.77597	FALSE
Cluster-1894.1462	12.7242	23.2134	-0.85571	0.11303	0.33368	FALSE
Cluster-1894.1463	170.564	199.276	-0.22518	0.53268	0.78754	FALSE
Cluster-1894.1464	128.146	167.779	-0.38837	0.11226	0.33226	FALSE
Cluster-1894.1465	95.8423	50.8936	0.91311	0.0049705	0.037515	FALSE
Cluster-1894.1466	46.6118	71.7022	-0.61777	0.13693	0.37588	FALSE
Cluster-1894.1467	66.3492	134.418	-1.0145	0.0026867	0.02334	TRUE
Cluster-1894.1468	93.3595	51.1058	0.86457	0.017981	0.097682	FALSE
Cluster-1894.1469	51.7149	96.799	-0.89885	0.015942	0.089722	FALSE
Cluster-1894.147	80.5748	70.1549	0.1994	0.6031	0.82963	FALSE
Cluster-1894.1470	60.4465	84.8317	-0.48819	0.23413	0.51502	FALSE
Cluster-1894.1471	337.117	176.539	0.93158	0.00016156	0.0023459	FALSE
Cluster-1894.1472	10.472	6.91831	0.58878	0.45902	0.73498	FALSE
Cluster-1894.1473	375.8	284.115	0.40261	0.1048	0.31805	FALSE
Cluster-1894.1474	31.0605	53.1042	-0.76726	0.050587	0.19923	FALSE
Cluster-1894.1475	91.3321	153.442	-0.74711	0.086255	0.28061	FALSE
Cluster-1894.1476	391.619	566.415	-0.53272	0.05371	0.20756	FALSE
Cluster-1894.1477	227.104	285.254	-0.331	0.1896	0.4569	FALSE
Cluster-1894.1478	121.063	79.8572	0.60569	0.071457	0.24857	FALSE
Cluster-1894.1479	24.1757	40.4366	-0.73775	0.11709	0.34038	FALSE
Cluster-1894.148	31.7284	32.5572	-0.04126	0.93613	0.9798	FALSE
Cluster-1894.1480	0.947474	1.06043	-0.12461	0.95905	0.98917	FALSE
Cluster-1894.1481	120.536	224.947	-0.90095	0.0017583	0.016684	FALSE
Cluster-1894.1482	5.79289	4.95184	0.21293	0.82543	0.93751	FALSE
Cluster-1894.1483	6.81725	4.76391	0.53405	0.59067	0.82214	FALSE
Cluster-1894.1484	2.61441	1.42351	0.91873	0.56444	0.80704	FALSE
Cluster-1894.1485	26.4835	32.7888	-0.31551	0.51127	0.7743	FALSE
Cluster-1894.1486	1.6357	6.13914	-1.9088	0.097348	0.30496	FALSE
Cluster-1894.1487	81.3863	71.0589	0.20229	0.56405	0.80702	FALSE
Cluster-1894.1488	113.696	256.368	-1.1706	5.998e-06	0.00013932	TRUE
Cluster-1894.1489	7.87871	2.96119	1.4095	0.1489	0.39569	FALSE
Cluster-1894.149	13.8582	11.5278	0.26387	0.67037	0.86514	FALSE
Cluster-1894.1490	246.995	243.661	0.020549	0.93999	0.98135	FALSE
Cluster-1894.1491	89.7531	82.3626	0.12544	0.72223	0.89038	FALSE
Cluster-1894.1492	5.63246	4.05516	0.45096	0.6951	0.87482	FALSE
Cluster-1894.1493	11.8544	11.7365	0.01094	0.98853	0.99832	FALSE
Cluster-1894.1494	4.63855	4.26256	0.11577	0.90746	0.96824	FALSE
Cluster-1894.1495	6.37726	5.32299	0.2567	0.78017	0.91937	FALSE
Cluster-1894.1496	2.8838	6.75456	-1.2097	0.3119	0.6025	FALSE
[truncated: 11,177 more rows]
