# Supplementary material for: Selective delignification of poplar wood with a newly isolated white-rot basidiomycete Peniophora incarnata T-7 by submerged fermentation to enhance saccharification
Source: Biotechnol Biofuels. 2021 Jun 12;14:135. doi: 10.1186/s13068-021-01986-y (PMC8199694; doi:10.1186/s13068-021-01986-y)
Supplement: Supplementary file 6 — Additional file 6: Differential expression analysis of P. incarnate T-7 total genes in comparison of poplar wood substrate versus glucose substrate. [file 13068_2021_1986_MOESM6_ESM.xlsx]

## Sheet: Sheet1
Accession	Description	Score	Coverage	# Proteins	# Unique Peptides	# Peptides	# PSMs	G1	G2	G3	P1	P2	P3	# AAs	MW [kDa]	calc. pI
A0A5E3X2E0	CBM1 domain-containing protein glycosyl hydrolase 5 (cellulase A) family OS=Peniophora sp. CBMAI 1063 OX=718367 GN=PNH_LOCUS7491 PE=4 SV=1 - [A0A5E3X2E0_9AGAM]	2735.7	9.56	1	2	2	92	0.115694	0.0874825	0.117122	0.29687	0.289095	0.282337	450	47.884	4.66553
A0A5E3X279	CBM1 domain-containing protein glycosyl hydrolase 5 (cellulase A) family OS=Peniophora sp. CBMAI 1063 OX=718367 GN=PNH_LOCUS8965 PE=4 SV=1 - [A0A5E3X279_9AGAM]	2582.61	16.46	1	1	3	58	0.0653281	0.0604536	0.0524201	0.283792	0.273226	0.390846	395	41.0988	4.70361
A0A166M601	Glycoside hydrolase family 5 protein OS=Peniophora sp. CONT OX=1314672 GN=PENSPDRAFT_10893 PE=3 SV=1 - [A0A166M601_9AGAM]	2240.97	10.63	1	1	3	51	0.0883152	0.0587166	0.0872843	0.232672	0.275041	0.257971	395	41.1801	4.95752
A0A166B7H1	Glycoside hydrolase family 3 protein OS=Peniophora sp. CONT OX=1314672 GN=PENSPDRAFT_656383 PE=4 SV=1 - [A0A166B7H1_9AGAM]	1469.1	24.26	1	6	20	93	0.141909	0.0612932	0.0588805	0.265779	0.261429	0.308873	874	92.3134	4.86865
A0A5E3XPG9	Glucanase (glycosyl hydrolase 7 family) OS=Peniophora sp. CBMAI 1063 OX=718367 GN=PNH_LOCUS16119 PE=4 SV=1 - [A0A5E3XPG9_9AGAM]	1251.18	27.41	1	5	17	102	0.120865	0.0824064	0.0887212	0.211197	0.206534	0.298836	518	53.8596	4.77979
A0A5E3X3D1	Glucanase (glycosyl hydrolase 7 family) OS=Peniophora sp. CBMAI 1063 OX=718367 GN=PNH_LOCUS9398 PE=4 SV=1 - [A0A5E3X3D1_9AGAM]	1218.96	26.33	2	2	13	88	0.195066	0.174353	0.210644	0.192942	0.237359	0.254881	452	47.6628	4.48779
A0A5E3WTC5	Uncharacterized protein OS=Peniophora sp. CBMAI 1063 OX=718367 GN=PNH_LOCUS6690 PE=4 SV=1 - [A0A5E3WTC5_9AGAM]	1180.6	16.38	1	3	15	84	0.0655757	0.136494	0.0664455	0.295	0.274551	0.254198	879	92.9136	4.79248
A0A5E3WE17	Beta-xylanase glycosyl hydrolase 10 (cellulase F) family OS=Peniophora sp. CBMAI 1063 OX=718367 GN=PNH_LOCUS864 PE=4 SV=1 - [A0A5E3WE17_9AGAM]	1132.28	31.88	1	2	7	39	0.0847099	0.0837016	0.113395	0.320141	0.273808	0.318651	345	36.889	4.58936
A0A5E3X4H0	Beta-xylanase glycosyl hydrolase 10 (cellulase F) family OS=Peniophora sp. CBMAI 1063 OX=718367 GN=PNH_LOCUS9036 PE=4 SV=1 - [A0A5E3X4H0_9AGAM]	1129.21	19.45	2	6	8	40	0.112483	0.0968856	0.102834	0.248159	0.195595	0.279168	473	49.0924	4.94482
A0A165X252	Glucoamylase OS=Peniophora sp. CONT OX=1314672 GN=PENSPDRAFT_660000 PE=3 SV=1 - [A0A165X252_9AGAM]	862.791	24.83	1	4	9	40	0.19086	0.184844	0.178675	0.136011	0.133885	0.169367	576	60.9198	5.10986
A0A5E3X1B8	Arabinan endo-1,5-alpha-L-arabinosidase OS=Peniophora sp. CBMAI 1063 OX=718367 GN=PNH_LOCUS8022 PE=4 SV=1 - [A0A5E3X1B8_9AGAM]	818.79	25.48	1	1	6	30	0.163154	0.158858	0.115855	0.18156	0.148986	0.227136	310	32.726	5.57959
A0A5E3WKC8	Glucoamylase glycosyl hydrolase 15 family OS=Peniophora sp. CBMAI 1063 PNH_LOCUS3872	785.722	21.72	1	4	9	31	0.200178	0.179148	0.183885	0.153734	0.129905	0.155752	580	61.1119	4.93213
A0A166DBK1	Carbohydrate-binding module family 42 protein OS=Peniophora sp. CONT OX=1314672 GN=PENSPDRAFT_688219 PE=4 SV=1 - [A0A166DBK1_9AGAM]	734.351	19.64	1	3	7	42	0.0475838	0.0485017	0.0443271	0.193256	0.321985	0.405088	504	51.6337	6.3667
A0A165Y9B5	Glycoside hydrolase family 3 protein OS=Peniophora sp. CONT OX=1314672 GN=PENSPDRAFT_693709 PE=4 SV=1 - [A0A165Y9B5_9AGAM]	720.818	11.12	1	1	10	46	0.0188966	0.0212835	0.0201149	0.300773	0.310009	0.328923	854	90.5857	4.77979
A0A5E3XD55	Uncharacterized protein OS=Peniophora sp. CBMAI 1063 OX=718367 GN=PNH_LOCUS13495 PE=4 SV=1 - [A0A5E3XD55_9AGAM]	703.078	18.09	1	6	12	25	0.0577301	0.0382778	0.0461117	0.262626	0.264689	0.320206	934	101.55	5.18604
A0A5E3WHM6	Alpha-galactosidase glycosyl hydrolase 27 family OS=Peniophora sp. CBMAI 1063 OX=718367 GN=PNH_LOCUS2855 PE=4 SV=1 - [A0A5E3WHM6_9AGAM]	701.63	12.37	2	5	5	20	0.0951426	0.0862258	0.0874661	0.213842	0.215611	0.279412	493	54.8731	4.56396
A0A166AS65	Carboxylic ester hydrolase OS=Peniophora sp. CONT OX=1314672 GN=PENSPDRAFT_677799 PE=3 SV=1 - [A0A166AS65_9AGAM]	693.591	17.15	2	4	7	34	0.224026	0.240907	0.216671	0.0876419	0.085815	0.124596	554	59.1749	4.79248
A0A5E3WX90	Non-reducing end alpha-L-arabinofuranosidase glycosyl hydrolase 54 family OS=Peniophora sp. CBMAI 1063 OX=718367 GN=PNH_LOCUS7977 PE=4 SV=1 - [A0A5E3WX90_9AGAM]	682.972	16.27	1	1	5	37	0.0611285	0.0749959	0.0947496	0.125745	0.380256	0.247892	504	51.7505	6.06201
A0A165ZS39	GMC oxidoreductase OS=Peniophora sp. CONT OX=1314672 GN=PENSPDRAFT_590585 PE=4 SV=1 - [A0A165ZS39_9AGAM]	680.387	17.24	12	7	8	28	0.113739	0.0881298	0.0890504	0.206558	0.220433	0.287222	586	62.7456	4.75439
A0A166KDJ0	Carbohydrate-binding module family 1 protein OS=Peniophora sp. CONT OX=1314672 GN=PENSPDRAFT_741697 PE=4 SV=1 - [A0A166KDJ0_9AGAM]	661.006	13.41	1	1	9	26	0.155604	0.117629	0.115844	0.183602	0.207449	0.231189	850	88.2288	4.95752
A0A5E3W8L8	CBM1 domain-containing protein OS=Peniophora sp. CBMAI 1063 OX=718367 GN=PNH_LOCUS726 PE=4 SV=1 - [A0A5E3W8L8_9AGAM]	647.773	15.28	1	4	7	26	0.0803069	0.0813832	0.0683073	0.275271	0.229107	0.242929	602	64.1435	4.7417
A0A166JXD5	Glycoside hydrolase family 92 protein OS=Peniophora sp. CONT OX=1314672 GN=PENSPDRAFT_140983 PE=4 SV=1 - [A0A166JXD5_9AGAM]	624.918	8.13	1	2	4	23	0.0843005	0.0791613	0.0682249	0.224969	0.215921	0.2956	812	87.1982	4.75439
A0A166KA23	Pyruvate kinase OS=Peniophora sp. CONT OX=1314672 GN=PENSPDRAFT_673738 PE=3 SV=1 - [A0A166KA23_9AGAM]	609.748	31.53	1	1	12	22	0.281392	0.319895	0.291158	0.0517749	0.0503992	0.0571562	536	58.2362	6.66846
A0A166I3C0	Beta-xylanase (Fragment) OS=Peniophora sp. CONT OX=1314672 GN=PENSPDRAFT_562308 PE=3 SV=1 - [A0A166I3C0_9AGAM]	580.796	28.66	1	1	6	23	0.0875659	0.0578408	0.0664719	0.228272	0.229101	0.330748	321	34.0953	4.53857
A0A166F2E5	Acid protease OS=Peniophora sp. CONT OX=1314672 GN=PENSPDRAFT_580820 PE=3 SV=1 - [A0A166F2E5_9AGAM]	554.706	11.27	1	1	3	20	0.256265	0.21736	0.316078	0.0706486	0.0674299	0.0722186	408	42.2689	5.36377
A0A166KH01	Glycoside hydrolase family 43 protein OS=Peniophora sp. CONT OX=1314672 GN=PENSPDRAFT_624088 PE=4 SV=1 - [A0A166KH01_9AGAM]	549.188	33.55	1	3	8	27	0.130278	0.141107	0.119258	0.204937	0.151607	0.203362	310	32.733	5.59229
A0A5E3X833	Uncharacterized protein OS=Peniophora sp. CBMAI 1063 OX=718367 GN=PNH_LOCUS11208 PE=4 SV=1 - [A0A5E3X833_9AGAM]	545.197	13.26	1	1	7	26	0.196747	0.2388	0.163925	0.089492	0.20252	0.129694	656	71.8192	4.80518
A0A5E3WC89	Peptidase A1 domain-containing protein OS=Peniophora sp. CBMAI 1063 OX=718367 GN=PNH_LOCUS430 PE=4 SV=1 - [A0A5E3WC89_9AGAM]	543.86	11.6	1	1	3	20	0.238205	0.167614	0.334592	0.0859851	0.0748214	0.0987825	405	41.9028	6.01123
A0A5E3X201	CBM1 domain-containing protein OS=Peniophora sp. CBMAI 1063 OX=718367 GN=PNH_LOCUS9225 PE=4 SV=1 - [A0A5E3X201_9AGAM]	534.427	17.22	1	2	10	22	0.0842702	0.071556	0.0697078	0.367315	0.191079	0.396184	842	87.3465	4.93213
A0A166J651	Uncharacterized protein OS=Peniophora sp. CONT OX=1314672 GN=PENSPDRAFT_710401 PE=3 SV=1 - [A0A166J651_9AGAM]	530.811	5.94	1	2	4	24	0.0922479	0.0731761	0.0746821	0.221327	0.246478	0.31135	791	83.5001	6.13818
A0A166E7J1	Uncharacterized protein OS=Peniophora sp. CONT OX=1314672 GN=PENSPDRAFT_582365 PE=4 SV=1 - [A0A166E7J1_9AGAM]	528.716	16.83	1	4	10	22	0.119737	0.110879	0.108293	0.222747	0.203227	0.217798	903	97.4335	5.41455
A0A166H774	Glycoside hydrolase family 43 protein OS=Peniophora sp. CONT OX=1314672 GN=PENSPDRAFT_576799 PE=3 SV=1 - [A0A166H774_9AGAM]	504.224	13.18	1	2	5	19	0.0647956	0.0560487	0.0635975	0.262109	0.231621	0.316924	569	61.0694	4.97021
A0A5E3X456	Uncharacterized protein OS=Peniophora sp. CBMAI 1063 OX=718367 GN=PNH_LOCUS8064 PE=4 SV=1 - [A0A5E3X456_9AGAM]	500.694	9.73	1	4	6	17	0.107905	0.0935831	0.0947918	0.209304	0.22461	0.26582	812	87.45	4.67822
A0A5E3WTQ6	Uncharacterized protein OS=Peniophora sp. CBMAI 1063 OX=718367 GN=PNH_LOCUS4542 PE=4 SV=1 - [A0A5E3WTQ6_9AGAM]	496.888	15.84	1	4	7	16	0.0512679	0.0493257	0.0835548	0.230451	0.233573	0.313302	802	86.675	4.60205
A0A5E3WAS6	Carboxylic ester hydrolase OS=Peniophora sp. CBMAI 1063 OX=718367 GN=PNH_LOCUS92 PE=4 SV=1 - [A0A5E3WAS6_9AGAM]	490.662	15.03	1	2	7	30	0.305443	0.250369	0.242273	0.0661973	0.0709246	0.0772329	559	58.6295	4.75439
A0A5E3WBZ2	Arabinogalactan endo-beta-1,4-galactanase glycosyl hydrolase 53 family (Uncharacterized protein OS=Peniophora sp. CBMAI 1063 OX=718367 GN=PNH_LOCUS1174 PE=4 SV=1 - [A0A5E3WBZ2_9AGAM])	473.553	7.62	1	2	2	28	0.139225	0.125895	0.12474	0.179324	0.190954	0.241789	341	36.4184	5.35107
A0A5E3X9J0	Uncharacterized protein OS=Peniophora sp. CBMAI 1063 OX=718367 GN=PNH_LOCUS11710 PE=4 SV=1 - [A0A5E3X9J0_9AGAM]	443.314	8.32	1	3	5	15	0.223099	0.209819	0.224334	0.130623	0.109145	0.125628	769	82.0344	5.38916
A0A165YWD5	Beta-xylanase OS=Peniophora sp. CONT OX=1314672 GN=PENSPDRAFT_182745 PE=3 SV=1 - [A0A165YWD5_9AGAM]	441.954	11.45	2	3	5	24	0.0661435	0.0490314	0.0627172	0.270472	0.240876	0.343125	428	45.0637	4.88135
A0A5E3WRD0	Uncharacterized protein OS=Peniophora sp. CBMAI 1063 OX=718367 GN=PNH_LOCUS6019 PE=4 SV=1 - [A0A5E3WRD0_9AGAM]	436.502	7.73	3	6	6	17	0.314509	0.295686	0.229517	0.0653055	0.0586391	0.110704	905	96.8502	5.17334
A0A166KKV0	Uncharacterized protein OS=Peniophora sp. CONT OX=1314672 GN=PENSPDRAFT_646880 PE=4 SV=1 - [A0A166KKV0_9AGAM]	429.363	11.79	3	2	3	11	0.134269	0.161281	0.126728	0.23932	0.18719	0.185208	390	39.937	4.43701
A0A5E3W9X1	Uncharacterized protein OS=Peniophora sp. CBMAI 1063 OX=718367 GN=PNH_LOCUS413 PE=4 SV=1 - [A0A5E3W9X1_9AGAM]	426.332	14.08	1	5	5	14	0.160825	0.139868	0.139533	0.165459	0.167043	0.211853	348	35.4305	4.53857
A0A5E3X077	CBM6 domain-containing protein OS=Peniophora sp. CBMAI 1063 OX=718367 GN=PNH_LOCUS6747 PE=4 SV=1 - [A0A5E3X077_9AGAM]	394.857	8.33	1	2	3	22	0.139907	0.138607	0.127853	0.21272	0.172147	0.194943	444	47.221	5.45264
A0A5E3WKU5	Peptidase S53 domain-containing protein OS=Peniophora sp. CBMAI 1063 OX=718367 GN=PNH_LOCUS3307 PE=4 SV=1 - [A0A5E3WKU5_9AGAM]	387.623	11.03	2	4	4	9	0.218464	0.258854	0.141517	0.13681	0.110056	0.1529	562	58.1581	4.97021
A0A166KLZ2	alpha-1,2-Mannosidase OS=Peniophora sp. CONT OX=1314672 GN=PENSPDRAFT_14575 PE=3 SV=1 - [A0A166KLZ2_9AGAM]	385.562	8.7	2	4	4	17	0.0989387	0.0981812	0.0838814	0.218575	0.232145	0.277271	540	59.2031	4.98291
A0A5E3WMN3	Beta-galactosidase OS=Peniophora sp. CBMAI 1063 OX=718367 GN=PNH_LOCUS4826 PE=4 SV=1 - [A0A5E3WMN3_9AGAM]	377.895	13.68	3	5	9	12	0.0511073	0.0259837	0.0438823	0.351831	0.246653	0.27772	1009	108.903	4.69092
A0A5E3XFZ8	Peptidase S53 domain-containing protein OS=Peniophora sp. CBMAI 1063 OX=718367 GN=PNH_LOCUS12600 PE=4 SV=1 - [A0A5E3XFZ8_9AGAM]	373.5	7.46	2	2	2	7	0.100537	0.0852959	0.0962807	0.201449	0.225156	0.294307	590	62.5476	4.7417
A0A166BSU9	Carboxylic ester hydrolase OS=Peniophora sp. CONT OX=1314672 GN=PENSPDRAFT_737744 PE=3 SV=1 - [A0A166BSU9_9AGAM]	364.435	18.46	1	2	7	23	0.308617	0.329492	0.316544	0.0274544	0.0192412	0.0300889	558	58.5075	4.84326
A0A166DNE4	Carbohydrate-binding module family 35 protein OS=Peniophora sp. CONT OX=1314672 GN=PENSPDRAFT_583476 PE=3 SV=1 - [A0A166DNE4_9AGAM]	359.08	7.87	1	2	3	11	0.147466	0.127763	0.134902	0.254903	0.16286	0.231198	445	47.1751	5.99854
A0A5E3XIC4	CBM1 domain-containing protein OS=Peniophora sp. CBMAI 1063 OX=718367 GN=PNH_LOCUS14029 PE=4 SV=1 - [A0A5E3XIC4_9AGAM]	349.199	10.85	1	2	2	14	0.0844065	0.0780215	0.086203	0.249677	0.253393	0.36529	424	43.8203	4.98291
A0A5E3XNP6	Uncharacterized protein OS=Peniophora sp. CBMAI 1063 OX=718367 GN=PNH_LOCUS15942 PE=4 SV=1 - [A0A5E3XNP6_9AGAM]	344.979	16.79	2	3	3	12	0.150656	0.145956	0.115271	0.235293	0.18684	0.263903	262	26.8959	4.88135
A0A5E3WTB9	Beta-glucosidase OS=Peniophora sp. CBMAI 1063 OX=718367 GN=PNH_LOCUS6691 PE=4 SV=1 - [A0A5E3WTB9_9AGAM]	339.963	12.08	1	3	8	16	0.279863	0.239213	0.252637	0.077938	0.0697148	0.0784671	853	90.2327	4.75439
A0A5E3X8Q2	Uncharacterized protein OS=Peniophora sp. CBMAI 1063 OX=718367 GN=PNH_LOCUS10038 PE=4 SV=1 - [A0A5E3X8Q2_9AGAM]	339.652	13.22	1	2	2	8	0.0599578	0.0491975	0.0647234	0.311987	0.227563	0.322701	242	25.5145	4.729
A0A5E3WGJ2	Uncharacterized protein OS=Peniophora sp. CBMAI 1063 OX=718367 GN=PNH_LOCUS2429 PE=4 SV=1 - [A0A5E3WGJ2_9AGAM]	338.79	12.84	2	6	6	15	0.0750117	0.0590491	0.0701138	0.284771	0.228919	0.301745	444	48.2735	5.52881
A0A5E3XA38	Peptidase S53 domain-containing protein OS=Peniophora sp. CBMAI 1063 OX=718367 GN=PNH_LOCUS11896 PE=4 SV=1 - [A0A5E3XA38_9AGAM]	334.018	12.17	3	5	5	6	0.284108	0.300253	0.175895	0.124174	0.125193	0.0989738	608	65.1403	5.18604
A0A166HCV0	Glycoside hydrolase family 3 protein OS=Peniophora sp. CONT OX=1314672 GN=PENSPDRAFT_751214 PE=4 SV=1 - [A0A166HCV0_9AGAM]	332.502	8.38	1	1	4	9	0.0342661	0.0335872	0.047556	0.253601	0.202175	0.428815	800	86.1267	4.69092
A0A5E3WSC3	Uncharacterized protein OS=Peniophora sp. CBMAI 1063 OX=718367 GN=PNH_LOCUS5491 PE=4 SV=1 - [A0A5E3WSC3_9AGAM]	326.784	33.08	1	2	2	8	0.21097	0.204613	0.117523	0.178213	0.157402	0.176946	130	14.0878	6.50732
A0A5E3XFD7	CBM1 domain-containing protein OS=Peniophora sp. CBMAI 1063 OX=718367 GN=PNH_LOCUS14029 PE=4 SV=1 - [A0A5E3XIC4_9AGAM]	325.613	24.61	5	3	3	14	0.0372936	0.0324546	0.0492289	0.304605	0.267042	0.302447	321	33.1077	4.729
A0A5E3WES3	Uncharacterized protein OS=Peniophora sp. CBMAI 1063 OX=718367 GN=PNH_LOCUS1540 PE=4 SV=1 - [A0A5E3WES3_9AGAM]	320.008	19.95	3	6	6	12	0.0718439	0.0821565	0.0856128	0.298983	0.180095	0.256983	366	37.2878	5.10986
A0A5E3WER9	Uncharacterized protein OS=Peniophora sp. CBMAI 1063 OX=718367 GN=PNH_LOCUS2141 PE=4 SV=1 - [A0A5E3WER9_9AGAM]	315.26	10.97	2	3	3	8	0.227768	0.228415	0.201447	0.179815	0.072845	0.106444	401	42.679	4.29736
A0A5E3W871	Uncharacterized protein OS=Peniophora sp. CBMAI 1063 OX=718367 GN=PNH_LOCUS447 PE=4 SV=1 - [A0A5E3W871_9AGAM]	313.687	23.52	1	5	9	15	0.321053	0.26035	0.220715	0.100244	0.0752241	0.104441	523	56.2154	6.34131
A0A166BSP0	Glucanase OS=Peniophora sp. CONT OX=1314672 GN=PENSPDRAFT_614103 PE=3 SV=1 - [A0A166BSP0_9AGAM]	309.136	17.78	1	2	5	11	0.0817588	0.0464601	0.0803067	0.267093	0.241366	0.255357	450	46.4547	4.88135
A0A166KPY4	Carbohydrate esterase family 12 protein OS=Peniophora sp. CONT OX=1314672 GN=PENSPDRAFT_16507 PE=4 SV=1 - [A0A166KPY4_9AGAM]	303.554	17.51	2	2	3	8	0.129031	0.122004	0.0976418	0.242091	0.20759	0.255867	297	31.6022	6.21436
A0A166B7G5	Beta-glucosidase OS=Peniophora sp. CONT OX=1314672 GN=PENSPDRAFT_690564 PE=3 SV=1 - [A0A166B7G5_9AGAM]	297.594	10.81	1	2	7	13	0.319599	0.265195	0.203812	0.055908	0.0597734	0.0756848	851	90.0528	4.729
A0A5E3X1B5	Glucanase (glycosyl hydrolase 7 family) OS=Peniophora sp. CBMAI 1063 OX=718367 GN=PNH_LOCUS7130 PE=4 SV=1 - [A0A5E3X1B5_9AGAM]	292.686	30.21	1	5	10	21	0.137776	0.106987	0.103301	0.258792	0.202442	0.315502	523	54.4091	4.69092
A0A165Y3N7	CBM1 domain-containing protein OS=Peniophora sp. CBMAI 1063 OX=718367 GN=PNH_LOCUS12481 PE=4 SV=1 - [A0A5E3XFD7_9AGAM]	288.226	6.01	2	5	5	10	0.0494382	0.0600632	0.0455846	0.286174	0.282325	0.278492	1015	109.409	4.67822
A0A166CIK4	Saccharopine dehydrogenase OS=Peniophora sp. CONT OX=1314672 GN=PENSPDRAFT_755785 PE=3 SV=1 - [A0A166CIK4_9AGAM]	275.63	19.79	2	16	16	22	0.299988	0.30418	0.267941	0.0417807	0.0486718	0.0596098	753	82.4364	5.40186
A0A166HBD2	Carbohydrate esterase family 4 protein OS=Peniophora sp. CONT OX=1314672 GN=PENSPDRAFT_576631 PE=4 SV=1 - [A0A166HBD2_9AGAM]	269.762	11.17	1	2	3	19	0.252856	0.256222	0.258054	0.0618166	0.0637791	0.100686	358	38.6529	6.21436
A0A166M174	DUF1348-domain-containing protein OS=Peniophora sp. CONT OX=1314672 GN=PENSPDRAFT_679075 PE=4 SV=1 - [A0A166M174_9AGAM]	262.967	24.5	2	3	3	8	0.0659554	0.0487677	0.0422516	0.265809	0.250008	0.304776	151	17.7657	6.58057
A0A165YGU3	Argininosuccinate synthetase (Fragment) OS=Peniophora sp. CONT OX=1314672 GN=PENSPDRAFT_759482 PE=3 SV=1 - [A0A165YGU3_9AGAM]	261.979	21.83	1	2	7	10	0.33918	0.350848	0.270839	0.230372	0.20987	0.0112827	426	47.1503	5.59229
A0A166AVR0	Carboxypeptidase OS=Peniophora sp. CONT OX=1314672 GN=PENSPDRAFT_690885 PE=3 SV=1 - [A0A166AVR0_9AGAM]	257.061	16.02	1	2	4	7	0.162046	0.0991834	0.111805	0.138265	0.249613	0.364553	518	57.32	4.79248
A0A166B655	Heat shock protein 70 OS=Peniophora sp. CONT OX=1314672 GN=PENSPDRAFT_757104 PE=3 SV=1 - [A0A166B655_9AGAM]	251.556	14.14	1	2	7	9	0.268244	0.263473	0.186733	0.100349	0.072682	0.116796	672	72.9162	4.99561
A0A5E3XFI7	Cellulase domain-containing protein OS=Peniophora sp. CBMAI 1063 OX=718367 GN=PNH_LOCUS12748 PE=4 SV=1 - [A0A5E3XFI7_9AGAM]	249.079	8.57	1	2	2	9	0.201031	0.198054	0.184832	0.143174	0.129465	0.128789	420	46.5095	5.04639
A0A1B0QV45	Laccase OS=Peniophora incarnata OX=55350 PE=2 SV=1 - [A0A1B0QV45_9AGAM]	248.385	39.62	3	3	8	10	0.123205	0.120337	0.131384	0.245004	0.237776	0.283958	318	34.8454	5.42725
A0A5E3X2M0	GH115_C domain-containing protein OS=Peniophora sp. CBMAI 1063 OX=718367 GN=PNH_LOCUS7674 PE=4 SV=1 - [A0A5E3X2M0_9AGAM]	248.356	8.73	2	10	10	14	0.0844129	0.0691506	0.0643872	0.251643	0.259333	0.287986	1524	170.739	5.24951
A0A5E3WUT2	GH10 domain-containing protein OS=Peniophora sp. CBMAI 1063 OX=718367 GN=PNH_LOCUS4866 PE=4 SV=1 - [A0A5E3WUT2_9AGAM]	242.685	5.79	1	1	2	10	0.0284891	0.0228713	0.0229955	0.274001	0.304582	0.347061	397	43.0812	5.59229
A0A166E845	Glycoside hydrolase family 93 protein OS=Peniophora sp. CONT OX=1314672 GN=PENSPDRAFT_653163 PE=4 SV=1 - [A0A166E845_9AGAM]	241.945	10.42	1	2	2	5	0.26294	0.307559	0.267619	0.131216	0.114972	0.123102	355	36.8622	4.89404
A0A166IPK3	Isocitrate lyase OS=Peniophora sp. CONT OX=1314672 GN=PENSPDRAFT_674471 PE=3 SV=1 - [A0A166IPK3_9AGAM]	239.92	20.7	1	1	11	24	0.348491	0.31353	0.315232		0.0129684	0.0239644	541	59.7381	6.93213
A0A166JD15	Carbohydrate-binding module family 1 protein OS=Peniophora sp. CONT OX=1314672 GN=PENSPDRAFT_674245 PE=4 SV=1 - [A0A166JD15_9AGAM]	235.85	6.26	2	2	2	4	0.0682852	0.0703587	0.0817769	0.274017	0.213006	0.309391	527	54.3017	5.10986
A0A5E3W7E5	Glucanase (glycosyl hydrolase 6 family) OS=Peniophora sp. CBMAI 1063 OX=718367 GN=PNH_LOCUS86 PE=4 SV=1 - [A0A5E3W7E5_9AGAM]	232.971	15.66	1	2	5	9	0.0959965	0.143746	0.064295	0.272969	0.261157	0.346592	447	46.3654	4.76709
A0A166A734	Carbohydrate esterase family 12 protein OS=Peniophora sp. CONT OX=1314672 GN=PENSPDRAFT_691599 PE=4 SV=1 - [A0A166A734_9AGAM]	231.901	15.26	1	1	2	8	0.142176	0.117575	0.0826153	0.275337	0.211261	0.228278	249	26.1838	6.68311
A0A166DW15	Beta-galactosidase OS=Peniophora sp. CONT OX=1314672 GN=PENSPDRAFT_687590 PE=3 SV=1 - [A0A166DW15_9AGAM]	231.293	6.74	2	1	5	8	0.08966	0.0627695	0.0510121	0.314386	0.215612	0.266561	1009	108.578	4.77979
A0A5E3X9Z6	CBM1 domain-containing protein OS=Peniophora sp. CBMAI 1063 OX=718367 GN=PNH_LOCUS10039 PE=4 SV=1 - [A0A5E3X9Z6_9AGAM]	219.252	6.19	1	2	2	13	0.190062	0.150008	0.181775	0.169869	0.170087	0.147369	323	33.3232	5.32568
A0A166GF56	Carboxylic ester hydrolase OS=Peniophora sp. CONT OX=1314672 GN=PENSPDRAFT_650984 PE=3 SV=1 - [A0A166GF56_9AGAM]	216.95	10.09	2	4	5	9	0.0713523	0.06292	0.089884	0.269269	0.264188	0.27997	684	72.8148	4.84326
A0A166IMB4	Actin 1 OS=Peniophora sp. CONT OX=1314672 GN=PENSPDRAFT_648762 PE=3 SV=1 - [A0A166IMB4_9AGAM]	215.303	30.28	4	8	8	12	0.274511	0.312751	0.221494	0.0642839	0.0784022	0.0841629	360	40.0313	5.98584
A0A166KEZ5	UDP-glucose 6-dehydrogenase OS=Peniophora sp. CONT OX=1314672 GN=PENSPDRAFT_646929 PE=3 SV=1 - [A0A166KEZ5_9AGAM]	212.1	24.36	1	3	11	15	0.321479	0.300487	0.249174	0.0282419	0.0382918	0.0425327	472	51.5219	6.44287
A0A5E3W8P5	CBM1 domain-containing protein OS=Peniophora sp. CBMAI 1063 OX=718367 GN=PNH_LOCUS243 PE=4 SV=1 - [A0A5E3W8P5_9AGAM]	211.08	6.61	3	2	2	12	0.084129	0.0579341	0.0654592	0.250332	0.220989	0.262038	363	37.9032	5.09717
A0A5E3X292	Uncharacterized protein OS=Peniophora sp. CBMAI 1063 OX=718367 GN=PNH_LOCUS7442 PE=4 SV=1 - [A0A5E3X292_9AGAM]	208.538	3.41	2	7	7	9	0.267015	0.251282	0.23765	0.0791285	0.0605184	0.0764593	3465	361.923	4.33545
A0A5E3XAN1	Uncharacterized protein OS=Peniophora sp. CBMAI 1063 OX=718367 GN=PNH_LOCUS10327 PE=4 SV=1 - [A0A5E3XAN1_9AGAM]	206.614	13.2	3	4	4	10	0.134921	0.114804	0.118728	0.169114	0.189646	0.255339	303	31.6813	4.60205
A0A166BJR7	Anthrax edema factor in complex with calmodulin and pyrophosphate OS=Peniophora sp. CONT OX=1314672 GN=PENSPDRAFT_704610 PE=3 SV=1 - [A0A166BJR7_9AGAM]	200.933	37.76	2	4	4	9	0.339792	0.322396	0.209918	0.0589446	0.0392608	0.0599536	143	16.0376	4.28467
A0A166K8A9	Family A1 protease OS=Peniophora sp. CONT OX=1314672 GN=PENSPDRAFT_731725 PE=3 SV=1 - [A0A166K8A9_9AGAM]	198.495	12.35	1	2	4	14	0.192926	0.194907	0.160169	0.145335	0.129373	0.132668	405	41.9001	5.2749
A0A166F213	Succinyl-CoA:3-ketoacid-coenzyme A transferase OS=Peniophora sp. CONT OX=1314672 GN=PENSPDRAFT_580829 PE=3 SV=1 - [A0A166F213_9AGAM]	197.723	12.05	1	1	5	7	0.260328	0.148734	0.37935	0.0461487	0.0961456	0.0692934	523	56.2923	6.18896
A0A5E3XB56	Carboxypeptidase OS=Peniophora sp. CBMAI 1063 OX=718367 GN=PNH_LOCUS10835 PE=4 SV=1 - [A0A5E3XB56_9AGAM]	194.904	10.6	1	2	4	9	0.136109	0.125403	0.108178	0.184348	0.230031	0.273332	519	57.3129	4.69092
A0A166CGC2	Carbohydrate esterase family 15 protein OS=Peniophora sp. CONT OX=1314672 GN=PENSPDRAFT_689183 PE=4 SV=1 - [A0A166CGC2_9AGAM]	193.833	6.22	3	2	2	11	0.142372	0.133137	0.122657	0.166815	0.164127	0.245454	418	44.0108	4.80518
A0A166E339	Glycoside hydrolase family 5 protein OS=Peniophora sp. CONT OX=1314672 GN=PENSPDRAFT_582578 PE=3 SV=1 - [A0A166E339_9AGAM]	191.561	6.52	2	2	2	14	0.049936	0.0439981	0.0500591	0.251054	0.245898	0.362806	353	37.0409	4.37354
A0A166FBY0	Osmotin thaumatin-like protein OS=Peniophora sp. CONT OX=1314672 GN=PENSPDRAFT_665522 PE=4 SV=1 - [A0A166FBY0_9AGAM]	190.994	12.89	2	2	2	10	0.311919	0.335031	0.219256	0.0665759	0.0601496	0.0948943	256	26.5183	4.77979
A0A5E3X4H6	Alpha-amylase glycosyl hydrolase 13 family OS=Peniophora sp. CBMAI 1063 OX=718367 GN=PNH_LOCUS8179 PE=4 SV=1 - [A0A5E3X4H6_9AGAM]	187.911	5.43	1	3	5	8	0.226983	0.258717	0.258693	0.123067	0.209914	0.145453	589	62.0149	5.12256
A0A166BL64	Glycoside hydrolase family 16 protein OS=Peniophora sp. CONT OX=1314672 GN=PENSPDRAFT_756715 PE=4 SV=1 - [A0A166BL64_9AGAM]	187.527	8.75	1	3	3	10	0.325978	0.314578	0.237477	0.0698948	0.0672978	0.0789912	343	36.3955	4.83057
A0A166BU26	Glucanase OS=Peniophora sp. CONT OX=1314672 GN=PENSPDRAFT_586875 PE=3 SV=1 - [A0A166BU26_9AGAM]	182.323	11.88	1	1	6	16	0.0418165	0.0455253	0.0262865	0.318021	0.239081	0.324833	522	54.2301	4.79248
A0A5E3XIZ6	Aminopeptidase OS=Peniophora sp. CBMAI 1063 OX=718367 GN=PNH_LOCUS14198 PE=4 SV=1 - [A0A5E3XIZ6_9AGAM]	181.879	15.95	5	6	12	18	0.222193	0.215193	0.225388	0.0972918	0.0847447	0.122899	903	100.206	5.2876
A0A5E3WHI0	Peptidase A1 domain-containing protein OS=Peniophora sp. CBMAI 1063 OX=718367 GN=PNH_LOCUS2572 PE=4 SV=1 - [A0A5E3WHI0_9AGAM]	180.022	8.43	1	2	3	7	0.15497	0.168777	0.133442	0.186379	0.148399	0.218347	415	43.4328	4.61475
A0A5E3X823	Carboxypeptidase OS=Peniophora sp. CBMAI 1063 OX=718367 GN=PNH_LOCUS11702 PE=4 SV=1 - [A0A5E3X823_9AGAM]	177.589	2.33	1	1	1	14	0.150405	0.15755	0.132539	0.149691	0.171307	0.207172	515	57.0284	4.7417
A0A166AYV2	ATP synthase subunit alpha OS=Peniophora sp. CONT OX=1314672 GN=PENSPDRAFT_656594 PE=3 SV=1 - [A0A166AYV2_9AGAM]	177.257	17.1	2	7	7	11	0.251409	0.247527	0.244139	0.0845821	0.0657647	0.111444	544	58.4686	8.99756
A0A166F6I0	Putative isomerase YbhE OS=Peniophora sp. CONT OX=1314672 GN=PENSPDRAFT_665671 PE=4 SV=1 - [A0A166F6I0_9AGAM]	173.108	9.64	2	3	3	10	0.0806191	0.0685209	0.0929939	0.250497	0.219227	0.29026	363	38.3079	4.90674
A0A166IDS9	Glycoside hydrolase family 5 protein OS=Peniophora sp. CONT OX=1314672 GN=PENSPDRAFT_306232 PE=3 SV=1 - [A0A166IDS9_9AGAM]	172.198	9.56	1	2	2	10	0.179407	0.159805	0.123743	0.276071	0.256216	0.266162	450	47.636	4.95752
A0A5E3XK19	Chitinase OS=Peniophora sp. CBMAI 1063 OX=718367 GN=PNH_LOCUS14598 PE=4 SV=1 - [A0A5E3XK19_9AGAM]	172.03	1.56	1	1	1	3	0.220497	0.218435	0.211529	0.148901	0.108879	0.179267	1670	180.222	4.86865
A0A5E3WS14	Arabinan endo-1,5-alpha-L-arabinosidase OS=Peniophora sp. CBMAI 1063 OX=718367 GN=PNH_LOCUS5385 PE=4 SV=1 - [A0A5E3WS14_9AGAM]	171.627	5.72	1	1	1	6	0.343563	0.320295	0.294799	0.0743101	0.169619	0.078138	332	34.5729	4.67822
A0A165YPN7	Pyruvate carboxylase OS=Peniophora sp. CONT OX=1314672 GN=PENSPDRAFT_759309 PE=4 SV=1 - [A0A165YPN7_9AGAM]	171.329	11.95	1	1	10	13	0.202199	0.144877	0.214336	0.145665	0.128518	0.164405	1197	130.992	6.56592
A0A5E3XKA0	Arabinogalactan endo-beta-1,4-galactanase OS=Peniophora sp. CBMAI 1063 OX=718367 GN=PNH_LOCUS14735 PE=4 SV=1 - [A0A5E3XKA0_9AGAM]	167.943	2.64	1	1	1	7	0.195275	0.167349	0.143236	0.187673	0.132716	0.194665	341	36.0029	4.50049
A0A166GM36	Polysaccharide lyase family 8 protein OS=Peniophora sp. CONT OX=1314672 GN=PENSPDRAFT_721967 PE=4 SV=1 - [A0A166GM36_9AGAM]	165.082	7.03	1	1	3	5	0.178224	0.189242	0.167136	0.181027	0.108707	0.175663	754	80.0213	4.93213
A0A165WIG2	Polysaccharide lyase family 14 protein OS=Peniophora sp. CONT OX=1314672 GN=PENSPDRAFT_593948 PE=4 SV=1 - [A0A165WIG2_9AGAM]	161.209	13.57	1	1	4	6	0.0941337	0.145809	0.139252	0.220834	0.226032	0.173939	420	43.431	8.48486
A0A166KT01	Beta-glucosidase OS=Peniophora sp. CONT OX=1314672 GN=PENSPDRAFT_646601 PE=3 SV=1 - [A0A166KT01_9AGAM]	156.874	13.12	2	10	10	11	0.284018	0.264271	0.266021	0.0714323	0.0559076	0.107224	846	91.2071	5.33838
A0A165ZK49	Glycoside hydrolase family 43 protein OS=Peniophora sp. CONT OX=1314672 GN=PENSPDRAFT_590996 PE=3 SV=1 - [A0A165ZK49_9AGAM]	151.012	6.23	1	1	1	4	0.296194	0.200563	0.247396	0.10859	0.0674521	0.0909328	321	32.9372	4.61475
A0A166DZA9	14-3-3 protein OS=Peniophora sp. CONT OX=1314672 GN=PENSPDRAFT_610407 PE=3 SV=1 - [A0A166DZA9_9AGAM]	145.4	29.02	4	7	7	11	0.225315	0.325151	0.190531	0.0718126	0.0825901	0.107396	255	28.8073	4.81787
A0A166KV47	DUF1793-domain-containing protein OS=Peniophora sp. CONT OX=1314672 GN=PENSPDRAFT_646673 PE=4 SV=1 - [A0A166KV47_9AGAM]	145.369	3.18	2	2	2	8	0.269343	0.184987	0.223445	0.156461	0.126768	0.169142	724	77.778	4.55127
A0A5E3WIZ8	Peptidase A1 domain-containing protein OS=Peniophora sp. CBMAI 1063 OX=718367 GN=PNH_LOCUS1921 PE=4 SV=1 - [A0A5E3WIZ8_9AGAM]	145.065	13.98	2	7	7	9	0.286106	0.288992	0.254168	0.0549562	0.0488539	0.0533121	415	44.832	4.77979
A0A165Z704	Carboxypeptidase OS=Peniophora sp. CONT OX=1314672 GN=PENSPDRAFT_746008 PE=3 SV=1 - [A0A165Z704_9AGAM]	144.807	11.38	2	3	3	4	0.216328	0.211206	0.154853	0.162792	0.116159	0.116905	501	53.5301	4.85596
A0A166F556	Purine nucleoside permease OS=Peniophora sp. CONT OX=1314672 GN=PENSPDRAFT_479834 PE=3 SV=1 - [A0A166F556_9AGAM]	143.995	12.37	1	2	2	6	0.131021	0.126265	0.133929	0.236136	0.23492	0.279206	380	40.9216	5.87158
A0A5E3XG22	Peptidase S53 domain-containing protein OS=Peniophora sp. CBMAI 1063 OX=718367 GN=PNH_LOCUS12656 PE=4 SV=1 - [A0A5E3XG22_9AGAM]	142.171	6.07	2	2	2	2	0.145661	0.124787	0.121681	0.189066	0.190886	0.222135	593	62.5129	4.84326
A0A5E3XP60	glycosyl hydrolase 13 family OS=Peniophora sp. CBMAI 1063 OX=718367 GN=PNH_LOCUS16096 PE=4 SV=1 - [A0A5E3XP60_9AGAM]	139.488	7.96	1	1	3	10	0.155618	0.131066	0.14588	0.203122	0.118442	0.203843	402	41.7769	4.98291
A0A5E3XAH2	Alpha-amylase OS=Peniophora sp. CBMAI 1063 OX=718367 GN=PNH_LOCUS12523 PE=4 SV=1 - [A0A5E3XAH2_9AGAM]	134.751	8.86	1	3	3	5	0.244418	0.263067	0.244048	0.0992834	0.0845788	0.105786	474	50.4366	4.55127
A0A166HIR8	Glyceraldehyde-3-phosphate dehydrogenase OS=Peniophora sp. CONT OX=1314672 GN=PENSPDRAFT_663781 PE=3 SV=1 - [A0A166HIR8_9AGAM]	134.677	18.1	2	6	6	7	0.299129	0.240645	0.292275	0.0400563	0.0704537	0.109071	337	36.1428	7.12256
A0A166EPB3	Heat shock protein 70 OS=Peniophora sp. CONT OX=1314672 GN=PENSPDRAFT_735601 PE=3 SV=1 - [A0A166EPB3_9AGAM]	132.294	15.46	3	7	9	10	0.266774	0.273212	0.214046	0.0841197	0.0804509	0.123485	647	70.309	5.23682
A0A5E3XI69	Endo-1,4-beta-xylanase OS=Peniophora sp. CBMAI 1063 OX=718367 GN=PNH_LOCUS13948 PE=4 SV=1 - [A0A5E3XI69_9AGAM]	132.19	14.41	3	3	3	21	0.108629	0.0959521	0.114103	0.268167	0.193016	0.253749	229	24.2737	6.78564
A0A5E3X631	Peptidase S53 domain-containing protein OS=Peniophora sp. CBMAI 1063 OX=718367 GN=PNH_LOCUS11053 PE=4 SV=1 - [A0A5E3X631_9AGAM]	131.092	11.23	2	4	4	5	0.123608	0.113191	0.12462	0.192531	0.204847	0.224202	641	69.0085	5.5542
A0A166E0G4	Glycoside hydrolase family 79 protein OS=Peniophora sp. CONT OX=1314672 GN=PENSPDRAFT_582810 PE=4 SV=1 - [A0A166E0G4_9AGAM]	130.094	6.17	2	3	3	4	0.0834707	0.0775356	0.1154	0.182345	0.271299	0.239735	535	57.187	4.64014
A0A166FGK4	Glycoside hydrolase family 55 protein OS=Peniophora sp. CONT OX=1314672 GN=PENSPDRAFT_632373 PE=4 SV=1 - [A0A166FGK4_9AGAM]	129.95	6.49	2	3	3	4	0.1837	0.180169	0.127091	0.160347	0.159706	0.17689	771	79.9749	6.03662
A0A5E3XQF4	Peroxidase OS=Peniophora sp. CBMAI 1063 OX=718367 GN=PNH_LOCUS16446 PE=4 SV=1 - [A0A5E3XQF4_9AGAM]	129.91	14.85	15	4	4	5	0.300785	0.251808	0.188988	0.0771568	0.0787529	0.089793	357	36.9872	4.65283
A0A165YJC9	Glycoside hydrolase family 76 protein OS=Peniophora sp. CONT OX=1314672 GN=PENSPDRAFT_681536 PE=4 SV=1 - [A0A165YJC9_9AGAM]	129.483	8.92	1	1	2	5	0.243926	0.29386	0.178704	0.0953182	0.0759929	0.108053	370	39.8388	5.08447
A0A165XZG8	Glycoside hydrolase family 45 protein OS=Peniophora sp. CONT OX=1314672 GN=PENSPDRAFT_671461 PE=4 SV=1 - [A0A165XZG8_9AGAM]	127.145	18.04	1	2	2	3	0.0555553	0.0371592	0.0511815	0.254262	0.248341	0.361895	194	19.4899	6.48096
A0A166DRU8	alpha-1,2-Mannosidase OS=Peniophora sp. CONT OX=1314672 GN=PENSPDRAFT_744353 PE=3 SV=1 - [A0A166DRU8_9AGAM]	124.673	6.14	1	1	2	2	0.107437	0.0834276	0.126434	0.262594	0.157681	0.262426	505	55.6001	4.71631
A0A165Y123	Ribonuclease T2 OS=Peniophora sp. CONT OX=1314672 GN=PENSPDRAFT_578583 PE=3 SV=1 - [A0A165Y123_9AGAM]	123.463	8.61	2	3	3	7	0.136553	0.143212	0.141575	0.21797	0.167771	0.224908	418	43.2343	5.12256
A0A166F6B4	Glycoside hydrolase family 12 protein OS=Peniophora sp. CONT OX=1314672 GN=PENSPDRAFT_676028 PE=3 SV=1 - [A0A166F6B4_9AGAM]	123.023	5.06	1	2	2	5	0.0926377	0.105619	0.106618	0.239618	0.199384	0.244709	257	27.3953	6.52197
A0A166ISW9	Extracellular GDSL-like lipase/acylhydrolase OS=Peniophora sp. CONT OX=1314672 GN=PENSPDRAFT_260626 PE=4 SV=1 - [A0A166ISW9_9AGAM]	120.27	6.99	1	1	2	4	0.0918759	0.062289		0.252671	0.27651	0.306428	429	45.2676	4.67822
A0A165YGC7	Glycoside hydrolase family 5 protein OS=Peniophora sp. CONT OX=1314672 GN=PENSPDRAFT_573281 PE=3 SV=1 - [A0A165YGC7_9AGAM]	120.258	5.71	1	1	1	2	0.249776	0.239885	0.118115	0.116647	0.119943	0.185896	438	48.5336	5.14795
A0A165YDJ0	Pectinesterase OS=Peniophora sp. CONT OX=1314672 GN=PENSPDRAFT_574340 PE=4 SV=1 - [A0A165YDJ0_9AGAM]	119.44	5.12	1	1	1	2	0.0589015	0.0520848	0.0466437	0.315919	0.269072	0.24999	332	34.9253	6.17627
A0A5E3WKA3	Uncharacterized protein OS=Peniophora sp. CBMAI 1063 OX=718367 GN=PNH_LOCUS2926 PE=4 SV=1 - [A0A5E3WKA3_9AGAM]	118.707	6.47	2	3	3	3	0.0838684	0.0615612	0.0891778	0.240789	0.237523	0.193981	834	89.1061	4.55127
A0A5E3WVL2	GH16 domain-containing protein OS=Peniophora sp. CBMAI 1063 OX=718367 GN=PNH_LOCUS7484 PE=4 SV=1 - [A0A5E3WVL2_9AGAM]	118.34	10.24	2	4	4	7	0.296531	0.246546	0.23028	0.0795243	0.100132	0.113732	615	67.1386	4.57666
A0A5E3XC10	Uncharacterized protein OS=Peniophora sp. CBMAI 1063 OX=718367 GN=PNH_LOCUS13093 PE=4 SV=1 - [A0A5E3XC10_9AGAM]	117.182	5.26	1	2	2	5	0.147958	0.16335	0.166736	0.154133	0.19702	0.223189	665	70.2605	4.37354
A0A166F943	Multicopper oxidase OS=Peniophora sp. CONT OX=1314672 GN=PENSPDRAFT_686202 PE=3 SV=1 - [A0A166F943_9AGAM]	116.083	13.89	2	1	5	5	0.092503	0.065439	0.0891306	0.266055	0.212531	0.274341	540	57.935	6.0874
A0A166K1M4	GMC oxidoreductase OS=Peniophora sp. CONT OX=1314672 GN=PENSPDRAFT_647469 PE=3 SV=1 - [A0A166K1M4_9AGAM]	116.002	8.83	2	5	5	6	0.305156	0.250934	0.265366	0.0661367	0.0602715	0.0838052	691	71.6628	4.98291
A0A5E3X8S3	CBM1 domain-containing protein OS=Peniophora sp. CBMAI 1063 OX=718367 GN=PNH_LOCUS10058 PE=4 SV=1 - [A0A5E3X8S3_9AGAM]	115.985	4.89	1	1	1	4	0.0617743	0.0634406	0.0333054	0.309619	0.228556	0.328309	327	34.7033	4.84326
A0A5E3W785	Uncharacterized protein OS=Peniophora sp. CBMAI 1063 OX=718367 GN=PNH_LOCUS20 PE=4 SV=1 - [A0A5E3W785_9AGAM]	115.776	7.09	1	3	3	3	0.182865	0.144006	0.14992	0.156911	0.168607	0.212793	804	87.1278	4.90674
A0A5E3WPD3	Uncharacterized protein OS=Peniophora sp. CBMAI 1063 OX=718367 GN=PNH_LOCUS4511 PE=4 SV=1 - [A0A5E3WPD3_9AGAM]	115.762	5.65	1	1	2	13	0.251472	0.19163	0.241924	0.0814556	0.101604	0.131915	354	38.0696	5.41455
A0A5E3WUZ9	Uncharacterized protein OS=Peniophora sp. CBMAI 1063 OX=718367 GN=PNH_LOCUS5843 PE=4 SV=1 - [A0A5E3WUZ9_9AGAM]	115.243	7.32	3	1	2	3	0.223529	0.249748	0.2854		0.135854	0.113813	396	40.8353	4.38623
A0A5E3XB33	Uncharacterized protein OS=Peniophora sp. CBMAI 1063 OX=718367 GN=PNH_LOCUS12247 PE=4 SV=1 - [A0A5E3XB33_9AGAM]	114.849	7.2	1	2	2	4	0.356013	0.238223	0.283233	0.0223335	0.100898	0.280957	403	39.3366	4.50049
A0A5E3WRW1	Glyco_hydro_cc domain-containing protein OS=Peniophora sp. CBMAI 1063 OX=718367 GN=PNH_LOCUS4791 PE=4 SV=1 - [A0A5E3WRW1_9AGAM]	114.552	11.91	1	1	2	4	0.265428	0.259524	0.240796	0.10458	0.106932	0.132429	277	29.6574	5.90967
A0A166CKQ1	Plasma membrane ATPase OS=Peniophora sp. CONT OX=1314672 GN=PENSPDRAFT_654932 PE=3 SV=1 - [A0A166CKQ1_9AGAM]	114.538	5.32	1	1	4	4	0.253538	0.305297	0.181376	0.0926471	0.0910358	0.0761056	997	108.784	5.35107
A0A166JX13	Phosphotransferase OS=Peniophora sp. CONT OX=1314672 GN=PENSPDRAFT_647568 PE=3 SV=1 - [A0A166JX13_9AGAM]	114.522	13.1	2	5	5	7	0.300133	0.311569	0.283725	0.0459013	0.051234	0.0592292	496	54.7527	5.57959
A0A166D4Z9	Uncharacterized protein (Fragment) OS=Peniophora sp. CONT OX=1314672 GN=PENSPDRAFT_539007 PE=4 SV=1 - [A0A166D4Z9_9AGAM]	113.572	21.43	2	1	1	3	0.290666	0.130464	0.107218	0.145519	0.152148	0.183191	84	9.1606	5.18604
A0A5E3WAA5	Uncharacterized protein OS=Peniophora sp. CBMAI 1063 OX=718367 GN=PNH_LOCUS640 PE=4 SV=1 - [A0A5E3WAA5_9AGAM]	112.748	4.81	2	2	2	6	0.126971	0.102258	0.123613	0.266037	0.211025	0.255834	540	59.1389	4.62744
A0A166GQK9	Glycoside hydrolase family 28 protein OS=Peniophora sp. CONT OX=1314672 GN=PENSPDRAFT_630360 PE=3 SV=1 - [A0A166GQK9_9AGAM]	111.767	3.81	1	1	1	3	0.0281983	0.0264446	0.0242166	0.361097	0.231507	0.322129	367	37.6812	4.95752
A0A5E3XQ72	Glyco_hydro_79C domain-containing protein OS=Peniophora sp. CBMAI 1063 OX=718367 GN=PNH_LOCUS16425 PE=4 SV=1 - [A0A5E3XQ72_9AGAM]	110.805	10.13	3	5	5	12	0.0729722	0.0639869	0.0627817	0.263175	0.272559	0.311656	523	55.4657	5.57959
A0A5E3X376	Uncharacterized protein OS=Peniophora sp. CBMAI 1063 OX=718367 GN=PNH_LOCUS9346 PE=4 SV=1 - [A0A5E3X376_9AGAM]	110.668	14.29	5	2	3	4	0.103163	0.0932111	0.0689544	0.220492	0.210469	0.263641	238	24.7169	4.71631
A0A5E3XBL9	Uncharacterized protein OS=Peniophora sp. CBMAI 1063 OX=718367 GN=PNH_LOCUS10693 PE=4 SV=1 - [A0A5E3XBL9_9AGAM]	109.595	23.04	6	1	10	12	0.211949	0.216308	0.286795	0.149847	0.153422	0.115585	460	50.0402	9.08545
A0A5E3WEV1	Chitinase OS=Peniophora sp. CBMAI 1063 OX=718367 GN=PNH_LOCUS1586 PE=4 SV=1 - [A0A5E3WEV1_9AGAM]	109.423	7.23	1	2	2	3	0.121971	0.154412	0.117942	0.194431	0.183369	0.236091	415	42.7628	4.94482
A0A5E3WXY3	Uncharacterized protein OS=Peniophora sp. CBMAI 1063 OX=718367 GN=PNH_LOCUS6426 PE=4 SV=1 - [A0A5E3WXY3_9AGAM]	109.335	10.86	1	1	6	8	0.187082	0.158977	0.154921	0.129727	0.159711	0.187268	672	72.8812	5.021
A0A5E3XA02	Uncharacterized protein OS=Peniophora sp. CBMAI 1063 OX=718367 GN=PNH_LOCUS11858 PE=4 SV=1 - [A0A5E3XA02_9AGAM]	108.097	10.41	1	3	3	4	0.099963	0.0827245	0.069583	0.273314	0.205821	0.253834	317	35.1084	5.33838
A0A5E3X332	Alpha-amylase glycosyl hydrolase 13 family OS=Peniophora sp. CBMAI 1063 OX=718367 GN=PNH_LOCUS8178 PE=4 SV=1 - [A0A5E3X332_9AGAM]	107.269	6.56	2	1	3	4	0.183298	0.119773	0.141456	0.196041	0.287944	0.359433	579	61.3056	4.81787
A0A165Y710	Acbp from Moniliophthora Perniciosa OS=Peniophora sp. CONT OX=1314672 GN=PENSPDRAFT_693791 PE=4 SV=1 - [A0A165Y710_9AGAM]	105.578	43.27	1	1	5	5	0.250151	0.272052	0.477797	0.0972918	0.0847447	0.122899	104	11.636	5.60498
A0A166ALX3	Polysaccharide lyase family 4 protein OS=Peniophora sp. CONT OX=1314672 GN=PENSPDRAFT_588988 PE=4 SV=1 - [A0A166ALX3_9AGAM]	104.66	4.92	2	1	2	5	0.18386	0.160618	0.174846	0.145281	0.158867	0.174694	528	54.8951	7.59131
A0A5E3WFU3	Glyco_hydro_79C domain-containing protein OS=Peniophora sp. CBMAI 1063 OX=718367 GN=PNH_LOCUS1903 PE=4 SV=1 - [A0A5E3WFU3_9AGAM]	104.387	6.88	2	2	2	6	0.120799	0.139366	0.172919	0.147466	0.214747	0.19551	480	49.7635	7.10791
A0A166JEH7	Acid protease OS=Peniophora sp. CONT OX=1314672 GN=PENSPDRAFT_193694 PE=3 SV=1 - [A0A166JEH7_9AGAM]	102.016	9.59	2	3	3	3	0.31631	0.371883	0.221603	0.0367299	0.025296	0.0237613	344	37.1752	4.48779
A0A5E3WQX5	Uncharacterized protein OS=Peniophora sp. CBMAI 1063 OX=718367 GN=PNH_LOCUS5042 PE=4 SV=1 - [A0A5E3WQX5_9AGAM]	100.869	5.13	1	1	2	3	0.0698953	0.0501117	0.0931655	0.304044	0.196176	0.286608	429	45.5236	4.60205
A0A5E3WCP0	GH16 domain-containing protein OS=Peniophora sp. CBMAI 1063 OX=718367 GN=PNH_LOCUS653 PE=4 SV=1 - [A0A5E3WCP0_9AGAM]	100.836	7.85	1	3	3	3	0.229627	0.180016	0.210043	0.132185	0.110551	0.134329	726	78.7782	4.7417
A0A166LZX1	ML domain-containing protein OS=Peniophora sp. CONT OX=1314672 GN=PENSPDRAFT_596473 PE=4 SV=1 - [A0A166LZX1_9AGAM]	100.735	15.25	1	1	2	3	0.27205	0.201278	0.170784	0.160646	0.12531	0.218219	177	19.1454	4.57666
A0A166LUD6	Aminopeptidase OS=Peniophora sp. CONT OX=1314672 GN=PENSPDRAFT_568462 PE=3 SV=1 - [A0A166LUD6_9AGAM]	100.087	13.3	5	4	10	12	0.298561	0.240926	0.256324	0.0758972	0.0584685	0.0815345	902	99.7258	5.41455
A0A5E3X4F3	Uncharacterized protein OS=Peniophora sp. CBMAI 1063 OX=718367 GN=PNH_LOCUS10010 PE=4 SV=1 - [A0A5E3X4F3_9AGAM]	99.8094	7.22	2	1	3	3	0.107211	0.0944173	0.0996803	0.211999	0.235441	0.251251	540	58.1051	6.25244
A0A166CZ09	Elongation factor 1-alpha OS=Peniophora sp. CONT OX=1314672 GN=PENSPDRAFT_654570 PE=3 SV=1 - [A0A166CZ09_9AGAM]	99.4859	23.04	6	1	10	11	0.166547	0.166737	0.125524	0.201948	0.118261	0.220983	460	49.9922	9.08545
A0A5E3W912	Carboxylic ester hydrolase OS=Peniophora sp. CBMAI 1063 OX=718367 GN=PNH_LOCUS90 PE=4 SV=1 - [A0A5E3W912_9AGAM]	99.1877	9.09	1	6	6	8	0.0716571	0.0540329	0.0613544	0.239845	0.270285	0.301631	539	58.295	4.89404
A0A5E3WC05	Glyco_hydr_30_2 domain-containing protein OS=Peniophora sp. CBMAI 1063 OX=718367 GN=PNH_LOCUS505 PE=4 SV=1 - [A0A5E3WC05_9AGAM]	99.1277	7.62	1	3	3	3	0.044361	0.0772746	0.0468236	0.243653	0.280481	0.417391	499	52.6547	6.7124
A0A166K8S4	Glucanase (Fragment) OS=Peniophora sp. CONT OX=1314672 GN=PENSPDRAFT_556770 PE=3 SV=1 - [A0A166K8S4_9AGAM]	98.6232	15.49	1	3	10	28	0.0543935	0.0391782	0.0415023	0.291092	0.265696	0.362161	510	53.0273	4.91943
A0A165YUM2	Prohibitin OS=Peniophora sp. CONT OX=1314672 GN=PENSPDRAFT_645759 PE=3 SV=1 - [A0A165YUM2_9AGAM]	97.5352	26.18	1	1	7	7	0.248719	0.300125	0.193773	0.0785899	0.0787785	0.100015	275	30.3449	6.96143
A0A166JEX2	Glycoside hydrolase family 32 protein OS=Peniophora sp. CONT OX=1314672 GN=PENSPDRAFT_572832 PE=3 SV=1 - [A0A166JEX2_9AGAM]	96.9983	2.64	1	1	1	7	0.133812	0.080183	0.140146	0.153689	0.210431	0.293849	530	57.688	4.64014
A0A5E3X4K5	Uncharacterized protein OS=Peniophora sp. CBMAI 1063 OX=718367 GN=PNH_LOCUS8209 PE=4 SV=1 - [A0A5E3X4K5_9AGAM]	96.7056	7.77	1	1	1	2	0.202771	0.267824	0.169851	0.123895	0.110223	0.120229	283	29.8557	8.67529
A0A5E3WU55	Uncharacterized protein OS=Peniophora sp. CBMAI 1063 OX=718367 GN=PNH_LOCUS4733 PE=4 SV=1 - [A0A5E3WU55_9AGAM]	96.1997	9.04	2	3	3	4	0.084754	0.0539944	0.110483	0.237542	0.243141	0.280363	365	40.7279	5.40186
A0A166E562	ATP-citrate synthase OS=Peniophora sp. CONT OX=1314672 GN=PENSPDRAFT_754184 PE=3 SV=1 - [A0A166E562_9AGAM]	96.15	6.27	2	6	6	7	0.260621	0.249308	0.233994	0.0712833	0.0714993	0.0817503	1149	125.2	7.35693
A0A166J6C5	Glycoside hydrolase family 95 protein OS=Peniophora sp. CONT OX=1314672 GN=PENSPDRAFT_682204 PE=4 SV=1 - [A0A166J6C5_9AGAM]	96.0112	2.73	2	1	2	4	0.118259	0.138849	0.106478	0.188001	0.193671	0.243958	841	92.2119	5.021
A0A5E3WUM0	Beta-mannosidase OS=Peniophora sp. CBMAI 1063 OX=718367 GN=PNH_LOCUS7152 PE=4 SV=1 - [A0A5E3WUM0_9AGAM]	95.8406	5.74	2	4	4	4	0.214258	0.19619	0.195936	0.118998	0.119372	0.158667	940	103.754	4.41162
A0A5E3WUP0	Uncharacterized protein OS=Peniophora sp. CBMAI 1063 OX=718367 GN=PNH_LOCUS7172 PE=4 SV=1 - [A0A5E3WUP0_9AGAM]	95.177	9.97	1	5	7	13	0.12572	0.10632	0.118421	0.182013	0.22817	0.280409	782	82.7777	5.49072
A0A166GE88	Sphingomyelin phosphodiesterase OS=Peniophora sp. CONT OX=1314672 GN=PENSPDRAFT_417967 PE=3 SV=1 - [A0A166GE88_9AGAM]	94.5016	4.34	1	2	2	2	0.270183	0.252058	0.20852	0.062823	0.146681	0.0971782	599	64.4261	4.62744
A0A166C2U2	L-glutamine D-fructose 6-phosphate amidotansferase OS=Peniophora sp. CONT OX=1314672 GN=PENSPDRAFT_655483 PE=4 SV=1 - [A0A166C2U2_9AGAM]	92.1965	3.75	2	2	2	2	0.290161	0.267104	0.294142	0.0514191	0.0722411	0.0921012	693	76.6376	6.62451
A0A166IM39	Malate dehydrogenase OS=Peniophora sp. CONT OX=1314672 GN=PENSPDRAFT_648754 PE=3 SV=1 - [A0A166IM39_9AGAM]	92.1341	9.73	3	2	3	3	0.280229	0.253963	0.221775	0.108236	0.0450819	0.0488188	339	35.1417	8.32373
A0A165Z0G1	Nucleoside diphosphate kinase OS=Peniophora sp. CONT OX=1314672 GN=PENSPDRAFT_658449 PE=3 SV=1 - [A0A165Z0G1_9AGAM]	91.1524	20.39	2	3	3	6	0.251978	0.267102	0.163511	0.0852814	0.0926251	0.141459	152	16.7468	8.1333
A0A166JQN0	Aspartic peptidase A1 OS=Peniophora sp. CONT OX=1314672 GN=PENSPDRAFT_681545 PE=3 SV=1 - [A0A166JQN0_9AGAM]	90.8976	4.82	3	1	2	4	0.144467	0.136393	0.133623	0.213114	0.155829	0.210868	415	43.3727	4.71631
A0A166ATG3	Enolase OS=Peniophora sp. CONT OX=1314672 GN=PENSPDRAFT_757438 PE=3 SV=1 - [A0A166ATG3_9AGAM]	89.5744	7.45	2	3	3	3	0.335512	0.312461	0.252266	0.0315805	0.027245	0.0306743	443	47.2726	5.66846
A0A166BSS2	Carboxylic ester hydrolase OS=Peniophora sp. CONT OX=1314672 GN=PENSPDRAFT_689912 PE=3 SV=1 - [A0A166BSS2_9AGAM]	89.35	2.96	1	1	1	1	0.0305278	0.0187046	0.0257817	0.332547	0.284506	0.307933	540	58.0707	4.99561
A0A166HX99	Lysozyme OS=Peniophora sp. CONT OX=1314672 GN=PENSPDRAFT_750635 PE=3 SV=1 - [A0A166HX99_9AGAM]	89.29	11.26	2	1	1	1	0.332095	0.380139	0.287765	0.148901	0.108879	0.179267	231	24.3347	5.74463
A0A5E3X547	Carboxylic ester hydrolase OS=Peniophora sp. CBMAI 1063 OX=718367 GN=PNH_LOCUS8526 PE=4 SV=1 - [A0A5E3X547_9AGAM]	89.2285	8.9	2	3	4	6	0.158033	0.152149	0.193429	0.187733	0.153545	0.195696	584	63.3744	5.22412
A0A166BI10	PLP-dependent transferase OS=Peniophora sp. CONT OX=1314672 GN=PENSPDRAFT_656084 PE=3 SV=1 - [A0A166BI10_9AGAM]	89.2042	9.82	2	3	3	4	0.230108	0.297925	0.255888	0.0709798	0.0741506	0.064187	387	41.1903	6.7417
A0A166HSW8	EF-hand OS=Peniophora sp. CONT OX=1314672 GN=PENSPDRAFT_603896 PE=4 SV=1 - [A0A166HSW8_9AGAM]	87.9731	17.94	3	3	3	3	0.211812	0.195541	0.185682	0.116634	0.116648	0.18186	223	24.2708	4.99561
A0A5E3X521	Peptidase A1 domain-containing protein OS=Peniophora sp. CBMAI 1063 OX=718367 GN=PNH_LOCUS10652 PE=4 SV=1 - [A0A5E3X521_9AGAM]	86.6891	8.83	2	2	2	2	0.189014	0.149396	0.123353	0.259196	0.154535	0.213098	419	43.5915	5.0083
A0A165ZVD0	Glycoside hydrolase family 30 protein OS=Peniophora sp. CONT OX=1314672 GN=PENSPDRAFT_223206 PE=4 SV=1 - [A0A165ZVD0_9AGAM]	85.3694	3	2	1	1	2	0.0633126	0.042501	0.0716476	0.259665	0.269544	0.283861	500	53.1956	4.4751
A0A165WRM0	Extracellular metalloproteinase OS=Peniophora sp. CONT OX=1314672 GN=PENSPDRAFT_692878 PE=3 SV=1 - [A0A165WRM0_9AGAM]	85.14	15.13	5	2	2	2	0.290446	0.27735	0.227067	0.0594093	0.0626021	0.0765385	152	16.2072	7.50342
A0A166GIT6	Alpha-galactosidase OS=Peniophora sp. CONT OX=1314672 GN=PENSPDRAFT_412982 PE=3 SV=1 - [A0A166GIT6_9AGAM]	84.1365	6.12	1	2	2	6	0.115112	0.0810056	0.132818	0.252228	0.216411	0.260033	539	56.9061	5.16064
A0A166EKC3	Ribosomal protein S11 (Fragment) OS=Peniophora sp. CONT OX=1314672 GN=PENSPDRAFT_581781 PE=3 SV=1 - [A0A166EKC3_9AGAM]	83.0738	11.82	3	1	1	3	0.334488	0.268347	0.258092	0.0569151	0.0520337	0.0748347	110	11.5302	11.0923
A0A165XB96	Glycoside hydrolase family 18 protein OS=Peniophora sp. CONT OX=1314672 GN=PENSPDRAFT_112379 PE=3 SV=1 - [A0A165XB96_9AGAM]	81.88	1.71	2	1	1	1	0.217104	0.248161	0.164039	0.126447	0.0975637	0.146686	821	88.1806	6.02393
A0A166HQV2	Carbohydrate esterase family 16 protein OS=Peniophora sp. CONT OX=1314672 GN=PENSPDRAFT_674865 PE=4 SV=1 - [A0A166HQV2_9AGAM]	80.629	9.35	2	3	3	8	0.193303	0.15127	0.152727	0.134146	0.182326	0.189984	310	33.2971	4.44971
A0A166GRY8	Small ubiquitin-related modifier OS=Peniophora sp. CONT OX=1314672 GN=PENSPDRAFT_675312 PE=4 SV=1 - [A0A166GRY8_9AGAM]	79.7339	24.24	2	2	2	2	0.331286	0.287941	0.270857	0.0466517	0.0430306	0.0398912	99	10.8574	4.60205
A0A5E3X8W7	alpha-1,2-Mannosidase glycosyl hydrolase 47 family OS=Peniophora sp. CBMAI 1063 OX=718367 GN=PNH_LOCUS12041 PE=4 SV=1 - [A0A5E3X8W7_9AGAM]	79.2709	4.75	1	1	2	2	0.0809547	0.135969	0.122216	0.266146	0.196739	0.197975	505	55.487	4.729
A0A5E3X029	Cellulase domain-containing protein OS=Peniophora sp. CBMAI 1063 OX=718367 GN=PNH_LOCUS7178 PE=4 SV=1 - [A0A5E3X029_9AGAM]	77.8903	8.56	1	2	2	2	0.188266	0.148937	0.153888	0.154553	0.145793	0.205799	432	48.0672	5.16064
A0A166JVF4	Glycoside hydrolase family 30 protein OS=Peniophora sp. CONT OX=1314672 GN=PENSPDRAFT_572133 PE=4 SV=1 - [A0A166JVF4_9AGAM]	77.6452	2.41	1	1	1	4	0.101899	0.0713847	0.0774996	0.201616	0.243461	0.297827	497	52.761	6.7124
A0A166A5K5	Phosphoglycerate mutase-like protein OS=Peniophora sp. CONT OX=1314672 GN=PENSPDRAFT_589895 PE=3 SV=1 - [A0A166A5K5_9AGAM]	77.16	3.25	1	1	1	1	0.0681261	0.0627318	0.0666566	0.204851	0.265473	0.332162	431	47.6344	5.14795
A0A166JY19	SecY protein OS=Peniophora sp. CONT OX=1314672 GN=PENSPDRAFT_748910 PE=3 SV=1 - [A0A166JY19_9AGAM]	77.1	5.63	1	2	2	2	0.235627	0.299984	0.184425	0.0713836	0.0616829	0.0616977	480	52.4237	6.91748
A0A5E3XQZ9	Non-reducing end alpha-L-arabinofuranosidase glycosyl hydrolase 51 family OS=Peniophora sp. CBMAI 1063 OX=718367 GN=PNH_LOCUS16687 PE=4 SV=1 - [A0A5E3XQZ9_9AGAM]	76.81	7.37	2	3	3	3	0.159962	0.0954239	0.125289	0.230952	0.196104	0.265271	638	68.7684	4.37354
A0A166KGA4	Glycoside hydrolase family 43 protein OS=Peniophora sp. CONT OX=1314672 GN=PENSPDRAFT_54360 PE=4 SV=1 - [A0A166KGA4_9AGAM]	75.1716	9.35	2	3	3	3	0.0681677	0.0570737	0.0759374	0.286226	0.222507	0.290089	310	32.6246	4.53857
A0A166K3L1	Glycoside hydrolase family 31 protein OS=Peniophora sp. CONT OX=1314672 GN=PENSPDRAFT_647297 PE=3 SV=1 - [A0A166K3L1_9AGAM]	74.19	3.61	2	2	3	3	0.0811065	0.0650842	0.0928942	0.246915	0.214646	0.291139	996	109.179	4.69092
A0A165X8G3	Aldehyde dehydrogenase OS=Peniophora sp. CONT OX=1314672 GN=PENSPDRAFT_659903 PE=3 SV=1 - [A0A165X8G3_9AGAM]	73.7558	7.58	2	3	4	4	0.27925	0.255787	0.228879	0.0753754	0.0563817	0.0911663	501	54.3636	6.41748
A0A5E3XG92	Carboxylic ester hydrolase OS=Peniophora sp. CBMAI 1063 OX=718367 GN=PNH_LOCUS12813 PE=4 SV=1 - [A0A5E3XG92_9AGAM]	73.37	2.4	2	1	1	1	0.0408684	0.0370742	0.0328459	0.253908	0.284917	0.350387	541	58.1863	4.43701
A0A166JVQ9	Aconitate hydratase, mitochondrial OS=Peniophora sp. CONT OX=1314672 GN=PENSPDRAFT_748842 PE=3 SV=1 - [A0A166JVQ9_9AGAM]	72.9979	3.82	2	3	3	3	0.274462	0.22552	0.285984	0.0712765	0.096812	0.0724691	785	84.596	6.59521
A0A165X8E3	Carboxypeptidase OS=Peniophora sp. CONT OX=1314672 GN=PENSPDRAFT_620484 PE=3 SV=1 - [A0A165X8E3_9AGAM]	72.54	2.44	2	1	1	1	0.302747	0.270555	0.290318	0.0341228	0.0469726	0.0552836	491	53.4567	5.0083
A0A166HPQ7	Glycoside hydrolase family 30 protein OS=Peniophora sp. CONT OX=1314672 GN=PENSPDRAFT_575910 PE=3 SV=1 - [A0A166HPQ7_9AGAM]	71.5984	4.92	1	1	2	2	0.213696	0.196332	0.154406	0.0905305	0.1076	0.237435	488	52.9355	4.7417
A0A166GSR8	Carboxylic ester hydrolase OS=Peniophora sp. CONT OX=1314672 GN=PENSPDRAFT_577642 PE=3 SV=1 - [A0A166GSR8_9AGAM]	70.8286	3.45	2	1	2	4	0.198584	0.146486	0.120431	0.172131	0.165786	0.183947	551	59.9806	5.21143
A0A5E3WU17	Arabinan endo-1,5-alpha-L-arabinosidase glycosyl hydrolase 43 family OS=Peniophora sp. CBMAI 1063 OX=718367 GN=PNH_LOCUS5116 PE=4 SV=1 - [A0A5E3WU17_9AGAM]	70.1704	5.57	4	2	2	4	0.233955	0.275781	0.185028	0.103471	0.0897441	0.105458	341	36.2983	5.85889
A0A166JZQ8	ARF/SAR protein OS=Peniophora sp. CONT OX=1314672 GN=PENSPDRAFT_571975 PE=3 SV=1 - [A0A166JZQ8_9AGAM]	70.0978	27.62	2	4	4	5	0.220345	0.209671	0.219036	0.0867935	0.12056	0.166946	181	20.4978	7.1958
A0A165WWS7	Glycoside hydrolase family 79 protein OS=Peniophora sp. CONT OX=1314672 GN=PENSPDRAFT_641492 PE=4 SV=1 - [A0A165WWS7_9AGAM]	69.03	2.66	2	1	1	1	0.184054	0.265009	0.141937	0.190205	0.117321	0.101475	676	71.2796	5.05908
A0A166G3X8	Alpha-galactosidase OS=Peniophora sp. CONT OX=1314672 GN=PENSPDRAFT_631386 PE=3 SV=1 - [A0A166G3X8_9AGAM]	67.9961	4.01	2	2	2	3	0.0615199	0.0640429	0.0684547	0.297418	0.249928	0.292754	499	52.289	5.43994
A0A166I9W5	Ribonuclease/ribotoxin OS=Peniophora sp. CONT OX=1314672 GN=PENSPDRAFT_312788 PE=4 SV=1 - [A0A166I9W5_9AGAM]	67.86	9.77	1	1	1	1	0.0861693	0.107976	0.0399011	0.295539	0.238872	0.231542	133	13.6146	6.26514
A0A166B4Y6	CipC-like protein OS=Peniophora sp. CONT OX=1314672 GN=PENSPDRAFT_656429 PE=4 SV=1 - [A0A166B4Y6_9AGAM]	67.13	12.5	1	1	1	1	0.245512	0.246845	0.219357	0.0852817	0.096572	0.106432	104	11.3855	5.24951
A0A166E960	Aldo/keto reductase OS=Peniophora sp. CONT OX=1314672 GN=PENSPDRAFT_754045 PE=4 SV=1 - [A0A166E960_9AGAM]	65.55	4.05	1	1	1	1	0.330155	0.247123	0.214301	0.0517068	0.0774756	0.0792394	321	35.8581	6.25244
A0A166FI62	Heat shock protein 70 OS=Peniophora sp. CONT OX=1314672 GN=PENSPDRAFT_685900 PE=3 SV=1 - [A0A166FI62_9AGAM]	65.1355	10.18	2	5	5	6	0.234482	0.161031	0.212769	0.121662	0.0869498	0.162116	658	71.183	5.74463
A0A165X0I7	Glycoside hydrolase family 5 protein OS=Peniophora sp. CONT OX=1314672 GN=PENSPDRAFT_691326 PE=3 SV=1 - [A0A165X0I7_9AGAM]	64.6073	6.18	2	2	2	3	0.0675364	0.0586287	0.0820602	0.25439	0.316539	0.392981	453	48.5786	4.70361
A0A166FFQ0	UTP-glucose-1-phosphate uridylyltransferase OS=Peniophora sp. CONT OX=1314672 GN=PENSPDRAFT_651950 PE=4 SV=1 - [A0A166FFQ0_9AGAM]	64.19	5.39	4	2	2	2	0.342309	0.283129	0.271963	0.0441298	0.0206047	0.0390716	445	50.1822	6.68311
A0A5E3WIX6	Peptidase A1 domain-containing protein OS=Peniophora sp. CBMAI 1063 OX=718367 GN=PNH_LOCUS2023 PE=4 SV=1 - [A0A5E3WIX6_9AGAM]	63.4567	3.6	1	2	2	4	0.235267	0.20395	0.153936	0.107984	0.120761	0.128896	611	61.4684	4.81787
A0A166C062	Class I glutamine amidotransferase-like protein OS=Peniophora sp. CONT OX=1314672 GN=PENSPDRAFT_637995 PE=4 SV=1 - [A0A166C062_9AGAM]	63.3789	12.83	1	2	3	4	0.0510146	0.0431588	0.0302882	0.239275	0.295935	0.331215	226	23.8532	5.14795
A0A166BJ84	Mitochondrial carrier OS=Peniophora sp. CONT OX=1314672 GN=PENSPDRAFT_587407 PE=3 SV=1 - [A0A166BJ84_9AGAM]	63.24	7.03	1	1	2	2	0.259469	0.251613	0.272894	0.0628995	0.0635345	0.0895899	313	33.819	9.1001
A0A165Z0X9	Copper radical oxidase OS=Peniophora sp. CONT OX=1314672 GN=PENSPDRAFT_670593 PE=4 SV=1 - [A0A165Z0X9_9AGAM]	62.29	3.85	1	1	1	1	0.0910155	0.0713465	0.0673567	0.246951	0.217431	0.305899	675	70.6997	4.66553
A0A166F2E2	60S ribosomal protein L7 OS=Peniophora sp. CONT OX=1314672 GN=PENSPDRAFT_632999 PE=4 SV=1 - [A0A166F2E2_9AGAM]	62.2523	6.02	2	1	1	2	0.203112	0.193421	0.190143	0.161914	0.187911	0.194797	249	28.9286	9.92041
A0A166BZ26	Arabinogalactan endo-beta-1,4-galactanase OS=Peniophora sp. CONT OX=1314672 GN=PENSPDRAFT_638097 PE=3 SV=1 - [A0A166BZ26_9AGAM]	61.98	6.16	1	1	1	1	0.107867	0.130564	0.144757	0.149216	0.179656	0.28794	341	36.4096	6.37939
A0A5E3X6Q7	Peptidase A1 domain-containing protein OS=Peniophora sp. CBMAI 1063 OX=718367 GN=PNH_LOCUS9724 PE=4 SV=1 - [A0A5E3X6Q7_9AGAM]	61.89	3.36	1	1	1	2	0.279664	0.241898	0.210316	0.0828176	0.094465	0.0902332	446	47.1337	4.17041
A0A166FBF0	FAD-binding domain-containing protein OS=Peniophora sp. CONT OX=1314672 GN=PENSPDRAFT_686045 PE=3 SV=1 - [A0A166FBF0_9AGAM]	61.7437	4.82	3	1	2	2	0.147502	0.0599911	0.058847	0.242609	0.265801	0.22525	560	58.9992	5.35107
A0A166C1T3	ENTH-domain-containing protein OS=Peniophora sp. CONT OX=1314672 GN=PENSPDRAFT_613620 PE=4 SV=1 - [A0A166C1T3_9AGAM]	61.49	3.64	2	2	2	2	0.271597	0.24576	0.232096	0.0613724	0.0811005	0.102166	495	55.5863	5.75732
A0A5E3X5R3	Uncharacterized protein OS=Peniophora sp. CBMAI 1063 OX=718367 GN=PNH_LOCUS10907 PE=4 SV=1 - [A0A5E3X5R3_9AGAM]	60.77	3.68	2	1	1	1	0.197566	0.217432	0.178181	0.047979	0.064692	0.29415	516	55.9196	9.77393
A0A166KSH7	Uncharacterized protein OS=Peniophora sp. CONT OX=1314672 GN=PENSPDRAFT_727607 PE=4 SV=1 - [A0A166KSH7_9AGAM]	60.7098	4	2	3	3	3	0.320014	0.31504	0.288543	0.0543049	0.0201312	0.0668517	975	101.795	7.04932
A0A5E3W7U1	Uncharacterized protein OS=Peniophora sp. CBMAI 1063 OX=718367 GN=PNH_LOCUS311 PE=4 SV=1 - [A0A5E3W7U1_9AGAM]	60.6827	4.65	1	1	2	3	0.138656	0.107352	0.140781	0.174021	0.199394	0.239796	581	61.9669	4.52588
A0A166K504	Alpha-amylase OS=Peniophora sp. CONT OX=1314672 GN=PENSPDRAFT_647338 PE=3 SV=1 - [A0A166K504_9AGAM]	60.47	4.74	1	1	1	1	0.125382	0.11816	0.143661	0.195077	0.187516	0.230204	485	51.7208	6.25244
A0A5E3X2M9	Carboxylic ester hydrolase (Uncharacterized protein OS=Peniophora sp. CBMAI 1063 OX=718367 GN=PNH_LOCUS7506 PE=4 SV=1 - [A0A5E3X2M9_9AGAM])	60.4341	4.14	2	1	2	3	0.20575	0.146964	0.153849	0.15973	0.181322	0.152386	532	57.9411	5.2749
A0A5E3XGV4	Uncharacterized protein OS=Peniophora sp. CBMAI 1063 OX=718367 GN=PNH_LOCUS13186 PE=4 SV=1 - [A0A5E3XGV4_9AGAM]	60.4201	5.74	2	2	2	2	0.272784	0.200921	0.222354	0.0572161	0.0809318	0.0919953	470	51.2695	6.63916
A0A5E3XBU8	Uncharacterized protein OS=Peniophora sp. CBMAI 1063 OX=718367 GN=PNH_LOCUS13035 PE=4 SV=1 - [A0A5E3XBU8_9AGAM]	60.1826	7.3	2	2	2	2	0.106797	0.0792151	0.090256	0.185122	0.244613	0.209137	370	37.4863	5.37646
A0A166IAP4	Glycoside hydrolase family 71 protein OS=Peniophora sp. CONT OX=1314672 GN=PENSPDRAFT_313049 PE=4 SV=1 - [A0A166IAP4_9AGAM]	59.5574	5.09	2	2	2	2	0.210145	0.197907	0.177096	0.129779	0.127599	0.148925	432	47.0948	5.13525
A0A5E3XAN3	Uncharacterized protein (Fragment) OS=Peniophora sp. CBMAI 1063 OX=718367 GN=PNH_LOCUS10369 PE=4 SV=1 - [A0A5E3XAN3_9AGAM]	59.5459	5.45	2	2	2	2	0.342122	0.24683	0.165411	0.181698	0.13613	0.166572	606	66.8664	4.86865
A0A165YXL9	Sphingomyelin phosphodiesterase OS=Peniophora sp. CONT OX=1314672 GN=PENSPDRAFT_746084 PE=3 SV=1 - [A0A165YXL9_9AGAM]	59.5034	2.5	2	1	1	4	0.200414	0.200358	0.259751	0.102071	0.105591	0.199681	599	64.8062	4.7417
A0A166CP89	HSP90-domain-containing protein (Fragment) OS=Peniophora sp. CONT OX=1314672 GN=PENSPDRAFT_654823 PE=3 SV=1 - [A0A166CP89_9AGAM]	59.2214	4.86	3	3	3	3	0.274819	0.282336	0.264884	0.0713328	0.117876	0.0704135	700	79.8618	4.91943
A0A166ATI6	Arginase/deacetylase OS=Peniophora sp. CONT OX=1314672 GN=PENSPDRAFT_669201 PE=3 SV=1 - [A0A166ATI6_9AGAM]	59.1958	4.12	1	1	1	2	0.303731	0.261505	0.247896	0.339482	0.31288	0.268216	413	44.2765	5.45264
A0A166EYW6	RNA-binding domain-containing protein OS=Peniophora sp. CONT OX=1314672 GN=PENSPDRAFT_652443 PE=4 SV=1 - [A0A166EYW6_9AGAM]	58.7395	20.47	2	2	2	2	0.310294	0.220608	0.318173	0.158412	0.0662745	0.0519491	171	16.7615	4.80518
A0A165YT91	Osmotin thaumatin-like protein OS=Peniophora sp. CONT OX=1314672 GN=PENSPDRAFT_592378 PE=4 SV=1 - [A0A165YT91_9AGAM]	58.6686	14.9	2	1	1	3	0.302137	0.484116	0.210361		0.0904721	0.0826993	255	26.6182	4.50049
A0A166M5S7	Glycoside hydrolase family 43 protein OS=Peniophora sp. CONT OX=1314672 GN=PENSPDRAFT_672938 PE=3 SV=1 - [A0A166M5S7_9AGAM]	57.5547	3.89	2	2	2	3	0.0687393	0.0760935	0.103851	0.274318	0.240188	0.239898	592	64.2706	4.86865
A0A5E3WED8	Uncharacterized protein OS=Peniophora sp. CBMAI 1063 OX=718367 GN=PNH_LOCUS1584 PE=4 SV=1 - [A0A5E3WED8_9AGAM]	57.4906	6.67	1	2	2	3	0.159568	0.155806	0.151786	0.151499	0.176465	0.219363	375	39.9473	5.61768
A0A5E3XFI9	Glyco_hydro_79C domain-containing protein OS=Peniophora sp. CBMAI 1063 OX=718367 GN=PNH_LOCUS12279 PE=4 SV=1 - [A0A5E3XFI9_9AGAM]	57.49	1.78	2	1	1	1	0.371768	0.302146	0.302113		0.0354996	0.0239723	673	70.9569	4.83057
A0A5E3WLV0	Uncharacterized protein OS=Peniophora sp. CBMAI 1063 OX=718367 GN=PNH_LOCUS3107 PE=4 SV=1 - [A0A5E3WLV0_9AGAM]	57.3772	13.3	1	2	2	3	0.105106	0.107843	0.0854066	0.215499	0.187048	0.265564	233	24.3991	4.7417
A0A5E3X2K6	Uncharacterized protein OS=Peniophora sp. CBMAI 1063 OX=718367 GN=PNH_LOCUS9102 PE=4 SV=1 - [A0A5E3X2K6_9AGAM]	57.02	8.37	5	1	2	2	0.325649	0.282937	0.252394	0.0406352	0.0481045	0.0502807	203	21.8183	4.4751
A0A5E3WKX1	Beta-galactosidase OS=Peniophora sp. CBMAI 1063 OX=718367 GN=PNH_LOCUS3336 PE=4 SV=1 - [A0A5E3WKX1_9AGAM]	56.82	2.12	1	1	1	1	0.0380249	0.0334984	0.0401316	0.273964	0.285211	0.32917	567	60.4966	4.75439
A0A5E3XJR1	Rhamnogalacturonan endolyase polysaccharide lyase 4 family OS=Peniophora sp. CBMAI 1063 OX=718367 GN=PNH_LOCUS14525 PE=4 SV=1 - [A0A5E3XJR1_9AGAM]	56.6841	8.1	2	2	3	3	0.0588248	0.0677686	0.0811562	0.261251	0.231185	0.277577	531	54.812	6.7124
A0A5E3WB62	Uncharacterized protein OS=Peniophora sp. CBMAI 1063 OX=718367 GN=PNH_LOCUS120 PE=4 SV=1 - [A0A5E3WB62_9AGAM]	56.54	7.02	1	1	1	1	0.215789	0.185048	0.157053	0.135711	0.108602	0.197796	299	30.7666	4.56396
A0A166B7B8	Cerato-platanin OS=Peniophora sp. CONT OX=1314672 GN=PENSPDRAFT_745314 PE=4 SV=1 - [A0A166B7B8_9AGAM]	56.0124	43.17	1	2	2	3	0.108663	0.106568	0.0739998	0.286723	0.202312	0.212596	139	13.9916	4.17041
A0A166GXE6	Uncharacterized protein OS=Peniophora sp. CONT OX=1314672 GN=PENSPDRAFT_684442 PE=4 SV=1 - [A0A166GXE6_9AGAM]	55.8644	3.96	1	1	2	3	0.254384	0.231383	0.216847	0.0919006	0.0956649	0.10982	581	61.9178	4.58936
A0A165YWX2	Uncharacterized protein OS=Peniophora sp. CONT OX=1314672 GN=PENSPDRAFT_2683 PE=4 SV=1 - [A0A165YWX2_9AGAM]	55.83	10.53	1	2	2	2	0.213261	0.190233	0.180172	0.182322	0.144272	0.167648	304	32.4805	4.4751
A0A5E3W8A3	Uncharacterized protein OS=Peniophora sp. CBMAI 1063 OX=718367 GN=PNH_LOCUS97 PE=4 SV=1 - [A0A5E3W8A3_9AGAM]	55.5433	7.93	2	4	4	4	0.298954	0.301976	0.277805	0.0289239	0.0482245	0.0552954	429	47.4154	7.10791
A0A5E3XFL5	Uncharacterized protein OS=Peniophora sp. CBMAI 1063 OX=718367 GN=PNH_LOCUS12176 PE=4 SV=1 - [A0A5E3XFL5_9AGAM]	55.34	3.92	1	1	3	3	0.238932	0.296871	0.295072	0.0680675	0.0430373	0.0580206	969	109.015	5.50342
A0A5E3XD70	Uncharacterized protein OS=Peniophora sp. CBMAI 1063 OX=718367 GN=PNH_LOCUS11224 PE=4 SV=1 - [A0A5E3XD70_9AGAM]	54.8991	4.99	1	2	2	2	0.284194	0.214697	0.270467	0.0662312	0.0800384	0.0718222	541	57.6487	7.54736
A0A5E3WPH5	Uncharacterized protein OS=Peniophora sp. CBMAI 1063 OX=718367 GN=PNH_LOCUS4503 PE=4 SV=1 - [A0A5E3WPH5_9AGAM]	54.8786	9.09	4	1	2	3	0.198828	0.182364	0.194434	0.134402	0.16047	0.129502	264	26.667	5.43994
A0A166AAQ8	Uricase OS=Peniophora sp. CONT OX=1314672 GN=PENSPDRAFT_589605 PE=3 SV=1 - [A0A166AAQ8_9AGAM]	54.39	7.35	1	1	2	2	0.29751	0.249847	0.235088	0.0521333	0.0607971	0.104625	313	33.8526	6.87354
A0A166M762	Uncharacterized protein OS=Peniophora sp. CONT OX=1314672 GN=PENSPDRAFT_679253 PE=4 SV=1 - [A0A166M762_9AGAM]	54.3052	1.81	2	1	1	4	0.235755	0.229893	0.102913	0.134288	0.113212	0.157582	497	51.2972	7.56201
A0A5E3WTM4	Uncharacterized protein OS=Peniophora sp. CBMAI 1063 OX=718367 GN=PNH_LOCUS4512 PE=4 SV=1 - [A0A5E3WTM4_9AGAM]	54.14	2.51	2	1	1	1	0.338767	0.275002	0.243466	0.0346753	0.0440082	0.0640818	439	46.0486	5.05908
A0A5E3XJS8	Uncharacterized protein OS=Peniophora sp. CBMAI 1063 OX=718367 GN=PNH_LOCUS14510 PE=4 SV=1 - [A0A5E3XJS8_9AGAM]	53.8294	6.13	1	2	2	3	0.0310452	0.031906	0.0646754	0.258766	0.272128	0.300241	538	56.6427	5.30029
A0A5E3WL51	GH16 domain-containing protein OS=Peniophora sp. CBMAI 1063 OX=718367 GN=PNH_LOCUS4174 PE=4 SV=1 - [A0A5E3WL51_9AGAM]	53.51	2.9	2	1	1	1	0.109353	0.0991393	0.087142	0.236912	0.218911	0.248542	345	36.8633	5.021
A0A165XB63	Histone H4 (Fragment) OS=Peniophora sp. CONT OX=1314672 GN=PENSPDRAFT_659862 PE=3 SV=1 - [A0A165XB63_9AGAM]	53.18	12.66	3	1	1	1	0.207553	0.497879	0.153792	0.0174028	0.123373		79	8.87297	10.521
A0A166FQR4	Subtilisin-like protein OS=Peniophora sp. CONT OX=1314672 GN=PENSPDRAFT_743568 PE=4 SV=1 - [A0A166FQR4_9AGAM]	52.8	1.86	3	1	1	1	0.106316	0.132053	0.112717	0.21627	0.180685	0.251958	592	63.1191	4.93213
A0A166M8G3	Mitochondrial carrier OS=Peniophora sp. CONT OX=1314672 GN=PENSPDRAFT_596896 PE=3 SV=1 - [A0A166M8G3_9AGAM]	52.764	18.97	2	5	6	6	0.262773	0.253255	0.237845	0.0717453	0.0749289	0.0855261	311	33.7244	9.71533
A0A166LTR9	1-Cys peroxiredoxin OS=Peniophora sp. CONT OX=1314672 GN=PENSPDRAFT_621656 PE=4 SV=1 - [A0A166LTR9_9AGAM]	52.5665	11.98	2	2	2	3	0.256432	0.266728	0.30112	0.0730332	0.0511527	0.0910753	217	24.3006	6.43018
A0A166G3W2	Alpha-galactosidase OS=Peniophora sp. CONT OX=1314672 GN=PENSPDRAFT_651296 PE=3 SV=1 - [A0A166G3W2_9AGAM]	52.2203	4.1	2	2	2	2	0.152198	0.138036	0.152657	0.17252	0.14423	0.231576	512	54.3709	4.88135
A0A166CZ13	Glycoside hydrolase family 35 protein OS=Peniophora sp. CONT OX=1314672 GN=PENSPDRAFT_584749 PE=3 SV=1 - [A0A166CZ13_9AGAM]	51.71	1.22	2	1	1	1	0.280211	0.240242	0.243988	0.0796628	0.0593614	0.0965345	984	107.604	4.71631
A0A166H7J3	Small GTPase-binding protein OS=Peniophora sp. CONT OX=1314672 GN=PENSPDRAFT_675079 PE=4 SV=1 - [A0A166H7J3_9AGAM]	51.12	8.72	2	1	1	1	0.298613	0.354722	0.346666	0.220834	0.226032	0.173939	195	21.6752	6.88818
A0A5E3WXK4	Beta-xylanase OS=Peniophora sp. CBMAI 1063 OX=718367 GN=PNH_LOCUS7406 PE=4 SV=1 - [A0A5E3WXK4_9AGAM]	50.92	2.53	1	1	1	2	0.088951	0.0790201	0.0741049	0.222156	0.237466	0.292209	396	41.6741	4.58936
A0A166DZN7	Peptidase S28 OS=Peniophora sp. CONT OX=1314672 GN=PENSPDRAFT_27851 PE=4 SV=1 - [A0A166DZN7_9AGAM]	50.29	3.6	2	1	1	1	0.19912	0.213593	0.209465	0.133575	0.134193	0.110053	528	58.0999	5.2876
A0A165Y7K2	Alpha/beta-hydrolase OS=Peniophora sp. CONT OX=1314672 GN=PENSPDRAFT_643808 PE=4 SV=1 - [A0A165Y7K2_9AGAM]	50	1.27	2	1	1	1	0.222512	0.340097	0.290748		0.128478	0.146643	709	77.2073	6.34131
A0A166FIY4	Electron transfer flavo protein alpha subunit OS=Peniophora sp. CONT OX=1314672 GN=PENSPDRAFT_734960 PE=4 SV=1 - [A0A166FIY4_9AGAM]	49.1	5.44	2	1	1	1	0.250167	0.24181	0.237651	0.0565767	0.112185	0.10161	349	35.664	6.97607
A0A166HNH8	Glycoside hydrolase family 16 protein OS=Peniophora sp. CONT OX=1314672 GN=PENSPDRAFT_683611 PE=4 SV=1 - [A0A166HNH8_9AGAM]	48.9696	5.4	1	1	1	2	0.192776	0.199652	0.157088	0.196191	0.132867	0.108762	315	33.8498	4.77979
A0A166CPA2	Nascent polypeptide-associated complex, alpha subunit OS=Peniophora sp. CONT OX=1314672 GN=PENSPDRAFT_688896 PE=4 SV=1 - [A0A166CPA2_9AGAM]	47.4067	7.94	2	1	1	2	0.281294	0.244442	0.279731	0.123649	0.136732	0.0871993	189	20.497	4.66553
A0A165WT42	Glycoside hydrolase family 128 protein OS=Peniophora sp. CONT OX=1314672 GN=PENSPDRAFT_658221 PE=4 SV=1 - [A0A165WT42_9AGAM]	47.3805	6.93	1	2	3	5	0.282649	0.24423	0.220921	0.0568438	0.0603533	0.107856	274	29.2421	5.90967
A0A166K4U3	GMC oxidoreductase OS=Peniophora sp. CONT OX=1314672 GN=PENSPDRAFT_673909 PE=3 SV=1 - [A0A166K4U3_9AGAM]	47.133	5.34	13	3	4	4	0.121957	0.114299	0.0890278	0.198214	0.247662	0.228841	618	65.708	4.71631
A0A166BLW2	Cytochrome-c from the OXPHOS pathway OS=Peniophora sp. CONT OX=1314672 GN=PENSPDRAFT_638647 PE=3 SV=1 - [A0A166BLW2_9AGAM]	47.0973	15.74	1	2	2	3	0.272124	0.295122	0.19512	0.097365	0.0959384	0.0906082	108	11.6579	9.02686
A0A166LY64	Chondroitin AC/alginate lyase OS=Peniophora sp. CONT OX=1314672 GN=PENSPDRAFT_645071 PE=4 SV=1 - [A0A166LY64_9AGAM]	46.9	1.96	1	1	1	1	0.284772	0.248576	0.274004	0.0563696	0.0445328	0.091746	460	50.207	4.729
A0A166BQI4	Histone H2A OS=Peniophora sp. CONT OX=1314672 GN=PENSPDRAFT_668460 PE=3 SV=1 - [A0A166BQI4_9AGAM]	45.69	16.43	7	3	3	3	0.235446	0.393388	0.175181	0.0398244	0.090634	0.0923026	140	14.8221	10.1401
A0A5E3XPS8	Beta-hexosaminidase glycosyl hydrolase 20 family OS=Peniophora sp. CBMAI 1063 OX=718367 GN=PNH_LOCUS16285 PE=4 SV=1 - [A0A5E3XPS8_9AGAM]	45.2609	4.82	3	3	3	5	0.103753	0.115667	0.116379	0.225698	0.194011	0.234854	560	60.3038	4.64014
A0A5E3XMU8	Peroxidase OS=Peniophora sp. CBMAI 1063 OX=718367 GN=PNH_LOCUS15647 PE=4 SV=1 - [A0A5E3XMU8_9AGAM]	45.16	4.57	1	1	1	1	0.338658	0.216832	0.301094		0.158648	0.143415	372	40.8665	8.73389
A0A166ID50	CYTOSOL_AP domain-containing protein OS=Peniophora sp. CONT OX=1314672 GN=PENSPDRAFT_603102 PE=3 SV=1 - [A0A166ID50_9AGAM]	44.53	2.33	2	1	1	1	0.366284	0.311871	0.321845	0.160915	0.173561	0.21523	515	55.16	5.85889
A0A166DU39	Nuclease Le1 OS=Peniophora sp. CONT OX=1314672 GN=PENSPDRAFT_583196 PE=4 SV=1 - [A0A166DU39_9AGAM]	44.43	3.82	1	1	1	1	0.105563	0.102996	0.101843	0.239322	0.206054	0.244221	288	30.8188	4.4751
A0A165YUK6	Methylmalonate-semialdehyde dehydrogenase OS=Peniophora sp. CONT OX=1314672 GN=PENSPDRAFT_621995 PE=4 SV=1 - [A0A165YUK6_9AGAM]	44.1331	9.8	1	3	3	3	0.302515	0.34499	0.277636		0.151136	0.144621	541	57.5087	7.23975
A0A165X777	Uncharacterized protein OS=Peniophora sp. CONT OX=1314672 GN=PENSPDRAFT_614584 PE=4 SV=1 - [A0A165X777_9AGAM]	43.9	2.23	1	1	1	1	0.257883	0.203021	0.197263	0.131471	0.0811305	0.129232	673	70.3437	4.52588
A0A5E3WIW2	Uncharacterized protein OS=Peniophora sp. CBMAI 1063 OX=718367 GN=PNH_LOCUS1892 PE=4 SV=1 - [A0A5E3WIW2_9AGAM]	43.76	8.09	2	4	4	4	0.274519	0.262752	0.263449	0.0509815	0.046597	0.0593137	445	49.0058	5.18604
A0A5E3XMQ7	Uncharacterized protein OS=Peniophora sp. CBMAI 1063 OX=718367 GN=PNH_LOCUS15385 PE=4 SV=1 - [A0A5E3XMQ7_9AGAM]	43.73	12.8	2	1	1	1	0.324889	0.254315	0.200852	0.0666344	0.0686435	0.0846672	125	13.8839	4.90674
A0A166GJF5	NADH-ubiquinone oxidoreductase 75kD subunit OS=Peniophora sp. CONT OX=1314672 GN=PENSPDRAFT_751940 PE=3 SV=1 - [A0A166GJF5_9AGAM]	43.37	2.15	2	1	1	1	0.22434	0.306255	0.284607		0.184798	0.174022	745	80.0295	6.82959
A0A166K349	GMC oxidoreductase OS=Peniophora sp. CONT OX=1314672 GN=PENSPDRAFT_571656 PE=4 SV=1 - [A0A166K349_9AGAM]	42.4801	3.68	2	2	2	2	0.0897679	0.0853904	0.0833614	0.215721	0.236121	0.284451	598	64.0313	4.81787
A0A165YD38	Carbohydrate-binding module family 5 protein OS=Peniophora sp. CONT OX=1314672 GN=PENSPDRAFT_742415 PE=3 SV=1 - [A0A165YD38_9AGAM]	42.0419	2.23	2	1	1	2	0.329436	0.300338	0.28096	0.0206776	0.0257699	0.0262009	403	41.7402	4.76709
A0A166DSD5	Glycoside hydrolase family 28 protein OS=Peniophora sp. CONT OX=1314672 GN=PENSPDRAFT_653701 PE=3 SV=1 - [A0A166DSD5_9AGAM]	41.85	2.54	2	1	1	2	0.10355	0.0742547	0.107396	0.231607	0.202317	0.273103	394	41.6662	4.69092
A0A165X494	Acid protease OS=Peniophora sp. CONT OX=1314672 GN=PENSPDRAFT_694927 PE=3 SV=1 - [A0A165X494_9AGAM]	41.7684	4.65	1	1	1	2	0.237252	0.273091	0.252597	0.120873	0.114965	0.16278	409	42.3583	4.34814
A0A165YDZ2	Glutathione S-transferase-like protein OS=Peniophora sp. CONT OX=1314672 GN=PENSPDRAFT_648659 PE=3 SV=1 - [A0A165YDZ2_9AGAM]	41.3	10.34	1	2	2	2	0.296027	0.301752	0.269554	0.0328143	0.0747675	0.0730569	232	26.9028	6.56592
A0A5E3WPZ3	Rhamnogalacturonan endolyase polysaccharide lyase 4 family OS=Peniophora sp. CBMAI 1063 OX=718367 GN=PNH_LOCUS3347 PE=4 SV=1 - [A0A5E3WPZ3_9AGAM]	40.7286	7.8	4	4	4	6	0.140425	0.0892851	0.103156	0.20805	0.209658	0.235958	564	61.6863	4.66553
A0A166EUH4	Glycoside hydrolase family 2 protein OS=Peniophora sp. CONT OX=1314672 GN=PENSPDRAFT_753530 PE=4 SV=1 - [A0A166EUH4_9AGAM]	40.42	3.29	1	2	2	2	0.182111	0.245317	0.260053	0.121494	0.134481	0.113836	851	96.5443	5.37646
A0A165YQ02	Acid protease OS=Peniophora sp. CONT OX=1314672 GN=PENSPDRAFT_658750 PE=3 SV=1 - [A0A165YQ02_9AGAM]	39.26	3.18	2	1	1	1	0.32227	0.199694	0.346779	0.155614	0.143813	0.131258	566	60.3135	4.84326
A0A5E3XS22	Aldo_ket_red domain-containing protein OS=Peniophora sp. CBMAI 1063 OX=718367 GN=PNH_LOCUS17076 PE=4 SV=1 - [A0A5E3XS22_9AGAM]	39.21	3.43	1	1	1	1	0.379979	0.300088	0.245277	0.0295278		0.0451282	321	35.83	6.25244
A0A5E3XFM7	Chitinase OS=Peniophora sp. CBMAI 1063 OX=718367 GN=PNH_LOCUS12358 PE=4 SV=1 - [A0A5E3XFM7_9AGAM]	38.72	6.17	2	2	2	2	0.102018	0.100049	0.0976511	0.217255	0.18682	0.263856	389	41.3229	4.98291
A0A166CV48	Glycoside hydrolase family 31 protein OS=Peniophora sp. CONT OX=1314672 GN=PENSPDRAFT_636622 PE=3 SV=1 - [A0A166CV48_9AGAM]	38.4246	4.15	1	2	4	4	0.266162	0.179327	0.370303	0.0545712	0.0512874	0.120235	964	108.528	5.41455
A0A5E3WKS9	Peptidase_M16 domain-containing protein OS=Peniophora sp. CBMAI 1063 OX=718367 GN=PNH_LOCUS3735 PE=4 SV=1 - [A0A5E3WKS9_9AGAM]	38.34	8.67	2	3	3	3	0.258164	0.211993	0.225024	0.0921739	0.0799675	0.119127	427	43.0194	7.35693
A0A166FHJ5	Glycoside hydrolase family 16 protein OS=Peniophora sp. CONT OX=1314672 GN=PENSPDRAFT_579946 PE=4 SV=1 - [A0A166FHJ5_9AGAM]	38.33	4.78	2	2	2	2	0.344455	0.252236	0.240729	0.042479	0.0500887	0.0629335	314	33.0784	4.57666
A0A166KJU3	Multicopper oxidase OS=Peniophora sp. CONT OX=1314672 GN=PENSPDRAFT_36665 PE=4 SV=1 - [A0A166KJU3_9AGAM]	38.19	2.53	2	1	1	2	0.166277	0.173824	0.129915	0.170674	0.155004	0.196695	514	55.5109	5.87158
A0A5E3X442	GH16 domain-containing protein OS=Peniophora sp. CBMAI 1063 OX=718367 GN=PNH_LOCUS10325 PE=4 SV=1 - [A0A5E3X442_9AGAM]	37.0875	6.69	2	2	2	12	0.0711838	0.0583043	0.0803189	0.241765	0.236446	0.289155	254	26.9692	6.43018
A0A166CC87	Glycosyltransferase family 15 protein OS=Peniophora sp. CONT OX=1314672 GN=PENSPDRAFT_655184 PE=4 SV=1 - [A0A166CC87_9AGAM]	36.87	2.52	2	1	1	1	0.24211	0.231071	0.293463	0.0856209	0.0685276	0.0792065	397	46.4525	6.48096
A0A5E3WR56	Beta-N-acetylhexosaminidase glycosyl hydrolase 20 family OS=Peniophora sp. CBMAI 1063 OX=718367 GN=PNH_LOCUS5093 PE=4 SV=1 - [A0A5E3WR56_9AGAM]	36.31	1.15	2	1	1	1	0.0520652	0.0553446	0.0503343	0.318575	0.274756	0.248925	696	75.1865	4.69092
A0A166LW27	Beta-xylanase OS=Peniophora sp. CONT OX=1314672 GN=PENSPDRAFT_645592 PE=3 SV=1 - [A0A166LW27_9AGAM]	36.26	2.77	1	1	1	1	0.136266	0.0822874	0.0743063	0.218318	0.23075	0.258073	397	43.6766	5.38916
A0A166FZ45	Glycoside hydrolase family 30 protein OS=Peniophora sp. CONT OX=1314672 GN=PENSPDRAFT_724026 PE=3 SV=1 - [A0A166FZ45_9AGAM]	35.32	3.63	2	2	2	2	0.119787	0.101547	0.166442	0.120088	0.261183	0.183908	523	57.4248	5.17334
A0A165WMM6	Glycoside hydrolase family 18 protein OS=Peniophora sp. CONT OX=1314672 GN=PENSPDRAFT_301883 PE=4 SV=1 - [A0A165WMM6_9AGAM]	34.73	6.5	1	1	1	3	0.109598	0.131944	0.101313	0.202471	0.19638	0.258295	323	33.7065	4.64014
A0A5E3WBS4	Dipeptidyl peptidase 3 OS=Peniophora sp. CBMAI 1063 OX=718367 GN=PNH_LOCUS328 PE=4 SV=1 - [A0A5E3WBS4_9AGAM]	34.67	1.15	2	1	1	2	0.236474	0.232972	0.231928	0.0782597	0.12382	0.0939998	696	76.4183	5.45264
A0A166FSP0	Carbohydrate esterase family 4 protein OS=Peniophora sp. CONT OX=1314672 GN=PENSPDRAFT_651612 PE=4 SV=1 - [A0A166FSP0_9AGAM]	34.3331	6.58	2	3	3	4	0.241064	0.216298	0.206485	0.0855848	0.0901824	0.149226	486	49.4305	5.0083
A0A166I3B7	Glycoside hydrolase family 5 protein OS=Peniophora sp. CONT OX=1314672 GN=PENSPDRAFT_323733 PE=3 SV=1 - [A0A166I3B7_9AGAM]	34.26	4.7	2	2	2	2	0.288922	0.271141	0.217577	0.0631452	0.0774026	0.0803567	362	39.3753	5.32568
A0A165YIJ6	Acid protease OS=Peniophora sp. CONT OX=1314672 GN=PENSPDRAFT_662290 PE=3 SV=1 - [A0A165YIJ6_9AGAM]	33.61	4.24	1	1	1	1	0.336194	0.199643	0.197601	0.161302	0.181299	0.266562	637	62.9403	4.93213
A0A5E3XLH7	Arabinan endo-1,5-alpha-L-arabinosidase glycosyl hydrolase 43 family OS=Peniophora sp. CBMAI 1063 OX=718367 GN=PNH_LOCUS15094 PE=4 SV=1 - [A0A5E3XLH7_9AGAM]	32.6672	5.17	2	2	2	2	0.278662	0.279348	0.201776	0.0773575	0.0691132	0.0921996	329	34.5506	4.52588
A0A5E3XAF8	Chitinase OS=Peniophora sp. CBMAI 1063 OX=718367 GN=PNH_LOCUS10248 PE=4 SV=1 - [A0A5E3XAF8_9AGAM]	32.54	2.91	1	1	1	1	0.247177	0.262103	0.234228	0.12941	0.127082		412	42.7568	5.31299
A0A166KE44	Carbohydrate-binding module family 1 protein (Fragment) OS=Peniophora sp. CONT OX=1314672 GN=PENSPDRAFT_571035 PE=4 SV=1 - [A0A166KE44_9AGAM]	32.13	4.13	2	1	1	3	0.0619402	0.0673744	0.0831368	0.159534	0.285591	0.264312	218	22.5797	4.52588
A0A166GVV2	Uncharacterized protein OS=Peniophora sp. CONT OX=1314672 GN=PENSPDRAFT_577463 PE=4 SV=1 - [A0A166GVV2_9AGAM]	31.98	13.28	1	1	1	1	0.151343	0.151561	0.112701	0.201612	0.176207	0.206576	128	13.5908	4.29736
A0A166L5L8	Alpha-galactosidase OS=Peniophora sp. CONT OX=1314672 GN=PENSPDRAFT_680142 PE=3 SV=1 - [A0A166L5L8_9AGAM]	31.93	2.27	1	1	1	1	0.109543	0.0988195	0.0959754	0.275485	0.182427	0.23775	440	48.6397	5.03369
A0A165Y324	Uncharacterized protein OS=Peniophora sp. CONT OX=1314672 GN=PENSPDRAFT_664420 PE=4 SV=1 - [A0A165Y324_9AGAM]	31.76	2.71	2	1	1	1	0.34765	0.332736	0.319613	0.0992834	0.0845788	0.105786	369	37.7761	4.50049
A0A5E3XQ20	Uncharacterized protein OS=Peniophora sp. CBMAI 1063 OX=718367 GN=PNH_LOCUS16360 PE=4 SV=1 - [A0A5E3XQ20_9AGAM]	31.72	5.22	1	1	1	1	0.285077	0.311319	0.220946	0.0448263	0.0783184	0.059513	268	29.5995	7.88428
A0A166M5M5	Glycoside hydrolase family 78 protein OS=Peniophora sp. CONT OX=1314672 GN=PENSPDRAFT_645294 PE=4 SV=1 - [A0A166M5M5_9AGAM]	31.61	3.74	2	1	1	1	0.090935		0.144817	0.232689	0.239051	0.292509	668	71.6198	4.57666
A0A5E3X4I4	CBM1 domain-containing protein OS=Peniophora sp. CBMAI 1063 OX=718367 GN=PNH_LOCUS10040 PE=4 SV=1 - [A0A5E3X4I4_9AGAM]	31.51	4.91	1	1	1	2	0.271897		0.23546	0.250284	0.258746	0.22036	326	33.2912	4.95752
A0A5E3X0N6	Uncharacterized protein OS=Peniophora sp. CBMAI 1063 OX=718367 GN=PNH_LOCUS8452 PE=4 SV=1 - [A0A5E3X0N6_9AGAM]	31.46	2.67	1	1	1	1	0.116565	0.169944	0.126148	0.200387	0.199331	0.187625	412	44.7645	5.47803
A0A5E3XL99	Aldo_ket_red domain-containing protein OS=Peniophora sp. CBMAI 1063 OX=718367 GN=PNH_LOCUS14982 PE=4 SV=1 - [A0A5E3XL99_9AGAM]	31.4553	8.99	4	2	2	2	0.24131	0.318386	0.433964	0.145519	0.152148	0.183191	345	38.7045	6.66846
A0A5E3WBY8	Uncharacterized protein OS=Peniophora sp. CBMAI 1063 OX=718367 GN=PNH_LOCUS1322 PE=4 SV=1 - [A0A5E3WBY8_9AGAM]	31.3797	9.75	2	5	5	5	0.265007	0.276501	0.184485	0.0758089	0.0906394	0.105895	400	43.7985	9.02686
A0A5E3X000	Uncharacterized protein OS=Peniophora sp. CBMAI 1063 OX=718367 GN=PNH_LOCUS8185 PE=4 SV=1 - [A0A5E3X000_9AGAM]	31.3	3.95	1	1	1	1	0.341819	0.340468	0.198868	0.0353954	0.0275867	0.055862	253	26.0217	4.14502
A0A5E3XBP1	Uncharacterized protein OS=Peniophora sp. CBMAI 1063 OX=718367 GN=PNH_LOCUS12937 PE=4 SV=1 - [A0A5E3XBP1_9AGAM]	31.29	6.39	1	1	2	2	0.1987	0.187686	0.185225	0.107793	0.15532	0.165276	313	33.8463	9.81787
A0A165YVP2	Glycoside hydrolase family 3 protein OS=Peniophora sp. CONT OX=1314672 GN=PENSPDRAFT_592236 PE=4 SV=1 - [A0A165YVP2_9AGAM]	31.24	1.41	2	1	1	1	0.286554	0.271965	0.227698	0.0596911	0.0818817	0.0862532	849	92.4473	5.65576
A0A165YNC0	Uncharacterized protein (Fragment) OS=Peniophora sp. CONT OX=1314672 GN=PENSPDRAFT_538124 PE=4 SV=1 - [A0A165YNC0_9AGAM]	31.18	10.81	4	1	1	1	0.391317	0.247958	0.251358	0.0490115		0.0603551	74	8.19851	10.5942
A0A5E3WBW2	Uncharacterized protein OS=Peniophora sp. CBMAI 1063 OX=718367 GN=PNH_LOCUS1013 PE=4 SV=1 - [A0A5E3WBW2_9AGAM]	31.13	1.55	2	1	1	1	0.267762	0.257496	0.254605	0.0504644	0.0831819	0.0864908	581	63.716	5.80811
A0A5E3XEN6	Uncharacterized protein OS=Peniophora sp. CBMAI 1063 OX=718367 GN=PNH_LOCUS11669 PE=4 SV=1 - [A0A5E3XEN6_9AGAM]	30.75	1.77	1	1	1	2	0.3178	0.185407	0.328362		0.384773	0.395742	623	67.5272	5.65576
A0A5E3XMH3	GH16 domain-containing protein OS=Peniophora sp. CBMAI 1063 OX=718367 GN=PNH_LOCUS15297 PE=4 SV=1 - [A0A5E3XMH3_9AGAM]	30.7248	4.21	1	2	2	4	0.212934	0.220015	0.223245	0.101433	0.10835	0.138877	309	33.5183	4.27197
A0A166ARU7	Aldo/keto reductase OS=Peniophora sp. CONT OX=1314672 GN=PENSPDRAFT_588820 PE=4 SV=1 - [A0A166ARU7_9AGAM]	30.63	2.38	3	1	1	1	0.283194	0.269124	0.266511	0.0415071	0.0522276	0.0874359	336	37.4483	5.69385
A0A166L5Z3	Cellulase domain-containing protein (glycosyl hydrolase 5 family) OS=Peniophora sp. CONT OX=1314672 GN=PENSPDRAFT_569579 PE=4 SV=1 - [A0A166L5Z3_9AGAM]	30.31	1.29	1	1	1	1	0.125489	0.116907	0.133254	0.208205	0.150469	0.265675	696	74.8645	4.97021
A0A165YXB1	Carbohydrate-binding module family 5 protein OS=Peniophora sp. CONT OX=1314672 GN=PENSPDRAFT_596629 PE=3 SV=1 - [A0A165YXB1_9AGAM]	30.2	1.76	1	1	1	1	0.342307	0.272637	0.286239	0.0320868	0.0276768	0.0390534	512	53.4364	5.32568
A0A166FFG1	Glycoside hydrolase family 28 protein OS=Peniophora sp. CONT OX=1314672 GN=PENSPDRAFT_743678 PE=3 SV=1 - [A0A166FFG1_9AGAM]	29.8673	13.1	1	1	4	5	0.100221	0.0887929	0.0907173	0.19144	0.241157	0.279277	374	39.9172	4.70361
A0A5E3XB11	Carboxylic ester hydrolase OS=Peniophora sp. CBMAI 1063 OX=718367 GN=PNH_LOCUS10402 PE=4 SV=1 - [A0A5E3XB11_9AGAM]	29.6237	6.03	2	2	2	2	0.250749	0.186818	0.157965	0.0883751	0.127486	0.101996	431	46.2358	4.79248
A0A166LI39	Glycoside hydrolase family 78 protein OS=Peniophora sp. CONT OX=1314672 GN=PENSPDRAFT_622445 PE=4 SV=1 - [A0A166LI39_9AGAM]	29.22	2.79	1	1	1	1	0.370758		0.304174		0.325068		682	72.5758	4.42432
A0A5E3WD61	Catalase OS=Peniophora sp. CBMAI 1063 OX=718367 GN=PNH_LOCUS1721 PE=4 SV=1 - [A0A5E3WD61_9AGAM]	29.03	3.26	3	2	2	4	0.253664	0.226049	0.223742	0.0934661	0.0803797	0.108432	521	58.041	6.82959
Q8J136	Pyranose 2-oxidase OS=Peniophora sp. (strain SG) OX=204723 GN=p2ox PE=1 SV=1 - [P2OX_PENSG]	28.96	2.41	1	1	1	1	0.230256	0.187497	0.311827		0.133786	0.136635	623	69.2981	5.66846
A0A166CGD5	Carbohydrate esterase family 8 protein OS=Peniophora sp. CONT OX=1314672 GN=PENSPDRAFT_689184 PE=4 SV=1 - [A0A166CGD5_9AGAM]	28.85	2.28	2	1	1	1	0.0906339	0.11384	0.074515	0.25602	0.230264	0.234727	394	42.5814	4.4624
A0A166BYW3	Carbohydrate esterase family 16 protein OS=Peniophora sp. CONT OX=1314672 GN=PENSPDRAFT_613779 PE=4 SV=1 - [A0A166BYW3_9AGAM]	28.64	4.32	2	1	1	1	0.25654	0.214743	0.274456	0.124459	0.146823	0.129802	278	29.8927	4.89404
A0A165XC17	Multicopper oxidase OS=Peniophora sp. CONT OX=1314672 GN=PENSPDRAFT_594659 PE=3 SV=1 - [A0A165XC17_9AGAM]	28.3742	3.85	3	1	2	2	0.258402	0.259299	0.241303	0.0724888	0.0605382	0.10797	545	59.3819	5.47803
A0A166K3C3	Lytic polysaccharide monooxygenase OS=Peniophora sp. CONT OX=1314672 GN=PENSPDRAFT_571746 PE=4 SV=1 - [A0A166K3C3_9AGAM]	28.15	2.69	1	1	1	1	0.460357	0.224841	0.170058	0.0476552	0.0407358	0.0563532	335	34.526	6.20166
A0A166A251	Oligoxyloglucan reducing end-specific cellobiohydrolase (Fragment) OS=Peniophora sp. CONT OX=1314672 GN=PENSPDRAFT_590067 PE=4 SV=1 - [A0A166A251_9AGAM]	27.3757	3.17	4	3	3	4	0.275626	0.251441	0.241939	0.0816995	0.0899483	0.0875288	1011	112.798	6.26514
A0A165YV66	Zn-dependent exopeptidase OS=Peniophora sp. CONT OX=1314672 GN=PENSPDRAFT_568476 PE=4 SV=1 - [A0A165YV66_9AGAM]	26.38	3.37	1	2	2	2	0.282986	0.241417	0.264961	0.111636	0.12241	0.142505	860	95.3369	6.58057
A0A166B2A6	Lon protease homolog, mitochondrial OS=Peniophora sp. CONT OX=1314672 GN=PIM1 PE=3 SV=1 - [A0A166B2A6_9AGAM]	26.33	1.3	2	1	1	1	0.238719	0.249327	0.23152	0.0818535	0.0661949	0.132386	1003	108.593	5.30029
A0A166LPM5	Carbohydrate esterase family 16 protein OS=Peniophora sp. CONT OX=1314672 GN=PENSPDRAFT_740939 PE=4 SV=1 - [A0A166LPM5_9AGAM]	26.14	2.84	1	1	1	2	0.0545553	0.0447418	0.0493512	0.305082	0.246333	0.299087	317	35.0815	5.79541
A0A166L346	Uncharacterized protein OS=Peniophora sp. CONT OX=1314672 GN=PENSPDRAFT_598723 PE=4 SV=1 - [A0A166L346_9AGAM]	25.65	4.62	1	1	1	1	0.181484	0.135531	0.176854	0.166146	0.157963	0.182022	411	42.7495	4.62744
A0A166JXK5	Uncharacterized protein OS=Peniophora sp. CONT OX=1314672 GN=PENSPDRAFT_141185 PE=4 SV=1 - [A0A166JXK5_9AGAM]	25.63	4.1	1	1	1	2	0.304581	0.227303	0.20578	0.0774505	0.0833697	0.0956789	244	25.3102	4.22119
A0A165ZZI8	Polysaccharide lyase family 8 protein OS=Peniophora sp. CONT OX=1314672 GN=PENSPDRAFT_691852 PE=4 SV=1 - [A0A165ZZI8_9AGAM]	25.6	1.12	1	1	1	1	0.101003	0.0857466	0.0930575	0.213926	0.209636	0.29663	801	86.876	4.55127
A0A5E3X9Y6	Uncharacterized protein OS=Peniophora sp. CBMAI 1063 OX=718367 GN=PNH_LOCUS10074 PE=4 SV=1 - [A0A5E3X9Y6_9AGAM]	25.44	3.08	2	1	1	1	0.271078	0.287271	0.212003	0.0746404	0.0622679	0.0927393	422	46.4813	8.22119
A0A166DW46	Carbohydrate esterase family 16 protein OS=Peniophora sp. CONT OX=1314672 GN=PENSPDRAFT_754440 PE=4 SV=1 - [A0A166DW46_9AGAM]	25.29	2.61	2	1	1	1	0.0378482	0.0282875	0.0295347	0.357282	0.267599	0.279449	306	33.5525	4.57666
A0A165X4T8	Alpha-amylase OS=Peniophora sp. CONT OX=1314672 GN=PENSPDRAFT_163372 PE=3 SV=1 - [A0A165X4T8_9AGAM]	25.29	1.88	1	1	1	2	0.35488	0.264487	0.222292	0.0450214	0.0405833	0.0675973	585	61.5976	5.13525
A0A5E3WWJ7	Uncharacterized protein OS=Peniophora sp. CBMAI 1063 OX=718367 GN=PNH_LOCUS5592 PE=4 SV=1 - [A0A5E3WWJ7_9AGAM]	25.07	7.21	1	1	1	1	0.14071	0.146136	0.145582	0.180629	0.166817	0.220125	208	23.6917	10.6089
A0A166EI18	NADPH--cytochrome P450 reductase OS=Peniophora sp. CONT OX=1314672 GN=PENSPDRAFT_744081 PE=3 SV=1 - [A0A166EI18_9AGAM]	25.01	2.21	2	1	1	1	0.231848	0.232748	0.254991	0.126501		0.153911	723	80.0373	5.5542
A0A166M4L6	Glycoside hydrolase family 18 protein OS=Peniophora sp. CONT OX=1314672 GN=PENSPDRAFT_672916 PE=3 SV=1 - [A0A166M4L6_9AGAM]	25.01	2.19	1	1	1	1	0.120021	0.16244	0.165911	0.16937	0.13144	0.250818	502	55.7325	5.5415
A0A165ZBR4	Uncharacterized protein OS=Peniophora sp. CONT OX=1314672 GN=PENSPDRAFT_692533 PE=4 SV=1 - [A0A165ZBR4_9AGAM]	25	3.12	1	2	2	4	0.180604	0.130862	0.186648	0.124198	0.151567	0.217348	385	41.8302	4.70361
A0A166M3X9	Glycoside hydrolase family 15 protein OS=Peniophora sp. CONT OX=1314672 GN=PENSPDRAFT_645245 PE=4 SV=1 - [A0A166M3X9_9AGAM]	24.94	3.88	1	2	2	2	0.225308	0.22131	0.305985	0.102258	0.0954794	0.136331	695	78.2894	6.01123
A0A5E3X7M0	Cellulase domain-containing protein glycosyl hydrolase 5 (cellulase A) family OS=Peniophora sp. CBMAI 1063 OX=718367 GN=PNH_LOCUS10017 PE=4 SV=1 - [A0A5E3X7M0_9AGAM]	24.91	1.42	1	1	1	1	0.116949	0.108684	0.0932936	0.255896	0.195715	0.229463	846	90.8929	4.94482
A0A166F8V9	Uncharacterized protein OS=Peniophora sp. CONT OX=1314672 GN=PENSPDRAFT_753207 PE=4 SV=1 - [A0A166F8V9_9AGAM]	24.86	2.57	2	1	1	1	0.0387301	0.0324698	0.0470579	0.278272	0.269004	0.334467	272	27.9206	7.07861
A0A166EV67	Acid protease OS=Peniophora sp. CONT OX=1314672 GN=PENSPDRAFT_735517 PE=3 SV=1 - [A0A166EV67_9AGAM]	24.82	3.88	1	1	1	1	0.203182	0.312375	0.236753	0.178865	0.114508	0.133182	412	42.6533	5.021
A0A165XSC2	Polysaccharide lyase family 1 protein OS=Peniophora sp. CONT OX=1314672 GN=PENSPDRAFT_694221 PE=3 SV=1 - [A0A165XSC2_9AGAM]	24.2213	4.38	2	1	1	4	0.199477	0.208922	0.196189	0.135011	0.110343	0.183276	320	33.8209	5.52881
A0A166H037	GMC oxidoreductase OS=Peniophora sp. CONT OX=1314672 GN=PENSPDRAFT_684381 PE=3 SV=1 - [A0A166H037_9AGAM]	23.69	1.17	3	1	1	1	0.201226	0.136171	0.170506	0.210491	0.117879	0.163728	598	65.4523	6.771
A0A166ESK4	Glycoside hydrolase family 105 protein OS=Peniophora sp. CONT OX=1314672 GN=PENSPDRAFT_686623 PE=4 SV=1 - [A0A166ESK4_9AGAM]	23.1834	4.96	2	2	2	3	0.100159	0.0875527	0.0933238	0.19197	0.220948	0.242816	403	44.939	4.7417
A0A165Z569	Creatinase/aminopeptidase OS=Peniophora sp. CONT OX=1314672 GN=PENSPDRAFT_658330 PE=3 SV=1 - [A0A165Z569_9AGAM]	23.1	1.99	1	1	1	1	0.218725	0.271114	0.173918	0.110042	0.0976763	0.128525	602	66.4406	5.90967
A0A5E3WF05	Uncharacterized protein OS=Peniophora sp. CBMAI 1063 OX=718367 GN=PNH_LOCUS916 PE=4 SV=1 - [A0A5E3WF05_9AGAM]	22.94	3.93	1	1	1	2	0.216161	0.12771	0.169648	0.161882	0.123227	0.199656	356	36.361	4.65283
A0A5E3WQ34	Uncharacterized protein OS=Peniophora sp. CBMAI 1063 OX=718367 GN=PNH_LOCUS3387 PE=4 SV=1 - [A0A5E3WQ34_9AGAM]	22.79	10	2	2	2	2	0.264029	0.287521	0.252925	0.0534525	0.0686521	0.0681841	200	22.8083	11.063
A0A5E3WE67	Chitinase glycosyl hydrolase 18 family OS=Peniophora sp. CBMAI 1063 OX=718367 GN=PNH_LOCUS888 PE=4 SV=1 - [A0A5E3WE67_9AGAM]	22.56	1.91	2	1	1	1	0.0500984	0.0780123	0.0905101	0.229704	0.273918	0.277758	472	49.1997	5.47803
A0A5E3X6U0	Uncharacterized protein OS=Peniophora sp. CBMAI 1063 OX=718367 GN=PNH_LOCUS9113 PE=4 SV=1 - [A0A5E3X6U0_9AGAM]	22.52	1.02	2	1	1	1	0.287333	0.251779	0.258946	0.0674645	0.0532597	0.081218	983	106.579	5.10986
A0A166GFZ6	Glycoside hydrolase family 131 protein OS=Peniophora sp. CONT OX=1314672 GN=PENSPDRAFT_675459 PE=4 SV=1 - [A0A166GFZ6_9AGAM]	22.26	4.15	1	1	1	1	0.20461	0.196611	0.157899	0.155928	0.126312	0.158641	289	31.1648	5.8335
A0A5E3X1R6	Uncharacterized protein OS=Peniophora sp. CBMAI 1063 OX=718367 GN=PNH_LOCUS9137 PE=4 SV=1 - [A0A5E3X1R6_9AGAM]	22.15	1.03	2	1	1	1	0.3212	0.251529	0.285553	0.0383225	0.0521108	0.0512846	778	85.4116	6.97607
A0A166IL32	Polysaccharide lyase family 4 protein OS=Peniophora sp. CONT OX=1314672 GN=PENSPDRAFT_674510 PE=4 SV=1 - [A0A166IL32_9AGAM]	21.78	2.11	2	1	1	1	0.0923866	0.081103	0.09352	0.270754	0.195261	0.266976	521	55.3189	5.65576
A0A5E3X8U6	Uncharacterized protein OS=Peniophora sp. CBMAI 1063 OX=718367 GN=PNH_LOCUS11310 PE=4 SV=1 - [A0A5E3X8U6_9AGAM]	21.58	1.91	2	1	1	1	0.212163	0.194664	0.214049	0.392565		0.379123	628	67.6326	5.51611
A0A166B384	Carbohydrate esterase family 4 protein OS=Peniophora sp. CONT OX=1314672 GN=PENSPDRAFT_656483 PE=4 SV=1 - [A0A166B384_9AGAM]	21.33	1.65	1	1	1	1	0.296128	0.270479	0.223047	0.0524168	0.0570678	0.100861	424	45.3038	4.95752
A0A5E3X0S5	Uncharacterized protein OS=Peniophora sp. CBMAI 1063 OX=718367 GN=PNH_LOCUS6839 PE=4 SV=1 - [A0A5E3X0S5_9AGAM]	20.47	1.96	1	1	1	1	0.304835	0.286019	0.258181	0.0482332	0.0450655	0.057666	358	40.1873	6.91748
A0A5E3WDV1	Peptidase_M24 domain-containing protein OS=Peniophora sp. CBMAI 1063 OX=718367 GN=PNH_LOCUS855 PE=4 SV=1 - [A0A5E3WDV1_9AGAM]	20.43	2.52	2	1	1	1	0.301981	0.246247	0.206491	0.0711126	0.0645081	0.10966	397	43.0527	7.50342
A0A5E3XEY1	Peptidase A1 domain-containing protein OS=Peniophora sp. CBMAI 1063 OX=718367 GN=PNH_LOCUS11909 PE=4 SV=1 - [A0A5E3XEY1_9AGAM]	19.85	6.1	1	1	1	1	0.37657	0.38061	0.242821	0.154133	0.19702	0.223189	410	42.2741	5.09717
A0A166AZK8	Carboxylic ester hydrolase OS=Peniophora sp. CONT OX=1314672 GN=PENSPDRAFT_615346 PE=3 SV=1 - [A0A166AZK8_9AGAM]	18.24	4.48	2	3	3	4	0.163498	0.147973	0.159344	0.158219	0.172933	0.246287	536	57.8035	5.61768
A0A166ET56	Glycoside hydrolase family 128 protein OS=Peniophora sp. CONT OX=1314672 GN=PENSPDRAFT_686640 PE=4 SV=1 - [A0A166ET56_9AGAM]	17.54	4.77	2	2	2	2	0.214604	0.221267	0.186715	0.10053	0.0956076	0.132211	377	40.2145	8.17725
A0A165XN08	Carbohydrate-binding module family 1 protein OS=Peniophora sp. CONT OX=1314672 GN=PENSPDRAFT_610148 PE=3 SV=1 - [A0A165XN08_9AGAM]	15.76	2.84	1	1	1	1	0.199374	0.166727	0.164916	0.153162	0.162931	0.152891	423	43.6492	5.35107
A0A5E3WMS4	GH10 domain-containing protein OS=Peniophora sp. CBMAI 1063 OX=718367 GN=PNH_LOCUS4863 PE=4 SV=1 - [A0A5E3WMS4_9AGAM]	15.02	3.53	1	1	1	5	0.0204026	0.0262654	0.0485286	0.341339	0.247612	0.327313	397	42.0217	5.14795
A0A5E3XL93	Alpha-galactosidase glycosyl hydrolase 27 family OS=Peniophora sp. CBMAI 1063 OX=718367 GN=PNH_LOCUS14916 PE=4 SV=1 - [A0A5E3XL93_9AGAM]	13.37	2.74	1	1	1	1	0.120373	0.093038	0.102784	0.202366	0.193788	0.28765	438	48.0393	4.79248
A0A165Y2E4	Glycosyltransferase family 24 protein OS=Peniophora sp. CONT OX=1314672 GN=PENSPDRAFT_693926 PE=4 SV=1 - [A0A165Y2E4_9AGAM]	12.89	1.61	3	1	1	1	0.23017	0.235814	0.199345	0.0952844	0.117775	0.121612	685	76.9134	4.79248
A0A166BW89	Aldo/keto reductase OS=Peniophora sp. CONT OX=1314672 GN=PENSPDRAFT_745061 PE=4 SV=1 - [A0A166BW89_9AGAM]	11.54	3.65	2	1	1	1		0.253021	0.223747	0.148289	0.192776	0.182166	356	40.2244	7.09326
A0A5E3X2I9	Beta-N-acetylhexosaminidase OS=Peniophora sp. CBMAI 1063 OX=718367 GN=PNH_LOCUS7645 PE=4 SV=1 - [A0A5E3X2I9_9AGAM]	10.53	0.73	1	1	1	1	0.167944	0.162496	0.152057	0.165229	0.150087	0.202188	1230	133.788	5.26221
A0A5E3XF85	Glyco_hydro_79C domain-containing protein OS=Peniophora sp. CBMAI 1063 PNH_LOCUS12382	8.64	2.9	1	1	1	1	0.274452	0.253128	0.304069		0.148656	0.168351	656	68.6812	4.79248
